# Supplementary material for: Spatial control of doping in conducting polymers enables complementary, conformable, implantable internal ion-gated organic electrochemical transistors
Source: Nat Commun. 2025 Jan 9;16:517. doi: 10.1038/s41467-024-55284-w (PMC11717955; doi:10.1038/s41467-024-55284-w)
Supplement: Supplementary file 6 — Source Data [file 41467_2024_55284_MOESM6_ESM.zip]

Archive with 298 entries (252 files):
- SourceDataFiles/
- __MACOSX/._SourceDataFiles
- SourceDataFiles/FigureSI11/
- __MACOSX/SourceDataFiles/._FigureSI11
- SourceDataFiles/Figure2/
- __MACOSX/SourceDataFiles/._Figure2
- SourceDataFiles/FigureSI6/
- __MACOSX/SourceDataFiles/._FigureSI6
- SourceDataFiles/FigureSI8/
- __MACOSX/SourceDataFiles/._FigureSI8
- SourceDataFiles/FigureSI9/
- __MACOSX/SourceDataFiles/._FigureSI9
- SourceDataFiles/FigureSI7/
- __MACOSX/SourceDataFiles/._FigureSI7
- SourceDataFiles/FigureSI13/
- __MACOSX/SourceDataFiles/._FigureSI13
- SourceDataFiles/FigureSI15/
- __MACOSX/SourceDataFiles/._FigureSI15
- SourceDataFiles/FigureSI12/
- __MACOSX/SourceDataFiles/._FigureSI12
- SourceDataFiles/Figure1/
- __MACOSX/SourceDataFiles/._Figure1
- SourceDataFiles/FigureSI5/
- __MACOSX/SourceDataFiles/._FigureSI5
- SourceDataFiles/FigureSI2/
- __MACOSX/SourceDataFiles/._FigureSI2
- SourceDataFiles/FigureSI3/
- __MACOSX/SourceDataFiles/._FigureSI3
- SourceDataFiles/FigureSI4/
- __MACOSX/SourceDataFiles/._FigureSI4
- SourceDataFiles/FigureSI11/CIGTSI11A1.csv
- __MACOSX/SourceDataFiles/FigureSI11/._CIGTSI11A1.csv
- SourceDataFiles/FigureSI11/CIGTSI11A3.csv
- __MACOSX/SourceDataFiles/FigureSI11/._CIGTSI11A3.csv
- SourceDataFiles/FigureSI11/CIGTSI11A2.csv
- __MACOSX/SourceDataFiles/FigureSI11/._CIGTSI11A2.csv
- SourceDataFiles/Figure2/Figure2F/
- __MACOSX/SourceDataFiles/Figure2/._Figure2F
- SourceDataFiles/Figure2/Figure2A/
- __MACOSX/SourceDataFiles/Figure2/._Figure2A
- SourceDataFiles/Figure2/Figure2G/
- __MACOSX/SourceDataFiles/Figure2/._Figure2G
- SourceDataFiles/Figure2/Figure2B/
- __MACOSX/SourceDataFiles/Figure2/._Figure2B
- SourceDataFiles/Figure2/Figure2E/
- __MACOSX/SourceDataFiles/Figure2/._Figure2E
- SourceDataFiles/Figure2/Figure2C/
- __MACOSX/SourceDataFiles/Figure2/._Figure2C
- SourceDataFiles/FigureSI6/FigureSI6A/
- __MACOSX/SourceDataFiles/FigureSI6/._FigureSI6A
- SourceDataFiles/FigureSI6/FigureSI6C/
- __MACOSX/SourceDataFiles/FigureSI6/._FigureSI6C
- SourceDataFiles/FigureSI6/FigureSI6B/
- __MACOSX/SourceDataFiles/FigureSI6/._FigureSI6B
- SourceDataFiles/FigureSI8/CIGTSI8A6.csv
- __MACOSX/SourceDataFiles/FigureSI8/._CIGTSI8A6.csv
- SourceDataFiles/FigureSI8/CIGTSI8A7.csv
- __MACOSX/SourceDataFiles/FigureSI8/._CIGTSI8A7.csv
- SourceDataFiles/FigureSI8/CIGTSI8A5.csv
- __MACOSX/SourceDataFiles/FigureSI8/._CIGTSI8A5.csv
- SourceDataFiles/FigureSI8/CIGTSI8A4.csv
- __MACOSX/SourceDataFiles/FigureSI8/._CIGTSI8A4.csv
- SourceDataFiles/FigureSI8/CIGTSI8A1.csv
- __MACOSX/SourceDataFiles/FigureSI8/._CIGTSI8A1.csv
- SourceDataFiles/FigureSI8/CIGTSI8A3.csv
- __MACOSX/SourceDataFiles/FigureSI8/._CIGTSI8A3.csv
- SourceDataFiles/FigureSI8/CIGTSI8A2.csv
- __MACOSX/SourceDataFiles/FigureSI8/._CIGTSI8A2.csv
- SourceDataFiles/FigureSI8/CIGTSI8A8.csv
- __MACOSX/SourceDataFiles/FigureSI8/._CIGTSI8A8.csv
- SourceDataFiles/FigureSI9/FigureSI9C/
- __MACOSX/SourceDataFiles/FigureSI9/._FigureSI9C
- SourceDataFiles/FigureSI9/FigureSI9B/
- __MACOSX/SourceDataFiles/FigureSI9/._FigureSI9B
- SourceDataFiles/FigureSI9/FigureSI9A/
- __MACOSX/SourceDataFiles/FigureSI9/._FigureSI9A
- SourceDataFiles/FigureSI7/CIGTSI7A13.csv
- __MACOSX/SourceDataFiles/FigureSI7/._CIGTSI7A13.csv
- SourceDataFiles/FigureSI7/CIGTSI7A12.csv
- __MACOSX/SourceDataFiles/FigureSI7/._CIGTSI7A12.csv
- SourceDataFiles/FigureSI7/CIGTSI7A10.csv
- __MACOSX/SourceDataFiles/FigureSI7/._CIGTSI7A10.csv
- SourceDataFiles/FigureSI7/CIGTSI7A11.csv
- __MACOSX/SourceDataFiles/FigureSI7/._CIGTSI7A11.csv
- SourceDataFiles/FigureSI7/CIGTSI7A15.csv
- __MACOSX/SourceDataFiles/FigureSI7/._CIGTSI7A15.csv
- SourceDataFiles/FigureSI7/CIGTSI7A14.csv
- __MACOSX/SourceDataFiles/FigureSI7/._CIGTSI7A14.csv
- SourceDataFiles/FigureSI7/CIGTSI7A16.csv
- __MACOSX/SourceDataFiles/FigureSI7/._CIGTSI7A16.csv
- SourceDataFiles/FigureSI7/CIGTSI7A17.csv
- __MACOSX/SourceDataFiles/FigureSI7/._CIGTSI7A17.csv
- SourceDataFiles/FigureSI7/CIGTSI7A9.csv
- __MACOSX/SourceDataFiles/FigureSI7/._CIGTSI7A9.csv
- SourceDataFiles/FigureSI7/CIGTSI7A8.csv
- __MACOSX/SourceDataFiles/FigureSI7/._CIGTSI7A8.csv
- SourceDataFiles/FigureSI7/CIGTSI7A3.csv
- __MACOSX/SourceDataFiles/FigureSI7/._CIGTSI7A3.csv
- SourceDataFiles/FigureSI7/CIGTSI7A2.csv
- __MACOSX/SourceDataFiles/FigureSI7/._CIGTSI7A2.csv
- SourceDataFiles/FigureSI7/CIGTSI7A1.csv
- __MACOSX/SourceDataFiles/FigureSI7/._CIGTSI7A1.csv
- SourceDataFiles/FigureSI7/CIGTSI7A5.csv
- __MACOSX/SourceDataFiles/FigureSI7/._CIGTSI7A5.csv
- SourceDataFiles/FigureSI7/CIGTSI7A4.csv
- __MACOSX/SourceDataFiles/FigureSI7/._CIGTSI7A4.csv
- SourceDataFiles/FigureSI7/CIGTSI7A6.csv
- __MACOSX/SourceDataFiles/FigureSI7/._CIGTSI7A6.csv
- SourceDataFiles/FigureSI7/CIGTSI7A7.csv
- __MACOSX/SourceDataFiles/FigureSI7/._CIGTSI7A7.csv
- SourceDataFiles/FigureSI7/CIGTSI7A19.csv
- __MACOSX/SourceDataFiles/FigureSI7/._CIGTSI7A19.csv
- SourceDataFiles/FigureSI7/CIGTSI7A18.csv
- __MACOSX/SourceDataFiles/FigureSI7/._CIGTSI7A18.csv
- SourceDataFiles/FigureSI7/CIGTSI7A20.csv
- __MACOSX/SourceDataFiles/FigureSI7/._CIGTSI7A20.csv
- SourceDataFiles/FigureSI13/CIGTSI13.csv
- __MACOSX/SourceDataFiles/FigureSI13/._CIGTSI13.csv
- SourceDataFiles/FigureSI15/CIGTSI15.csv
- __MACOSX/SourceDataFiles/FigureSI15/._CIGTSI15.csv
- SourceDataFiles/FigureSI12/CIGTSI12.csv
- __MACOSX/SourceDataFiles/FigureSI12/._CIGTSI12.csv
- SourceDataFiles/Figure1/Figure1G/
- __MACOSX/SourceDataFiles/Figure1/._Figure1G
- SourceDataFiles/Figure1/Figure1F/
- __MACOSX/SourceDataFiles/Figure1/._Figure1F
- SourceDataFiles/Figure1/Figure1D/
- __MACOSX/SourceDataFiles/Figure1/._Figure1D
- SourceDataFiles/Figure1/Figure1E/
- __MACOSX/SourceDataFiles/Figure1/._Figure1E
- SourceDataFiles/Figure1/Figure1B/
- __MACOSX/SourceDataFiles/Figure1/._Figure1B
- SourceDataFiles/FigureSI5/FigureSI5A/
- __MACOSX/SourceDataFiles/FigureSI5/._FigureSI5A
- SourceDataFiles/FigureSI5/FigureSI5B/
- __MACOSX/SourceDataFiles/FigureSI5/._FigureSI5B
- SourceDataFiles/FigureSI5/FigureSI5C/
- __MACOSX/SourceDataFiles/FigureSI5/._FigureSI5C
- SourceDataFiles/FigureSI5/FigureSI5D/
- __MACOSX/SourceDataFiles/FigureSI5/._FigureSI5D
- SourceDataFiles/FigureSI2/FigureSI2A/
- __MACOSX/SourceDataFiles/FigureSI2/._FigureSI2A
- SourceDataFiles/FigureSI2/FigureSI2B/
- __MACOSX/SourceDataFiles/FigureSI2/._FigureSI2B
- SourceDataFiles/FigureSI2/FigureSI2C/
- __MACOSX/SourceDataFiles/FigureSI2/._FigureSI2C
- SourceDataFiles/FigureSI3/FigureSI3C/
- __MACOSX/SourceDataFiles/FigureSI3/._FigureSI3C
- SourceDataFiles/FigureSI3/FigureSI3B/
- __MACOSX/SourceDataFiles/FigureSI3/._FigureSI3B
- SourceDataFiles/FigureSI3/FigureSI3A/
- __MACOSX/SourceDataFiles/FigureSI3/._FigureSI3A
- SourceDataFiles/FigureSI4/FigureSI4C/
- __MACOSX/SourceDataFiles/FigureSI4/._FigureSI4C
- SourceDataFiles/FigureSI4/FigureSI4D/
- __MACOSX/SourceDataFiles/FigureSI4/._FigureSI4D
- SourceDataFiles/FigureSI4/FigureSI4B/
- __MACOSX/SourceDataFiles/FigureSI4/._FigureSI4B
- SourceDataFiles/FigureSI4/FigureSI4A/
- __MACOSX/SourceDataFiles/FigureSI4/._FigureSI4A
- SourceDataFiles/Figure2/Figure2F/CIGT2F2.csv
- __MACOSX/SourceDataFiles/Figure2/Figure2F/._CIGT2F2.csv
- SourceDataFiles/Figure2/Figure2F/CIGT2F1.csv
- __MACOSX/SourceDataFiles/Figure2/Figure2F/._CIGT2F1.csv
- SourceDataFiles/Figure2/Figure2A/CIGT2A3.csv
- __MACOSX/SourceDataFiles/Figure2/Figure2A/._CIGT2A3.csv
- SourceDataFiles/Figure2/Figure2A/CIGT2A2.csv
- __MACOSX/SourceDataFiles/Figure2/Figure2A/._CIGT2A2.csv
- SourceDataFiles/Figure2/Figure2A/CIGT2A1.csv
- __MACOSX/SourceDataFiles/Figure2/Figure2A/._CIGT2A1.csv
- SourceDataFiles/Figure2/Figure2G/CIGT2G.csv
- __MACOSX/SourceDataFiles/Figure2/Figure2G/._CIGT2G.csv
- SourceDataFiles/Figure2/Figure2B/CIGT2B1.csv
- __MACOSX/SourceDataFiles/Figure2/Figure2B/._CIGT2B1.csv
- SourceDataFiles/Figure2/Figure2B/CIGT2B2.csv
- __MACOSX/SourceDataFiles/Figure2/Figure2B/._CIGT2B2.csv
- SourceDataFiles/Figure2/Figure2E/CIGT2E1.csv
- __MACOSX/SourceDataFiles/Figure2/Figure2E/._CIGT2E1.csv
- SourceDataFiles/Figure2/Figure2E/CIGT2E2.csv
- __MACOSX/SourceDataFiles/Figure2/Figure2E/._CIGT2E2.csv
- SourceDataFiles/Figure2/Figure2E/CIGT2E3.csv
- __MACOSX/SourceDataFiles/Figure2/Figure2E/._CIGT2E3.csv
- SourceDataFiles/Figure2/Figure2C/CIGT2C2.csv
- __MACOSX/SourceDataFiles/Figure2/Figure2C/._CIGT2C2.csv
- SourceDataFiles/Figure2/Figure2C/CIGT2C1.csv
- __MACOSX/SourceDataFiles/Figure2/Figure2C/._CIGT2C1.csv
- SourceDataFiles/FigureSI6/FigureSI6A/CIGTSI6A1.csv
- __MACOSX/SourceDataFiles/FigureSI6/FigureSI6A/._CIGTSI6A1.csv
- SourceDataFiles/FigureSI6/FigureSI6A/CIGTSI6A2.csv
- __MACOSX/SourceDataFiles/FigureSI6/FigureSI6A/._CIGTSI6A2.csv
- SourceDataFiles/FigureSI6/FigureSI6C/CIGTSI6C1.csv
- __MACOSX/SourceDataFiles/FigureSI6/FigureSI6C/._CIGTSI6C1.csv
- SourceDataFiles/FigureSI6/FigureSI6C/CIGTSI6C2.csv
- __MACOSX/SourceDataFiles/FigureSI6/FigureSI6C/._CIGTSI6C2.csv
- SourceDataFiles/FigureSI6/FigureSI6B/CIGTSI6B2.csv
- __MACOSX/SourceDataFiles/FigureSI6/FigureSI6B/._CIGTSI6B2.csv
- SourceDataFiles/FigureSI6/FigureSI6B/CIGTSI6B1.csv
- __MACOSX/SourceDataFiles/FigureSI6/FigureSI6B/._CIGTSI6B1.csv
- SourceDataFiles/FigureSI9/FigureSI9C/CIGTSI9C.csv
- __MACOSX/SourceDataFiles/FigureSI9/FigureSI9C/._CIGTSI9C.csv
- SourceDataFiles/FigureSI9/FigureSI9B/CIGTSI9B1.csv
- __MACOSX/SourceDataFiles/FigureSI9/FigureSI9B/._CIGTSI9B1.csv
- SourceDataFiles/FigureSI9/FigureSI9B/CIGTSI9B2.csv
- __MACOSX/SourceDataFiles/FigureSI9/FigureSI9B/._CIGTSI9B2.csv
- SourceDataFiles/FigureSI9/FigureSI9A/CIGTSI9A2.csv
- __MACOSX/SourceDataFiles/FigureSI9/FigureSI9A/._CIGTSI9A2.csv
- SourceDataFiles/FigureSI9/FigureSI9A/CIGTSI9A1.csv
- __MACOSX/SourceDataFiles/FigureSI9/FigureSI9A/._CIGTSI9A1.csv
- SourceDataFiles/Figure1/Figure1G/CIGT1G8.csv
- __MACOSX/SourceDataFiles/Figure1/Figure1G/._CIGT1G8.csv
- SourceDataFiles/Figure1/Figure1G/CIGT1G1.csv
- __MACOSX/SourceDataFiles/Figure1/Figure1G/._CIGT1G1.csv
- SourceDataFiles/Figure1/Figure1G/CIGT1G2.csv
- __MACOSX/SourceDataFiles/Figure1/Figure1G/._CIGT1G2.csv
- SourceDataFiles/Figure1/Figure1G/CIGT1G3.csv
- __MACOSX/SourceDataFiles/Figure1/Figure1G/._CIGT1G3.csv
- SourceDataFiles/Figure1/Figure1G/CIGT1G7.csv
- __MACOSX/SourceDataFiles/Figure1/Figure1G/._CIGT1G7.csv
- SourceDataFiles/Figure1/Figure1G/CIGT1G6.csv
- __MACOSX/SourceDataFiles/Figure1/Figure1G/._CIGT1G6.csv
- SourceDataFiles/Figure1/Figure1G/CIGT1G4.csv
- __MACOSX/SourceDataFiles/Figure1/Figure1G/._CIGT1G4.csv
- SourceDataFiles/Figure1/Figure1G/CIGT1G5.csv
- __MACOSX/SourceDataFiles/Figure1/Figure1G/._CIGT1G5.csv
- SourceDataFiles/Figure1/Figure1F/CIGT1F2.csv
- __MACOSX/SourceDataFiles/Figure1/Figure1F/._CIGT1F2.csv
- SourceDataFiles/Figure1/Figure1F/CIGT1F1.csv
- __MACOSX/SourceDataFiles/Figure1/Figure1F/._CIGT1F1.csv
- SourceDataFiles/Figure1/Figure1D/CIGT1D4.csv
- __MACOSX/SourceDataFiles/Figure1/Figure1D/._CIGT1D4.csv
- SourceDataFiles/Figure1/Figure1D/CIGT1D5.csv
- __MACOSX/SourceDataFiles/Figure1/Figure1D/._CIGT1D5.csv
- SourceDataFiles/Figure1/Figure1D/CIGT1D2.csv
- __MACOSX/SourceDataFiles/Figure1/Figure1D/._CIGT1D2.csv
- SourceDataFiles/Figure1/Figure1D/CIGT1D3.csv
- __MACOSX/SourceDataFiles/Figure1/Figure1D/._CIGT1D3.csv
- SourceDataFiles/Figure1/Figure1D/CIGT1D1.csv
- __MACOSX/SourceDataFiles/Figure1/Figure1D/._CIGT1D1.csv
- SourceDataFiles/Figure1/Figure1E/CIGT1E1.csv
- __MACOSX/SourceDataFiles/Figure1/Figure1E/._CIGT1E1.csv
- SourceDataFiles/Figure1/Figure1E/CIGT1E2.csv
- __MACOSX/SourceDataFiles/Figure1/Figure1E/._CIGT1E2.csv
- SourceDataFiles/Figure1/Figure1B/CIGT1B4.csv
- __MACOSX/SourceDataFiles/Figure1/Figure1B/._CIGT1B4.csv
- SourceDataFiles/Figure1/Figure1B/CIGT1B5.csv
- __MACOSX/SourceDataFiles/Figure1/Figure1B/._CIGT1B5.csv
- SourceDataFiles/Figure1/Figure1B/CIGT1B1.csv
- __MACOSX/SourceDataFiles/Figure1/Figure1B/._CIGT1B1.csv
- SourceDataFiles/Figure1/Figure1B/CIGT1B2.csv
- __MACOSX/SourceDataFiles/Figure1/Figure1B/._CIGT1B2.csv
- SourceDataFiles/Figure1/Figure1B/CIGT1B3.csv
- __MACOSX/SourceDataFiles/Figure1/Figure1B/._CIGT1B3.csv
- SourceDataFiles/FigureSI5/FigureSI5A/CIGTSI5A.csv
- __MACOSX/SourceDataFiles/FigureSI5/FigureSI5A/._CIGTSI5A.csv
- SourceDataFiles/FigureSI5/FigureSI5B/CIGTSI5B.csv
- __MACOSX/SourceDataFiles/FigureSI5/FigureSI5B/._CIGTSI5B.csv
- SourceDataFiles/FigureSI5/FigureSI5C/CIGTSI5C.csv
- __MACOSX/SourceDataFiles/FigureSI5/FigureSI5C/._CIGTSI5C.csv
- SourceDataFiles/FigureSI5/FigureSI5D/CIGTSI5D.csv
- __MACOSX/SourceDataFiles/FigureSI5/FigureSI5D/._CIGTSI5D.csv
- SourceDataFiles/FigureSI2/FigureSI2A/CIGTSI2A.csv
- __MACOSX/SourceDataFiles/FigureSI2/FigureSI2A/._CIGTSI2A.csv
- SourceDataFiles/FigureSI2/FigureSI2B/CIGTSI2B.csv
- __MACOSX/SourceDataFiles/FigureSI2/FigureSI2B/._CIGTSI2B.csv
- SourceDataFiles/FigureSI2/FigureSI2C/CIGTSI2C.csv
- __MACOSX/SourceDataFiles/FigureSI2/FigureSI2C/._CIGTSI2C.csv
- SourceDataFiles/FigureSI3/FigureSI3C/CIGTSI3C1.csv
- __MACOSX/SourceDataFiles/FigureSI3/FigureSI3C/._CIGTSI3C1.csv
- SourceDataFiles/FigureSI3/FigureSI3C/CIGTSI3C2.csv
- __MACOSX/SourceDataFiles/FigureSI3/FigureSI3C/._CIGTSI3C2.csv
- SourceDataFiles/FigureSI3/FigureSI3B/CIGTSI3B2.csv
- __MACOSX/SourceDataFiles/FigureSI3/FigureSI3B/._CIGTSI3B2.csv
- SourceDataFiles/FigureSI3/FigureSI3B/CIGTSI3B1.csv
- __MACOSX/SourceDataFiles/FigureSI3/FigureSI3B/._CIGTSI3B1.csv
- SourceDataFiles/FigureSI3/FigureSI3A/CIGTSI3A1.csv
- __MACOSX/SourceDataFiles/FigureSI3/FigureSI3A/._CIGTSI3A1.csv
- SourceDataFiles/FigureSI3/FigureSI3A/CIGTSI3A2.csv
- __MACOSX/SourceDataFiles/FigureSI3/FigureSI3A/._CIGTSI3A2.csv
- SourceDataFiles/FigureSI4/FigureSI4C/CIGTSI4C.csv
- __MACOSX/SourceDataFiles/FigureSI4/FigureSI4C/._CIGTSI4C.csv
- SourceDataFiles/FigureSI4/FigureSI4D/CIGTSI4D.csv
- __MACOSX/SourceDataFiles/FigureSI4/FigureSI4D/._CIGTSI4D.csv
- SourceDataFiles/FigureSI4/FigureSI4B/CIGTSI4B.csv
- __MACOSX/SourceDataFiles/FigureSI4/FigureSI4B/._CIGTSI4B.csv
- SourceDataFiles/FigureSI4/FigureSI4A/CIGTSI4A2.csv
- __MACOSX/SourceDataFiles/FigureSI4/FigureSI4A/._CIGTSI4A2.csv
- SourceDataFiles/FigureSI4/FigureSI4A/CIGTSI4A3.csv
- __MACOSX/SourceDataFiles/FigureSI4/FigureSI4A/._CIGTSI4A3.csv
- SourceDataFiles/FigureSI4/FigureSI4A/CIGTSI4A1.csv
- __MACOSX/SourceDataFiles/FigureSI4/FigureSI4A/._CIGTSI4A1.csv
- SourceDataFiles/FigureSI4/FigureSI4A/CIGTSI4A4.csv
- __MACOSX/SourceDataFiles/FigureSI4/FigureSI4A/._CIGTSI4A4.csv
- SourceDataFiles/FigureSI4/FigureSI4A/CIGTSI4A5.csv
- __MACOSX/SourceDataFiles/FigureSI4/FigureSI4A/._CIGTSI4A5.csv
- SourceDataFiles/FigureSI4/FigureSI4A/CIGTSI4A7.csv
- __MACOSX/SourceDataFiles/FigureSI4/FigureSI4A/._CIGTSI4A7.csv
- SourceDataFiles/FigureSI4/FigureSI4A/CIGTSI4A6.csv
- __MACOSX/SourceDataFiles/FigureSI4/FigureSI4A/._CIGTSI4A6.csv
