# Supplementary material for: Spatial control of doping in conducting polymers enables complementary, conformable, implantable internal ion-gated organic electrochemical transistors
Source: Nat Commun. 2025 Jan 9;16:517. doi: 10.1038/s41467-024-55284-w (PMC11717955; doi:10.1038/s41467-024-55284-w)
Supplement: Supplementary file 6 — Source Data [file 41467_2024_55284_MOESM6_ESM.zip › SourceDataFiles/FigureSI11/CIGTSI11A1.csv]

7.80611462388561e-05	0.000629848636121857
0.000787682762706173	0.000637020538907118
0.00160143193915491	0.000644178123399424
0.00239612890326687	0.000651321319539626
0.00319950732200129	0.000658449934503166
0.00399779097595476	0.000665563790123381
0.00479939499729518	0.000672662703162827
0.00559875385129393	0.00067974649356193
0.00639962564318626	0.000686814979795517
0.00719951162560172	0.000693867981929809
0.00799999998639257	0.000700905319470282
0.00879999995514258	0.000707926812814365
0.00959999996967939	0.000714932282113225
0.010399999965025	0.000721921548312359
0.0111999999662268	0.000728894432719493
0.0119999999614843	0.000735850757009145
0.0127999999684044	0.000742790343227189
0.0135999999567174	0.000749713013795399
0.0143999999170293	0.000756618591515993
0.0151999999990389	0.000763506899576168
0.0160000000137431	0.000770377761552619
0.0167999999325128	0.000777231001416063
0.0175999999359652	0.000784066443535738
0.0183999999262482	0.000790883912683906
0.0191999999207801	0.000797683234040342
0.0199999999395124	0.000804464233196813
0.0207999999305629	0.00081122673616155
0.0215999999345392	0.000817970569363708
0.0223999999172684	0.000824695559657818
0.0231999999331947	0.000831401534328234
0.023999999945129	0.000838088321093559
0.0247999998557906	0.000844755748111074
0.0255999998786825	0.000851403643981147
0.0263999999451859	0.000858031837751639
0.0271999999345694	0.000864640158922295
0.0279999999009451	0.000871228437449128
0.0287999998331591	0.000877796503748792
0.0295999999655245	0.000884344188702942
0.0303999998571317	0.000890871323662584
0.0311999998721247	0.000897377740452421
0.0320000000606633	0.000903863271375178
0.0327999998771525	0.000910327749215923
0.0335999998349954	0.000916771007246374
0.034399999855119	0.000923192879229195
0.0351999998313729	0.000929593199422284
0.0359999999337376	0.000935971802583043
0.036799999819129	0.000942328523972646
0.0375999998696693	0.000948663199360285
0.038399999813299	0.000954975665027411
0.0391999999247561	0.000961265757771962
0.0399999998491178	0.00096753331491258
0.0407999998507276	0.00097377817429281
0.041599999831154	0.000980000174285296
0.0423999998820362	0.000986199153795958
0.0431999998971662	0.000992374952268159
0.0439999998243104	0.000998527409686859
0.044799999856537	0.00100465636658276
0.0455999998403602	0.00101076166403643
0.0463999999255231	0.00101684314368242
0.0471999998255438	0.00102290064771338
0.0479999998519052	0.00102893401888411
0.048799999849762	0.00103494310051571
0.0495999998316502	0.00104092773649957
0.0503999996870919	0.00104688777130145
0.0511999998968092	0.00105282304996553
0.0519999998076051	0.00105873341811843
0.0527999998944424	0.00106461872197319
0.0535999996691852	0.0010704788083333
0.0543999998650355	0.00107631352459668
0.0551999998209906	0.00108212271875963
0.0559999998902417	0.0010879062394208
0.0567999997278006	0.00109366393578513
0.0575999997784869	0.00109939565766777
0.0583999998732363	0.001105101255498
0.0591999998373133	0.0011107805803231
0.0599999998321913	0.00111643348381228
0.0607999996661164	0.00112205981826052
0.0615999996910026	0.00112765943659243
0.0623999998564521	0.00113323219236606
0.0631999996260759	0.00113877793977679
0.064000000155171	0.00114429653366107
0.0647999996036312	0.00114978782950026
0.0655999999070151	0.00115525168342437
0.0663999995925942	0.00116068795221587
0.0672000000647176	0.00116609649331339
0.0679999997870563	0.0011714771648155
0.0687999997436108	0.00117682982548436
0.0695999997933205	0.00118215433476561
0.070399999453548	0.00118745055277376
0.0711999999478182	0.00119271834030215
0.0719999996066418	0.00119795755875017
0.0727999999491484	0.00120316807028405
0.0735999993815924	0.00120834973766477
0.07439999991957	0.00121350242449129
0.0751999996294977	0.00121862599482081
0.0759999999261547	0.00122372031387044
0.0767999995041951	0.0012287852456917
0.0775999997333624	0.00123382062425116
0.0783999997761532	0.00123882626062798
0.0791999997761532	0.00124380201518812
0.0799999997333624	0.00124874780645438
0.0807999995041952	0.00125366354414729
0.0815999999261547	0.00125854910525567
0.0823999996294977	0.00126340435939789
0.0831999999199511	0.00126822917829397
0.0839999993807679	0.00127302343381135
0.0847999999506771	0.00127778699888559
0.0855999996040502	0.00128251974694886
0.0863999999528638	0.00128722155241564
0.0871999994449932	0.00129189229011137
0.0879999998074744	0.00129653183629033
0.0887999997199459	0.00130114006377435
0.08959999983253	0.00130571681086215
0.0903999996550783	0.00131026188968351
0.0911999995740425	0.00131477514524316
0.0919999998875799	0.00131925645534214
0.0927999996653708	0.00132370570831987
0.0935999998768426	0.00132812279588124
0.0943999993942859	0.00133250762433106
0.0951999999760337	0.00133686013188279
0.0959999995607365	0.00134118024281969
0.0967999995541552	0.00134546784646398
0.0975999994600217	0.00134972282720899
0.0983999998168686	0.00135394507106095
0.0991999997514366	0.00135813446482708
0.099999999485554	0.00136229089352251
0.100799999517018	0.00136641420648925
0.101599999642556	0.00137050422457405
0.102399999898594	0.00137456080357924
0.103199999470999	0.00137858383326303
0.103999999558692	0.00138257320475211
0.104799999510605	0.0013865288121348
0.105599999941283	0.00139045055223802
0.106399999546202	0.00139433833147291
0.107199999549455	0.00139819209664532
0.107999999466896	0.00140201180244581
0.108799999858758	0.00140579736167824
0.109599999698471	0.00140954867021451
0.110399999499779	0.00141326562687807
0.111199999499779	0.0014169481170566
0.111999999698471	0.00142059599117305
0.112799999858758	0.00142420909215068
0.113599999466896	0.00142778729841979
0.114399999548907	0.00143133051116709
0.115199999548548	0.00143483863370443
0.115999999935535	0.00143831156987744
0.116799999520637	0.0014417492260695
0.117599999541516	0.00144515154200171
0.118399999500768	0.00144851849175406
0.119199999851868	0.00145185002156501
0.119999999716444	0.00145514604268366
0.120799999392587	0.00145840646403981
0.121599999759329	0.00146163119567995
0.122399999036184	0.00146482014902359
0.123199998906085	0.0014679732273365
0.124000000004602	0.00147109030076397
0.124800000078138	0.00147417122316054
0.125599999452098	0.00147721587846923
0.126399998637096	0.00148022417852854
0.127199999808003	0.00148319603990308
0.128000000074342	0.00148613137962984
0.128799999808446	0.00148903011632844
0.129599998637084	0.00149189219111352
0.130399999453389	0.0014947175781846
0.131200000074243	0.00149750624631827
0.132000000012858	0.00150025813461325
0.132799998895079	0.00150297316752706
0.133599999042939	0.00150565126846697
0.134400000020839	0.00150829236033896
0.13520000010798	0.0015108963344412
0.1359999992526	0.00151346304947432
0.136799998816056	0.00151599239382324
0.13759999886185	0.00151848429255422
0.138400000044022	0.00152093867500964
0.139199999628756	0.00152335547089348
0.139999998804547	0.00152573461117115
0.140799998815075	0.0015280760276467
0.141599999615375	0.00153037968207026
0.142400000065024	0.00153264557551291
0.14319999882726	0.0015348736861568
0.143999998872145	0.00153706395381316
0.144799999159191	0.00153921631428127
0.145600000287916	0.00154133070519958
0.14639999903917	0.00154340706000348
0.147199998885704	0.00154544528045338
0.147999998872606	0.00154744524195773
0.148800000173064	0.00154940685046838
0.149599999454349	0.00155133004549818
0.150399998830481	0.00155321477036097
0.151199998801113	0.00155506096888936
0.151999999778832	0.00155686858603313
0.15279999993102	0.00155863756762177
0.153599998804728	0.00156036786121063
0.154399998852405	0.00156205944405947
0.155199999299453	0.0015637123309031
0.156000000248738	0.00156532651463385
0.156799998943097	0.00156690195122585
0.157599998890517	0.00156843859159548
0.158399998943097	0.00156993638876163
0.159200000248738	0.00157139528027654
0.159999999299453	0.00157281516711898
0.160799998852405	0.00157419594919605
0.161599998804728	0.00157553756396497
0.162399999931021	0.00157683996848051
0.163199999778832	0.00157810312088865
0.163999998801113	0.00157932698093048
0.164799998830481	0.00158051150787674
0.165599999454349	0.00158165667343741
0.166400000173064	0.00158276249177986
0.167199998872606	0.0015838289890976
0.167999998885704	0.00158485612991394
0.16879999903917	0.0015858438161123
0.169600000287916	0.00158679196168594
0.170399999159191	0.00158770052394386
0.171199998872145	0.00158856947206685
0.171999998827261	0.00158939877487655
0.172800000065024	0.00159018840265055
0.173599999617031	0.00159093832651676
0.174399998811415	0.00159164851851956
0.175199998811415	0.00159231895201894
0.175999999617031	0.00159294960053013
0.176800000065024	0.00159354044197332
0.17759999882726	0.00159409147575933
0.178399998872145	0.00159460271099975
0.179199999159191	0.00159507416102638
0.180000000287916	0.00159550584339881
0.18079999903917	0.00159589775165627
0.181599998885704	0.00159624986659041
0.182399998872606	0.00159656216359792
0.183200000173064	0.00159683457740624
0.183999999454349	0.00159706702705099
0.184799998830481	0.00159725947278177
0.185599998801998	0.00159741190103963
0.186399999776495	0.00159752429864961
0.187199999935797	0.00159759665380557
0.187999998796146	0.0015976289554015
0.188799998866672	0.00159762119464625
0.189599999277753	0.00159757339214804
0.190400000281979	0.00159748560519409
0.191199998890967	0.00159735786994027
0.19199999898074	0.00159719018650271
0.192799998725008	0.00159698254640281
0.193599999292072	0.00159673490716472
0.194399999485904	0.00159644719824637
0.195199998716538	0.00159611938386592
0.19599999896737	0.00159575146150569
0.1967999988701	0.00159534343152275
0.197599999765688	0.00159489529478578
0.198399998713884	0.00159440705374836
0.199199999036993	0.00159387871047746
0.199999998681207	0.00159331028918115
0.200799999713295	0.00159270185855977
0.201599998977623	0.00159205347756746
0.202399998923524	0.00159136516267066
0.203199998741937	0.00159063692095495
0.203999999384769	0.00158986876194919
0.204799999384769	0.00158906069558805
0.205599998741937	0.00158821273313172
0.206399998923524	0.00158732488652198
0.207199998977623	0.00158639716945799
0.207999999713295	0.00158542959008377
0.208799998681207	0.00158442212104815
0.209599999036993	0.00158337474514562
0.210399998713884	0.0015822875100498
0.211199999767792	0.00158116043164684
0.211999998865081	0.00157999346661719
0.212799998977161	0.00157878661669444
0.213599998699422	0.00157753995030364
0.214399999514774	0.00157625352776418
0.215199999245682	0.00157492737066156
0.215999998798475	0.00157356151019893
0.216799998861566	0.00157215599635339
0.217599999107125	0.00157071086632136
0.218399999626783	0.00156922611934118
0.219199998677498	0.00156770171993621
0.219999999016433	0.00156613765988566
0.220799998775776	0.00156453397398822
0.221599999786399	0.00156289070075666
0.222399998775776	0.00156120790419733
0.223199999016433	0.00155948567539635
0.223999998677498	0.00155772407993567
0.224799999626783	0.00155592315636877
0.225599999107125	0.00155408294055368
0.226399998861566	0.00155220346971347
0.227199998798475	0.00155028478198415
0.227999999245682	0.00154832691651917
0.228799999514774	0.0015463299134447
0.229599998699422	0.00154429381385934
0.230399998977161	0.00154221865985779
0.231199998865081	0.00154010449450961
0.231999999767792	0.00153795136186425
0.232799998713884	0.00153575930697815
0.233599999036993	0.00153352837589243
0.234399998681207	0.00153125861563189
0.235199999713295	0.00152895007420413
0.235999998977622	0.00152660280059849
0.236799998921311	0.00152421684478514
0.237599998746655	0.00152179225771399
0.238399999377412	0.00151932909131365
0.239199999396804	0.00151682739849038
0.239999998721664	0.00151428723312695
0.240799998954306	0.00151170865008157
0.24159999892975	0.00150909170518666
0.242399999790496	0.00150643645524778
0.243199998527936	0.00150374295804232
0.243999999698082	0.00150101127231835
0.244799999261712	0.00149824145779335
0.245599997863494	0.00149543357515295
0.246399997688456	0.00149258768604958
0.247199998053477	0.00148970385310124
0.248000000171252	0.00148678213989004
0.248799999907816	0.00148382261096094
0.249600000068616	0.00148082533182027
0.250399999942147	0.00147779036893435
0.251200000012215	0.00147471778972806
0.251999998461233	0.0014716076625833
0.252799997848749	0.00146846005683759
0.253599997521146	0.00146527504278248
0.254399999003337	0.00146205269166206
0.255200000264413	0.00145879307567134
0.255999999871853	0.00145549626795471
0.256800000060329	0.00145216234260429
0.257600000012185	0.00144879137465832
0.258399999562178	0.00144538344009947
0.25919999797925	0.00144193861585317
0.25999999777037	0.0014384569797859
0.260799997743029	0.00143493861070343
0.261599999894634	0.00143138358834911
0.262400000025986	0.00142779199340203
0.263200000006131	0.00142416390747527
0.26399999996529	0.00142049941311401
0.264800000076622	0.00141679859379373
0.265599998822658	0.00141306153391829
0.266399997853545	0.00140928831881807
0.267199997576167	0.00140547903474799
0.26799999850714	0.00140163376888562
0.268800000273073	0.00139775260932917
0.269599999874434	0.0013938356450955
0.27040000005945	0.00138988296611809
0.271200000001153	0.00138589466324505
0.271999999779451	0.00138187082823697
0.272799998263459	0.00137781155376491
0.273599997675935	0.00137371693340821
0.274399997868289	0.00136958706165243
0.275199997616008	0.00136542203388714
0.275999999708605	0.00136122194640375
0.276800000107256	0.00135698689639331
0.277599999928845	0.00135271698194427
0.278400000089121	0.00134841230204023
0.279199999233291	0.00134407295655769
0.279999997799492	0.0013396990462637
0.280799997852145	0.00133529067281361
0.281599997617464	0.00133084793874864
0.282399998277887	0.00132637094749359
0.28320000023831	0.00132185980335442
0.283999999877096	0.00131731461151582
0.284800000093319	0.00131273547803882
0.285599999863378	0.00130812250985829
0.28639999863574	0.00130347581478048
0.287199997603697	0.00129879550148051
0.287999997949028	0.00129408167949988
0.288799997486755	0.00128933445924386
0.28959999926604	0.00128455395197899
0.290400000229361	0.00127974026983042
0.291199999860417	0.00127489352577936
0.292000000137096	0.00127001383366041
0.292799999482026	0.00126510130815892
0.293599998030034	0.00126015606480827
0.294399997739472	0.00125517821998724
0.29519999776415	0.00125016789091723
0.295999997875593	0.00124512519565952
0.296800000047107	0.00124005025311253
0.297599999975234	0.00123494318300903
0.298400000016075	0.0012298041059133
0.299199999996471	0.00122463314321833
0.299999998947569	0.00121943041714295
0.300799997653634	0.00121419605072896
0.301599997933675	0.00120893016783824
0.302399997505456	0.00120363289314984
0.303199998763811	0.00119830435215702
0.304000000288582	0.00119294467116432
0.304799999837847	0.00118755397728454
0.305600000137861	0.00118213239843578
0.30639999969186	0.00117668006333842
0.30719999831923	0.00117119710151203
0.307999997641654	0.00116568364327235
0.308799997888062	0.00116013981972821
0.309599997605732	0.00115456576277838
0.310399999713033	0.0011489616051085
0.311200000107257	0.00114332748018791
0.311999999928845	0.00113766352226645
0.312800000089121	0.00113196986637136
0.31359999923329	0.00112624664830398
0.314399997799492	0.00112049400463659
0.315199997852145	0.00111471207270912
0.315999997617464	0.00110890099062592
0.316799998277887	0.00110306089725246
0.31760000023831	0.00109719193221201
0.318399999877095	0.00109129423588231
0.319200000093319	0.00108536794939227
0.319999999863378	0.00107941321461855
0.32079999863574	0.00107343017418222
0.321599997603697	0.00106741897144531
0.322399997949028	0.00106137975050744
0.323199997487579	0.00105531265620231
0.323999999263777	0.00104921783409432
0.32480000023407	0.00104309543047502
0.325599999851872	0.00103694559235964
0.32640000015139	0.00103076846748356
0.327199999459255	0.00102456420429879
0.327999998065541	0.00101833295197038
0.328799997683416	0.0010120748603729
0.329599997859672	0.00100579008008678
0.330399997664997	0.000999478762394748
0.33119999806893	0.000993141059278163
0.332000000168994	0.000986777123413395
0.332799999896976	0.000980387108168141
0.333600000103435	0.00097397116759774
0.334399998826965	0.000967529456441476
0.335199997811816	0.000961062130118847
0.33599999769953	0.000954569344725833
0.336799997916882	0.000948051257031133
0.337599997494601	0.000941508024472392
0.338399999019372	0.000934939805152407
0.339200000249272	0.000928346757835317
0.339999999903716	0.000921729041942773
0.340799999850042	0.000915086817550096
0.341599998198626	0.000908420245382411
0.342399997748618	0.000901729486810768
0.343199997768964	0.000895014703848246
0.343999997802233	0.000888276059146037
0.344799997727888	0.000881513715989516
0.345599999910669	0.000874727838294295
0.34639999999944	0.000867918590602255
0.347200000074263	0.000861086138077568
0.347999999203588	0.000854230646502696
0.348799997878326	0.000847352282274382
0.34959999770467	0.000840451212399616
0.350399997893018	0.000833527604491586
0.35119999755851	0.000826581626765623
0.351999998512168	0.000819613448035115
0.352800000277468	0.000812623237707416
0.353599999863801	0.000805611165779732
0.354400000034784	0.000798577402835001
0.355199998479977	0.000791522120037745
0.355999997775104	0.000784445489129914
0.35679999771951	0.000777347682426715
0.357599997887127	0.000770228872812424
0.358399997539898	0.00076308923373618
0.359199999509985	0.000755928939207767
0.36000000013597	0.000748748163793382
0.360799999989621	0.000741547082611386
0.361599999560861	0.000734325871328039
0.362399998000331	0.000727084706153225
0.363199997724614	0.000719823763836155
0.363999997834746	0.000712543221661065
0.364799997679005	0.000705243257442889
0.365599998061963	0.000697924049522929
0.366400000171734	0.000690585776764499
0.367199999896976	0.000683228618548565
0.368000000103435	0.000675852754769365
0.368799998826965	0.000668458365830018
0.369599997811816	0.000661045632638117
0.37039999769953	0.00065361473660131
0.371199997916882	0.000646165859622868
0.371999997494602	0.000638699184097235
0.372799999019372	0.000631214892905576
0.373600000249272	0.000623713169411293
0.374399999903716	0.000616194197455549
0.375199999850042	0.000608658161352763
0.375999998198626	0.000601105245886099
0.376799997748618	0.000593535636302942
0.377599997768963	0.000585949518261842
0.378399997802232	0.000578347077943072
0.379199997731487	0.000570728501917093
0.379999999901817	0.000563093977300873
0.380800000016963	0.000555443691513668
0.381600000043366	0.000547777832632147
0.382399999254372	0.000540096588798652
0.383199997798174	0.000532400149240271
0.383999997829581	0.000524688701943707
0.384799997693106	0.000516962452717396
0.385599997916018	0.000509221652032938
0.386399997513795	0.000501466547462059
0.387199998760885	0.000493697342043546
0.388000000291683	0.000485914226568872
0.388799999789732	0.000478117388136757
0.389599998654484	0.000470307000462301
0.39039999762837	0.000462483253403165
0.391199997867877	0.000454646358464403
0.39199999770026	0.000446796505547737
0.392799997863575	0.000438933864721091
0.393599997624476	0.000431058610077766
0.394399999688546	0.000423170899925779
0.395200000165862	0.000415270889704894
0.395999999477492	0.000407358760156207
0.396799998025632	0.000399434704544291
0.397599997749914	0.000391498919735468
0.398399997751377	0.0003835516239628
0.399199997855246	0.000375593041235496
0.399999997614538	0.000367623351563278
0.400799998286226	0.000359642721460628
0.401600000220653	0.000351651343120043
0.402399999916568	0.00034364941496886
0.403199998975332	0.000335637134527123
0.403999997665082	0.000327614700252031
0.404799997874038	0.000319582310323413
0.40559999767183	0.000311540163980446
0.406399997922483	0.000303488459037703
0.40719999750279	0.000295427407346314
0.4079999992509	0.000287357265417071
0.408800000261224	0.000279278293699419
0.40959999965013	0.000271190708436979
0.410399998323537	0.000263094708849704
0.411199997668467	0.000254990496002524
0.411999997819748	0.00024687827060779
0.412799997771335	0.0002387582339363
0.41359999774901	0.000230630587295861
0.414399997891628	0.000222495532365449
0.415200000020562	0.000214353270988186
0.416000000043366	0.000206204005237918
0.416799999254372	0.000198047937381726
0.417599997798175	0.000189885269853602
0.418399997829581	0.000181716205422388
0.419199997693106	0.000173540946886895
0.419999997916018	0.000165359697516129
0.420799997513795	0.000157172660279169
0.421599998760885	0.000148980039571492
0.422400000291683	0.000140782028140801
0.423199999789732	0.000132578779954996
0.423999998654484	0.00012437044765376
0.42479999762837	0.000116157249333924
0.425599997867877	0.000107939430880648
0.42639999770026	9.97172155927057e-05
0.427199997863575	9.14908286572469e-05
0.427999997624477	8.32604911168673e-05
0.428799999688546	7.50264085521247e-05
0.429600000165862	6.67887858927896e-05
0.430399999477492	5.8547828446907e-05
0.431199998025631	5.03037415213542e-05
0.431999997749914	4.20567306457347e-05
0.432799997751377	3.38070013851196e-05
0.433599997855246	2.555475943419e-05
0.434399997614538	1.73002105779593e-05
0.435199998290377	9.04356071451921e-06
0.43600000021126	7.85015834368721e-07
0.436799999934408	-7.47521797561481e-06
0.437599998944644	-1.57369345437352e-05
0.438399997714771	-2.39999276186207e-05
0.439199997796156	-3.22639908743697e-05
0.439999997793547	-4.05289179157007e-05
0.440799997723653	-4.87945022831032e-05
0.441599997885322	-5.70605374579933e-05
0.44239999753415	-6.53268168678705e-05
0.443199999537697	-7.35931338914771e-05
0.443999999925683	-8.18592818639608e-05
0.444799998176062	-9.01250540820382e-05
0.445599997747301	-9.83902438091614e-05
0.446399997790045	-0.000106654644280686
0.447199997756477	-0.00011491804870904
0.447999997819606	-0.000123180250288898
0.44879999769504	-0.000131441042202352
0.449599998035418	-0.000139700217624086
0.450400000239866	-0.000147957569726552
0.451199999135274	-0.000156212891685148
0.45199999790514	-0.000164465976683394
0.452799997708977	-0.000172716617918114
0.453599997851288	-0.000180964608604612
0.454399997681874	-0.000189209741981853
0.455199997925221	-0.000197451811317646
0.455999997491676	-0.000205690609913822
0.456799999022473	-0.000213925931111418
0.457600000201158	-0.000222157568295855
0.458399998420339	-0.000230385314902125
0.459199997786551	-0.000238608964419966
0.459999997747273	-0.000246828310399045
0.460799997807224	-0.000255043146454142
0.461599997744477	-0.000263253266270326
0.462399997820977	-0.000271458463608134
0.463199997703401	-0.000279658532308753
0.463999999969275	-0.000287853266299194
0.464799999548088	-0.000296042459597472
0.465599998010773	-0.000304225906317778
0.466399997720212	-0.000312403400675655
0.467199997830212	-0.00032057473699317
0.467999997707771	-0.000328739709704084
0.468799997890092	-0.000336898113359023
0.46959999756685	-0.000345049742630645
0.470399998494512	-0.000353194392318805
0.47120000031694	-0.000361331857355719
0.471999998745813	-0.000369461932811121
0.472799997836488	-0.000377584413897431
0.473599997718274	-0.0003856990959749
0.474399997843236	-0.000393805774556774
0.475199997692965	-0.000401904245314436
0.475999997903162	-0.00040999430408256
0.476799997524758	-0.000418075746864255
0.477599999541848	-0.000426148369836204
0.478399999925683	-0.000434211969353805
0.479199998176061	-0.000442266341956307
0.479999997747301	-0.000450311284371938
0.480799997788273	-0.000458346593523038
0.481599997758411	-0.000466372066531178
0.48239999782006	-0.000474387500722285
0.483199997687425	-0.000482392693631754
0.483999998058953	-0.000490387443009565
0.484800000191998	-0.000498371546825385
0.48559999921718	-0.000506344803273675
0.486399997774308	-0.000514307010778791
0.487199997894504	-0.00052225796800007
0.487999997683086	-0.00053019747383693
0.488800000880472	-0.000538125327433944
0.489599997480221	-0.000546041328185927
0.490399998929977	-0.000553945275743005
0.491199997803188	-0.000561836970015688
0.491999998865137	-0.000569716211186349
0.492799997755	-0.000577582799713303
0.493599999015968	-0.000585436536312055
0.494399997396304	-0.000593277221979427
0.495200000354731	-0.000601104657994751
0.4959999972998	-0.000608918645967551
0.496799999021345	-0.000616718987771858
0.497599997861767	-0.000624505485613796
0.498399998624153	-0.000632277941961944
0.499199998220768	-0.000640036159338945
0.499999998254133	-0.000647779925585853
0.500799998627162	-0.000655509009880315
0.501599997773443	-0.000663223210139852
0.502399999250919	-0.000670922364324908
0.503199998777089	-0.000678606294764344
0.503999998100052	-0.00068627477136413
0.504799998343452	-0.000693927536037465
0.505599998537619	-0.00070156435849483
0.506399997907798	-0.000709185046558483
0.5071999990147	-0.000716789414622332
0.507999997288212	-0.000724377267579412
0.508800000212499	-0.000731948416498282
0.509599997663914	-0.000739502670241392
0.510399998798938	-0.000747039822587407
0.511199997949037	-0.000754559674473383
0.511999998660086	-0.000762062034999658
0.512799998071157	-0.000769546712911542
0.513599998518505	-0.000777013517622844
0.514399998241071	-0.000784462258820014
0.515199998326535	-0.000791892746659813
0.515999998383008	-0.000799304791725064
0.516799999622589	-0.00080669820491173
0.51759999757092	-0.000814072798045372
0.518399998752792	-0.000821428387337654
0.519199998197778	-0.000828764787454251
0.519999998197778	-0.000836081806636523
0.520799998752792	-0.000843379255410563
0.52159999757092	-0.000850656947555897
0.522399999622589	-0.000857914697269964
0.523199998383009	-0.000865152318701446
0.523999998326535	-0.000872369635456136
0.524799998241071	-0.000879566475868915
0.525599998518505	-0.000886742648375877
0.526399998071157	-0.000893897956887226
0.527199998660085	-0.00090103221726074
0.527999997949037	-0.000908145247216136
0.528799998798938	-0.000915236864599267
0.529599997663914	-0.000922306887928701
0.530400000212499	-0.000929355136128296
0.531199997288213	-0.000936381428701677
0.5319999990147	-0.000943385585619588
0.532799997907799	-0.000950367427407234
0.53359999853762	-0.000957326775088816
0.534399998343452	-0.000964263450239265
0.535199998100052	-0.000971177274959723
0.535999998777089	-0.000978068071890231
0.536799999250918	-0.000984935664214269
0.537599997773444	-0.0009917798756633
0.538399998627162	-0.000998600530521281
0.539199998254133	-0.00100539745362918
0.539999998220769	-0.00101217047038947
0.540799998624153	-0.0010189194067706
0.541599997861767	-0.00102564408931148
0.542399999021345	-0.00103234434512593
0.543199997307676	-0.00103902000190711
0.544000000334016	-0.00104567088793197
0.544799997440437	-0.00105229683206565
0.545599998935011	-0.00105889766376587
0.546399997898005	-0.00106547321308736
0.547199998630112	-0.00107202331068617
0.547999998183788	-0.00107854778782406
0.548799998311043	-0.00108504647637288
0.549599998575567	-0.00109151920881881
0.550399997724108	-0.00109796581826676
0.551199995863335	-0.00110438613844464
0.55199999947647	-0.00111078000370762
0.552799997691278	-0.00111714724904244
0.553599998630794	-0.00112348771007162
0.554399998323199	-0.00112980122305776
0.555199998067322	-0.00113608762490771
0.555999998893864	-0.00114234675317682
0.556799997397544	-0.00114857844607308
0.557599999961446	-0.00115478254246137
0.558399997986028	-0.00116095888186756
0.559199998597103	-0.0011671073044827
0.559999998054903	-0.00117322765116712
0.560799998641272	-0.00117931976345458
0.561599998001715	-0.00118538348355631
0.562399998686566	-0.00119141865436518
0.563199997947039	-0.00119742511945967
0.563999998846904	-0.001203402723108
0.564799995037144	-0.00120935131027211
0.565599999642567	-0.0012152707266117
0.566399997529363	-0.00122116081848825
0.567199998829215	-0.00122702143296894
0.567999998089381	-0.0012328524178307
0.568799998337789	-0.00123865362156409
0.56959999857574	-0.00124442489337727
0.570399997805761	-0.00125016608319988
0.571199999228494	-0.00125587704168701
0.57199999879806	-0.00126155762022297
0.572799998074308	-0.00126720767092527
0.573599998386253	-0.00127282704664836
0.574399998469662	-0.00127841560098756
0.575199998013706	-0.00128397318828276
0.575999998846846	-0.0012894996636223
0.576799997578318	-0.00129499488284671
0.577599999520391	-0.00130045870255246
0.578399994858077	-0.00130589098009569
0.579199999252135	-0.00131129157359595
0.579999997720158	-0.00131666034193991
0.58079999879898	-0.001321997144785
0.581599997982443	-0.0013273018425631
0.582399998575204	-0.00133257429648419
0.583199998205897	-0.00133781436853995
0.583999998347136	-0.0013430219215074
0.584799998372027	-0.00134819681895246
0.585599999627557	-0.00135333892523355
0.58639999757092	-0.00135844810550507
0.587199998752792	-0.00136352422572104
0.587999998197779	-0.0013685671526385
0.588799998197778	-0.00137357675382107
0.589599998752792	-0.00137855289764241
0.590399997570919	-0.00138349545328964
0.591199999622589	-0.00138840429076683
0.591999995381002	-0.00139327928089834
0.592799998326535	-0.00139812029533229
0.593599998241071	-0.00140292720654386
0.594399998518506	-0.0014076998878387
0.595199998071157	-0.00141243821335622
0.595999998660086	-0.00141714205807294
0.596799997949037	-0.00142181129780574
0.597599998798939	-0.00142644580921517
0.598399997668882	-0.00143104546980867
0.599200000201517	-0.00143561015794384
0.599999997308814	-0.00144013975283158
0.600799998979527	-0.00144463413453937
0.601599997964498	-0.00144909318399435
0.602399998448907	-0.00145351678298652
0.603199998482347	-0.00145790481417185
0.603999997871173	-0.00146225716108182
0.604799999230286	-0.00146657370812295
0.605599996449192	-0.0014708543405835
0.606399997070885	-0.00147509894459689
0.60719999893828	-0.00147930740719299
0.60799999804889	-0.00148347961626568
0.608799998388473	-0.00148761546064442
0.609599998458382	-0.00149171482997763
0.610399998056977	-0.00149577761496013
0.611199998752948	-0.00149980370652193
0.611999997748154	-0.00150379298387443
0.61279999923465	-0.0015077452999741
0.613599994871366	-0.00151166050700713
0.614399999507574	-0.00151553851424205
0.615199997599759	-0.0015193792720025
0.615999998812688	-0.00152318270404854
0.616799998066966	-0.00152694870896
0.617599998385577	-0.00153067718545181
0.618399998529536	-0.00153436803321161
0.619199997752104	-0.00153802115286011
0.619999995845851	-0.00154163644593156
0.620799999489761	-0.00154521381491191
0.621599997678461	-0.00154875316320956
0.622399998652234	-0.00155225439516179
0.623199998289042	-0.00155571741602353
0.623999998120582	-0.00155914213199494
0.624799998809778	-0.00156252845022942
0.625599997540828	-0.00156587627882503
0.626399999639242	-0.0015691855268269
0.627199995033818	-0.00157245610422972
0.627999998858369	-0.00157568792198021
0.628799997927602	-0.00157888089199664
0.629599998717767	-0.00158203492715606
0.630399997952968	-0.00158514994128732
0.631199998717767	-0.00158822584913925
0.631999997927602	-0.00159126256647763
0.63279999885837	-0.0015942600099591
0.633599995033818	-0.00159721809731457
0.634399999639242	-0.00160013674707276
0.635199997540828	-0.00160301587553031
0.635999998809778	-0.00160585539790168
0.636799998120582	-0.00160865520888361
0.637599998289042	-0.00161141517041759
0.638399998652234	-0.0016141351765227
0.639199997678461	-0.00161681518054978
0.63999999948976	-0.00161945512662158
0.640799995845851	-0.00162205495502943
0.641599997752104	-0.0016246146343973
0.642399998529536	-0.0016271341165879
0.643199998385577	-0.0016296133311676
0.643999998066966	-0.0016320522087669
0.644799998812688	-0.00163445068073182
0.645599997599758	-0.00163680867967277
0.646399999507574	-0.00163912613896783
0.647199994871366	-0.00164140299327283
0.647999999234651	-0.0016436391778366
0.648799997748154	-0.00164583462982784
0.649599998752948	-0.0016479892798044
0.650399998056977	-0.00165010302341015
0.651199998458382	-0.00165217573671139
0.651999998388474	-0.00165420734985891
0.65279999804889	-0.00165619785051414
0.653599998944589	-0.00165814722204455
0.654399997058487	-0.00166005542890541
0.655199996471554	-0.00166192239782638
0.65599999919327	-0.00166374801394402
0.656799997929382	-0.00166553218079992
0.657599998392989	-0.00166727483858288
0.658399998587021	-0.00166897593655805
0.659199997738625	-0.00167063542440406
0.659999999417346	-0.00167225325299904
0.660799995698429	-0.00167382937417178
0.661599997608919	-0.0016753637410564
0.662399995468717	-0.00167685631905802
0.663199998920356	-0.00167830710301582
0.66399999792623	-0.00167971609385005
0.664799998666821	-0.00168108325374279
0.665599998066396	-0.0016824085027649
0.666399998523857	-0.00168369178290902
0.667199998239381	-0.00168493309479603
0.667999998321629	-0.00168613243585903
0.668799995397343	-0.0016872897799842
0.669599999590168	-0.00168840509876064
0.670399997632718	-0.00168947835881713
0.671199998654978	-0.00169050952084472
0.671999998350188	-0.00169149850785288
0.672799997955126	-0.00169244521977869
0.67359999917894	-0.0016933495962308
0.674399996478565	-0.0016942116067343
0.675199997055829	-0.00169503122192706
0.675999995942582	-0.00169580841359252
0.676799998048889	-0.00169654315452835
0.677599998388473	-0.00169723541864764
0.678399998458382	-0.00169788518087973
0.679199998056977	-0.00169849241725917
0.679999998752949	-0.00169905710486585
0.680799997748154	-0.00169957922187991
0.681599999234651	-0.00170005874752417
0.682399994876334	-0.00170049566207863
0.683199999496593	-0.00170088994689086
0.68399999762036	-0.00170124158437659
0.684799998777515	-0.0017015505580204
0.685599998123665	-0.00170181685237628
0.686399998296863	-0.00170204045306826
0.687199998668431	-0.00170222134679094
0.687999997523225	-0.00170235952131002
0.688799996299049	-0.00170245496546283
0.689599996683923	-0.00170250766915876
0.690399996986353	-0.00170251762337973
0.69119999894234	-0.00170248482018064
0.691999998121188	-0.00170240925268972
0.692799998226489	-0.00170229091510893
0.693599998741821	-0.00170212980271426
0.694399997583628	-0.00170192591185612
0.695199999613498	-0.00170167923995953
0.69599999505479	-0.00170138978552448
0.696799998835944	-0.00170105754812606
0.69759999795992	-0.00170068252841477
0.698399998666345	-0.00170026472811662
0.699199998036623	-0.00169980415003332
0.699999998586379	-0.0016993007980424
0.700799998132664	-0.00169875467709728
0.701599998525964	-0.00169816579322741
0.70239999565504	-0.00169753415353822
0.703199997376585	-0.00169685976621122
0.703999996034905	-0.00169614264050395
0.704799999353104	-0.00169538278674995
0.705599997807898	-0.00169458021635867
0.706399998497849	-0.00169373494181544
0.707199998497848	-0.00169284697668129
0.707999997807897	-0.00169191633559284
0.70879999935933	-0.00169094303426211
0.709599996020816	-0.00168992708947633
0.710399997403346	-0.00168886851909771
0.711199995609009	-0.00168776734206319
0.711999998600498	-0.00168662357838414
0.712799998015841	-0.00168543724914609
0.713599998768955	-0.00168420837650836
0.714399997738377	-0.00168293698370369
0.715199999238907	-0.00168162309503791
0.715999995388192	-0.00168026673588945
0.71679999774359	-0.00167886793270895
0.717599995480938	-0.00167742671301876
0.718399999370845	-0.00167594310541245
0.719199997736038	-0.00167441713955429
0.719999998644007	-0.00167284884617871
0.720799998288287	-0.00167123825708969
0.721599998083798	-0.00166958540516018
0.722399998969662	-0.00166789032433145
0.723199996960845	-0.00166615304961244
0.723999996717407	-0.0016643736170791
0.724799996247701	-0.0016625520638736
0.725599997607178	-0.00166068842820369
0.726399998536272	-0.00165878274934183
0.727199998502935	-0.00165683506762449
0.727999997791885	-0.00165484542445127
0.728799999383188	-0.00165281386228405
0.729599995719869	-0.00165074042464616
0.730399997596102	-0.00164862515612142
0.731199995482007	-0.00164646810235326
0.731999998902871	-0.00164426931004375
0.732799997954227	-0.00164202882695259
0.73359999862079	-0.00163974670189614
0.73439999814093	-0.00163742298474637
0.735199998407035	-0.00163505772642978
0.735999998421957	-0.00163265097892633
0.736799998023382	-0.00163020279526832
0.737599995969904	-0.00162771322953925
0.738399997018439	-0.00162518233687264
0.739199996540363	-0.00162261017345084
0.739999999081125	-0.00161999679650381
0.740799998107536	-0.00161734226430786
0.741599998107535	-0.00161464663618439
0.742399999081126	-0.00161190997249857
0.743199996540363	-0.00160913233465804
0.74399999701844	-0.0016063137851115
0.744799995969905	-0.0016034543873474
0.745599998023382	-0.00160055420590966
0.746399998421957	-0.00159761330638446
0.747199998407035	-0.00159463175536105
0.74799999814093	-0.00159160962045139
0.748799998620789	-0.00158854697031154
0.749599997954226	-0.0015854438746368
0.750399998902871	-0.00158230040415943
0.751199995482007	-0.00157911663060459
0.751999997596102	-0.00157589262688905
0.75279999571987	-0.00157262846535492
0.753599999383188	-0.00156932418671502
0.754399997791885	-0.00156597980123935
0.755199998502936	-0.00156259537739032
0.755999998536271	-0.00155917105320208
0.756799997607177	-0.00155570695038154
0.757599996247701	-0.0015522031556624
0.758399996717407	-0.00154865974963557
0.759199996960846	-0.00154507681434821
0.759999998969662	-0.00154145443272477
0.760799998083798	-0.00153779268875003
0.761599998288287	-0.00153409166739278
0.762399998644007	-0.00153035145465477
0.763199997736038	-0.0015265721375185
0.763999999370845	-0.00152275380394596
0.764799995480937	-0.0015188965428827
0.76559999774359	-0.00151500044429405
0.766399995393159	-0.00151106559913784
0.767199999227925	-0.00150709209936235
0.767999997758979	-0.00150308003790411
0.768799998733782	-0.00149902950868579
0.76959999807254	-0.00149494060661399
0.770399998511784	-0.00149081342757705
0.771199995747903	-0.0014866480684428
0.771999997174467	-0.00148244462705632
0.772799996474013	-0.00147820320223761
0.773599996553492	-0.00147392389377935
0.774399997115789	-0.0014696068024445
0.775199998787954	-0.00146525202996399
0.775999998329994	-0.00146085967903431
0.776799997913805	-0.0014564298533151
0.777599999291372	-0.00145196265742674
0.778399996063617	-0.00144745819694787
0.779199997377602	-0.00144291657841289
0.77999999562998	-0.00143833790930952
0.780799998578073	-0.0014337222980762
0.781599998048159	-0.00142906985409957
0.782399998717533	-0.00142438068771188
0.783199997822033	-0.00141965491018837
0.783999999107519	-0.00141489263374468
0.784799995593253	-0.00141009397153416
0.785599997411185	-0.00140525903764523
0.786399996102159	-0.00140038794709863
0.787199997106953	-0.00139548081584475
0.787999996233511	-0.00139053776076083
0.788799999180268	-0.00138555889964822
0.789599997988419	-0.0013805443512296
0.790399998271165	-0.00137549423514611
0.791199998849434	-0.00137040867195453
0.791999997037022	-0.00136528778312444
0.792799996671061	-0.00136013169103529
0.793599996279384	-0.0013549405189907
0.794399997580624	-0.00134971439117431
0.795199998567954	-0.00134445343271464
0.79599999845659	-0.00133915776955014
0.796799997868061	-0.00133382752860511
0.79759999926296	-0.00132846283757485
0.798399995907236	-0.00132306382524276
0.799199997296234	-0.00131763062095298
0.799999996018269	-0.00131216335563099
0.800799997400344	-0.0013066621581359
0.801599995690334	-0.00130112714048744
0.802399999242012	-0.00129555839522965
0.803199997808524	-0.00128995603312461
0.803999998612097	-0.00128432021799933
0.80479999829057	-0.00127865112773504
0.805599998107039	-0.00127294891304262
0.806399995918483	-0.0012672137118844
0.807199997050757	-0.00126144566255038
0.807999996517938	-0.00125564490407798
0.808799999102097	-0.00124981157646581
0.809599998081791	-0.00124394582047229
0.810399998150336	-0.00123804777777225
0.811199999013168	-0.00123211759081988
0.81199999664627	-0.00122615540292464
0.812799996850585	-0.00122016135820189
0.81359999626001	-0.001214135601601
0.814399997331274	-0.00120807827890424
0.815199995622346	-0.00120198953671357
0.815999998846143	-0.00119586952244713
0.81679999793881	-0.00118971838433566
0.817599998713653	-0.00118353627141893
0.818399997940046	-0.00117732333354211
0.819199998842748	-0.00117107972135219
0.819999995629409	-0.0011648055862943
0.820799997318457	-0.00115850108060806
0.821599996281451	-0.00115216635732388
0.822399996816427	-0.00114580157025927
0.823199996699531	-0.00113940687401511
0.823999998929083	-0.00113298242397188
0.824799998293618	-0.00112652837628594
0.825599997759587	-0.00112004488788567
0.826399996149887	-0.00111353211646774
0.827199996779205	-0.00110699022049323
0.827999996923457	-0.0011004193591838
0.828799995994977	-0.00109381969251781
0.829599998058292	-0.00108719138122644
0.83039999832177	-0.0010805345867898
0.83119999859266	-0.00107384947143298
0.83199999781999	-0.0010671361981221
0.832799999238686	-0.00106039493056036
0.83359999568701	-0.00105362583318405
0.83439999741181	-0.00104682907115854
0.835199995998832	-0.00104000481037428
0.835999997327436	-0.00103315321744272
0.836799995858489	-0.00102627445969227
0.837599999339455	-0.00101936870516422
0.83839999774076	-0.00101243612260864
0.839199998717857	-0.00100547688148028
0.839999995615744	-0.00099849115193438
0.84079999725842	-0.000991479104822585
0.841599996422666	-0.000984440911688724
0.842399996586976	-0.000977376744764644
0.843199997090282	-0.000970286776965989
0.843999998815276	-0.000963171181887979
0.844799998292605	-0.000956030133801165
0.845599997975602	-0.000948863807647168
0.846399999193558	-0.000941672379034395
0.847199996216026	-0.000934456024233746
0.847999997134949	-0.000927214920174298
0.848799996056128	-0.000919949244415301
0.849599997485718	-0.000912659175176051
0.850399995476431	-0.000905344891317149
0.851199999290095	-0.000898006572369932
0.851999997523787	-0.000890644398470804
0.852799999290095	-0.000883258550434166
0.853599995476431	-0.000875849209624857
0.854399997485718	-0.000868416558188965
0.855199996056127	-0.000860960778436874
0.855999997134949	-0.000853482056154549
0.856799996216026	-0.00084598061398149
0.857599999193558	-0.000838456704699888
0.858399997975602	-0.000830910547257967
0.859199998292605	-0.000823342328427545
0.859999998815276	-0.00081575223435851
0.860799997090282	-0.000808140451887899
0.861599996586976	-0.000800507168432715
0.862399996422667	-0.000792852571948225
0.86319999725842	-0.000785176851002118
0.863999995615745	-0.000777480194659525
0.864799998717857	-0.000769762792596999
0.865599997740761	-0.000762024829972887
0.866399999339455	-0.00075426648970556
0.867199995858489	-0.000746487966376315
0.867999997327436	-0.000738689459863965
0.868799995998832	-0.000730871164232508
0.86959999741181	-0.00072303327216366
0.87039999568701	-0.000715175977175019
0.871199999238686	-0.000707299473152635
0.87199999781999	-0.000699403954591002
0.87279999859266	-0.00069148961640815
0.873599998321771	-0.000683556654126713
0.874399998058291	-0.000675605263652688
0.875199995994977	-0.000667635641549505
0.875999996923457	-0.000659647984585944
0.876799996779205	-0.0006516424906675
0.877599996155286	-0.000643619354873703
0.878399997746311	-0.000635578752333815
0.879199998319903	-0.000627520863686717
0.879999998882737	-0.000619445907176376
0.880799996775707	-0.000611354103788368
0.8815999966962	-0.000603245657612944
0.882399996468817	-0.000595120769427775
0.883199997018589	-0.000586979640318553
0.883999996165671	-0.000578822471916614
0.884799997340221	-0.000570649466212332
0.885599995676155	-0.000562460825683172
0.886399999334874	-0.000554256753197486
0.887199997607641	-0.000546037452075934
0.887999999047809	-0.00053780312601985
0.888799995498022	-0.000529553979148492
0.889599997402113	-0.000521290215993051
0.890399996230029	-0.000513012041485103
0.891199996848745	-0.000504719660951532
0.891999996677106	-0.000496413280109437
0.892799998950055	-0.000488093105061036
0.893599998267874	-0.000479759342288556
0.894399997802388	-0.000471412198649109
0.89519999608193	-0.000463051881369564
0.895999996885112	-0.000454678598041406
0.896799996755603	-0.000446292556615585
0.897599996285083	-0.000437893965397354
0.898399997366183	-0.000429483033041097
0.899199995515933	-0.000421059968545155
0.899999999045857	-0.000412624981246629
0.900799997591112	-0.000404178280816184
0.901599999377581	-0.000395720077252843
0.902399995598296	-0.000387250580878766
0.903199997468508	-0.000378770002334024
0.903999995963659	-0.000370278552571366
0.904799997348037	-0.000361776442850973
0.905599995847507	-0.000353263884735206
0.906399999344422	-0.000344741090083344
0.90719999774076	-0.000336208271046318
0.907999998717857	-0.000327665640061429
0.908799995615745	-0.000319113409847065
0.90959999725842	-0.000310551793397406
0.910399996422666	-0.000301981003977124
0.911199996586976	-0.000293401255070988
0.911999997090282	-0.000284812760482797
0.912799995813269	-0.000276215734217412
0.913599998292605	-0.000267610390620926
0.914399997975602	-0.000258996944157546
0.915199999193558	-0.000250375609759273
0.915999996216026	-0.000241746602238952
0.916799997134948	-0.00023311013723808
0.917599996056128	-0.000224466429094565
0.918399997485718	-0.000215815706485221
0.919199995481398	-0.000207158241612193
0.919999999279114	-0.000198494310701372
0.920799997544388	-0.000189824146123299
0.921599999254922	-0.000181147964528826
0.922399995533129	-0.000172465966838088
0.923199997397005	-0.000163778309151398
0.923999996195021	-0.000155085151659787
0.924799996906071	-0.000146386698968177
0.925599996669224	-0.000137683169693718
0.926399996391831	-0.000128974780906934
0.927199997273043	-0.000120261750548062
0.927999998603723	-0.0001115442961773
0.928799998610034	-0.000102822636018227
0.929599997257988	-9.40969875259813e-05
0.930399996421205	-8.53675741362415e-05
0.931199996617877	-7.66346578282749e-05
0.931999996990022	-6.78985197711833e-05
0.932799996062863	-5.91594042518178e-05
0.933599997603078	-5.04175248383178e-05
0.93439999520135	-4.16730567293507e-05
0.935199999860595	-3.29261696671932e-05
0.935999995643899	-2.41771055538906e-05
0.936799997378624	-1.54261369456691e-05
0.937599996087071	-6.67350640298397e-06
0.938399997153939	2.08056155853809e-06
0.9391999962622	1.08358468829427e-05
0.93999999700279	1.95921304005412e-05
0.940799996299979	2.83491925803468e-05
0.941599999142211	3.71068139767389e-05
0.942399998009086	4.58647749923821e-05
0.943199998267098	5.46228560447287e-05
0.943999995840592	6.33808374802168e-05
0.944799997052892	7.21384996848944e-05
0.945599996648774	8.08956229831017e-05
0.946399996324853	8.96519876821417e-05
0.94719999741083	9.84073740710722e-05
0.947999995373092	0.000107161562431152
0.948799999144004	0.000115914333041352
0.949599996648406	0.000124665466183869
0.950399996772694	0.000133414742149636
0.951199996420069	0.000142161941243839
0.951999997049791	0.000150906843791428
0.952799996146234	0.000159649230142635
0.953599997351686	0.000168388880678485
0.95439999567283	0.000177125575816313
0.95519999933155	0.000185859096015279
0.955999997619108	0.000194589221781879
0.956799999028373	0.000203315733675463
0.957599995529223	0.000212038412313747
0.958399997353367	0.000220757038378326
0.959199996306523	0.000229471392620185
0.959999996721445	0.00023818125586521
0.960799996938371	0.0002468864090197
0.961599995997844	0.000255586633075878
0.962399997945671	0.00026428170911739
0.963199997945671	0.00027297141832482
0.963999995997844	0.000281655541981192
0.964799996938372	0.000290333861477469
0.965599996721445	0.00029900615831806
0.966399996306523	0.000307672214126312
0.967199997353366	0.000316331810650015
0.967999995529223	0.000324984729766886
0.968799999028373	0.000333630753490071
0.969599997613708	0.000342269663973628
0.970399999341968	0.000350901243518016
0.971199995644853	0.000359525274575578
0.971999997434989	0.000368141539756022
0.972799995973359	0.000376749821831899
0.973599997361459	0.000385349903744077
0.974399995893295	0.000393941568607211
0.975199997651163	0.000402524599715214
0.97599999518326	0.000411098780546717
0.97680000207147	0.000419663894770528
0.977599997760808	0.000428219726251092
0.978400003427441	0.000436766059053942
0.9791999885777	0.000445302677451144
0.97999998765428	0.000453829365926741
0.980800002062619	0.000462345909182195
0.981599999717992	0.000470852092141816
0.982399983189047	0.000479347699958196
0.983199995820428	0.000487832518020822
0.984000000855093	0.000496306331960796
0.984800000717424	0.000504768927640237
0.985599984754622	0.000513220091184652
0.9863999924963	0.000521659609006235
0.987200003719867	0.000530087267736116
0.987999994432882	0.000538502854299118
0.988799983716194	0.000546906155838238
0.989599999936357	0.000555296959837033
0.99040000074236	0.000563675053865007
0.991199997422947	0.000572040216328527
0.991999982996289	0.000580392224077665
0.992799997948522	0.000588730872862696
0.99360000314087	0.000597055946321303
0.994399988623756	0.000605367180495936
0.995199987900794	0.000613664308188418
0.996000001422425	0.000621947103543898
0.996800001215041	0.000630215357899071
0.997599991980552	0.000638468890702665
0.998399985100567	0.000646707557779797
0.999200002147701	0.000654931189417605
1.00000000004697	0.00066313958393964
1.0007999851721	0.000671332536974455
1.0015999922298	0.000679509841467537
1.00240000388866	0.00068767128986419
1.00319999432987	0.000695816675328762
1.00399998377503	0.000703945791186368
1.00479999990621	0.000712058431236966
1.00560000075189	0.000720154389600488
1.00639999742295	0.000728233460788484
1.00719998299629	0.000736295439785943
1.00799999794852	0.000744340120973867
1.00880000314087	0.000752367279671899
1.00959998862376	0.000760376672964826
1.01039998790079	0.000768368060187867
1.01120000140443	0.000776341205986927
1.01200000127729	0.000784295893289605
1.01279999184868	0.00079223192017592
1.01359998534267	0.000800149084866913
1.01440000173929	0.00080804718613142
1.01520000070165	0.000815926023143473
1.01599998414678	0.000823785395561863
1.01679999385392	0.000831625103492796
1.01760000108081	0.000839444947513197
1.01840000119355	0.000847244728664946
1.01919998617674	0.000855024248486525
1.01999999053181	0.000862783308989338
1.02080000352876	0.000870521712674684
1.02159999626924	0.000878239262582288
1.02239998311979	0.000885935762179697
1.02319999883445	0.00089361101552892
1.02400000068844	0.000901264826930464
1.02479999883445	0.000908897002969806
1.02559998311979	0.000916507383012704
1.02639999626924	0.000924095840794904
1.02720000352876	0.000931662221225553
1.02799999053181	0.000939206335527582
1.02879998617674	0.000946727978483003
1.02960000120725	0.000954226901447765
1.03040000103227	0.000961702852555545
1.03119998395211	0.000969155625005182
1.0319999939588	0.000976585029787793
1.03280000103227	0.000983990876894033
1.03360000120725	0.000991372977451666
1.03439998617674	0.000998731142846982
1.03519999053181	0.00100606518523171
1.03600000352876	0.00101337491722371
1.03679999626924	0.00102066015212731
1.03759998311979	0.00102792070377721
1.03839999883445	0.00103515638667016
1.03920000068843	0.00104236701585465
1.03999999883445	0.00104955240698409
1.04079998311979	0.00105671237632159
1.04159999626924	0.00106384674074459
1.04240000352876	0.00107095531774957
1.04319999053181	0.00107803792545674
1.04399998617674	0.00108509438261463
1.04480000120725	0.00109212450860481
1.04560000104597	0.00109912812344641
1.04639999392396	0.00110610504780083
1.04719998402215	0.00111305510297623
1.04800000090764	0.00111997811093219
1.04880000141325	0.0011268738942842
1.0495999858507	0.00113374227630827
1.05039999103984	0.00114058308094537
1.05120000271992	0.00114739613280603
1.05199999768973	0.00115418125717478
1.05279997947861	0.00116093828001463
1.05359999026202	0.00116766702797155
1.05440000259698	0.00117436732837891
1.0551999978403	0.00118103900926191
1.05599998372838	0.00118768189934197
1.05679999587984	0.00119429582804114
1.05760000377721	0.00120088062548649
1.05839999037837	0.00120743612251446
1.05919998626595	0.00121396215067519
1.06000000114659	0.00122045854223686
1.06080000110156	0.00122692513018998
1.06159999385392	0.00123336174825173
1.06239998414678	0.00123976823087016
1.06320000070165	0.0012461444132285
1.06400000173929	0.00125249013124938
1.06479998534266	0.00125880522159905
1.06559999184868	0.00126508952169156
1.06640000127729	0.001271342869693
1.06720000140443	0.0012775651045256
1.06799998790079	0.00128375606587189
1.06879998862376	0.00128991559417888
1.06960000314087	0.0012960435306621
1.07039999794852	0.00130213971730972
1.07119998299629	0.00130820399688664
1.07199999742295	0.00131423621293851
1.07280000075189	0.00132023620979576
1.07359999991574	0.00132620383257766
1.07439998375441	0.00133213892719626
1.07519999436809	0.0013380413403604
1.07600000382387	0.00134391091957965
1.07679999233381	0.00134974751316826
1.0775999850096	0.00135555097024906
1.07840000030195	0.00136132114075737
1.07920000172336	0.00136705787544487
1.07999998597146	0.00137276102588344
1.08079998213985	0.00137843044446905
1.08160000014103	0.00138406598442551
1.08240000190004	0.00138966749980831
1.08319998762051	0.00139523484550838
1.08399998880129	0.00140076787725586
1.08480000302701	0.00140626645162381
1.08559999801999	0.00141173042603193
1.08639998295357	0.00141715965875028
1.08719999744649	0.00142255400890293
1.08800000073104	0.00142791333647161
1.08879999994047	0.00143323750229933
1.08959998371619	0.00143852636809402
1.09039999443288	0.00144377979643211
1.09120000371987	0.00144899765076207
1.0919999924963	0.00145417979540799
1.09279998475462	0.00145932609557307
1.09360000072628	0.00146443641734316
1.09440000086134	0.0014695106276902
1.09519999578879	0.0014745485944757
1.09599998326164	0.0014795501864542
1.0967999995776	0.00148451527327663
1.09760000232299	0.00148944372549374
1.09839998721645	0.00149433541455948
1.09919998926817	0.00149919021283431
1.10000000239603	0.00150400799358856
1.10079999905076	0.0015087886310057
1.10159998057281	0.00151353200018567
1.10239998820293	0.00151823797714808
1.10320000206642	0.00152290643883551
1.10399999945739	0.00152753726311665
1.10479998373865	0.00153213032878956
1.10559999482408	0.00153668551558478
1.10640000280293	0.00154120270416851
1.10719999439797	0.00154568177614573
1.10799997848833	0.00155012261406328
1.10879999434585	0.00155452510141293
1.10960000292018	0.00155888912263447
1.11039999463508	0.00156321456311869
1.11119998403436	0.00156750130921043
1.11199999899441	0.0015717492482115
1.11280000282935	0.00157595826838372
1.11359998669227	0.00158012825895177
1.1143999899256	0.00158425911010616
1.11520000135779	0.00158835071300608
1.11600000142901	0.00159240295978228
1.11679998982769	0.00159641574353992
1.11759998686343	0.00160038895836134
1.11840000254951	0.00160432249930888
1.11919999943493	0.00160821626242766
1.11999998334745	0.00161207014474829
1.12079999574101	0.0016158840442896
1.12160000090127	0.00161965786006132
1.12240000068082	0.00162339149206677
1.12319998482329	0.0016270848413055
1.12399999237905	0.00163073780977589
1.12480000390886	0.00163435030047774
1.12559999413717	0.00163792221741487
1.12639998417918	0.00164145346559765
1.12719999917755	0.00164494395104549
1.1280000022417	0.00164839358078937
1.1287999880937	0.00165180226287432
1.12959998064654	0.00165516990636179
1.13039999898701	0.00165849642133217
1.1312000024675	0.0016617817188871
1.13199998915431	0.00166502571115188
1.13279998739399	0.0016682283112778
1.1336000020427	0.00167138943344446
1.13440000005521	0.00167450899286206
1.13519998218762	0.00167758690577367
1.13599998594809	0.00168062308945746
1.13680000173222	0.00168361746223211
1.13760000030195	0.00168656994346145
1.1383999850096	0.0016894804535278
1.13919999233381	0.00169234891388189
1.14000000382387	0.00169517524699132
1.14079999436809	0.00169795937641615
1.14159998375441	0.00170070122670563
1.14239999991986	0.00170340072354654
1.14320000074057	0.00170605779355872
1.14399999744649	0.00170867236451872
1.14479998295357	0.00171124435846062
1.14559999801999	0.00171377369319881
1.14640000302701	0.00171626030333043
1.14719998880129	0.00171870413331126
1.14799998762051	0.00172110511923895
1.14880000190004	0.00172346319476601
1.14960000015902	0.00172577829534266
1.1503999820956	0.00172805035674788
1.15119998605907	0.00173027931202131
1.15200000156888	0.00173246509720043
1.15280000055587	0.00173460765627053
1.15359998460884	0.00173670693250465
1.15439999295836	0.00173876286735569
1.15520000282431	0.00174077540360568
1.15599999617639	0.00174274448142591
1.15679997869903	0.00174467004212735
1.15759999245864	0.00174655203528156
1.15840000266919	0.00174839041157203
1.15919999656338	0.00175018511915018
1.15999998329042	0.00175193610727033
1.16079999811915	0.00175364332626514
1.16160000242557	0.00175530672760531
1.16239999036089	0.00175692626380978
1.16319997942723	0.00175850188853235
1.16399999771187	0.00176003355640655
1.16480000271992	0.00176152122331897
1.16559999103984	0.00176296484606389
1.1663999858507	0.00176436438284845
1.16720000141325	0.00176571979243377
1.16800000090764	0.00176703103599065
1.16879998402215	0.00176829806809103
1.16959999392396	0.00176952080312143
1.17040000106673	0.00177069913785161
1.17120000116029	0.00177183302941825
1.17199998626595	0.00177292250364537
1.17279999037837	0.00177396758300765
1.17360000377721	0.00177496824894745
1.17439999587984	0.00177592446960268
1.17519998372838	0.00177683621556062
1.1759999978403	0.00177770345795464
1.17680000259698	0.00177852616935374
1.17759999026202	0.00177930432324299
1.17839997947861	0.00178003789438491
1.17919999768973	0.00178072685854083
1.18000000271992	0.00178137119263094
1.18079999103984	0.0017819708746398
1.1815999858507	0.00178252588371174
1.18240000141325	0.00178303620011197
1.18320000092134	0.00178350180522574
1.18399998398731	0.00178392268155897
1.18479998398731	0.00178429881274523
1.18560000092134	0.00178463018357183
1.18640000141325	0.00178491677990266
1.1871999858507	0.00178515858875782
1.18799999103984	0.00178535559821766
1.18880000271992	0.00178550779754383
1.18959999768973	0.00178561517702487
1.19039997947861	0.00178567772824083
1.19119999026202	0.00178569544362807
1.19200000259698	0.00178566831721916
1.1927999978403	0.00178559631920956
1.19359998372838	0.0017854793803761
1.19439999587984	0.00178531744989156
1.19520000377721	0.00178511051854186
1.19599999037837	0.00178485859891613
1.19679998626594	0.00178456174137491
1.19760000116029	0.00178422000670638
1.19840000106673	0.00178383342008499
1.19919999392396	0.00178340198602293
1.19999998402215	0.00178292570952787
1.20080000090764	0.00178240459676544
1.20160000141325	0.00178183865504711
1.2023999858507	0.00178122789280906
1.20319999103984	0.001780572319611
1.20400000271992	0.00177987194611278
1.20479999771187	0.00177912678410936
1.20559997942723	0.00177833684649806
1.20639999036089	0.00177750214731926
1.20720000242557	0.0017766227017507
1.20799999811915	0.00177569852609609
1.20879998329042	0.00177472963778482
1.20959999656338	0.00177371605537174
1.21040000266919	0.00177265779853823
1.21119999245864	0.00177155488813491
1.21199997869903	0.00177040734607565
1.21279999617638	0.00176921519543428
1.21360000282431	0.00176797846031251
1.21439999295836	0.00176669716607472
1.21519998460884	0.00176537133903502
1.21600000055587	0.00176400100691523
1.21680000156888	0.00176258619802608
1.21759998605907	0.00176112694316282
1.2183999820956	0.00175962325677132
1.21920000018116	0.00175807511079886
1.22000000184865	0.0017564824834531
1.22079998771938	0.00175484543004356
1.22159998862988	0.00175316405451824
1.22240000330587	0.0017514384317691
1.22319999758203	0.00174966860254012
1.22399998363711	0.00174785460510945
1.22479999633848	0.00174599647952555
1.22560000281131	0.00174409426666386
1.22639999237356	0.00174214800868152
1.22719997874599	0.00174015774874868
1.22799999615563	0.0017381235312362
1.22880000282431	0.00173604540155059
1.22959999295836	0.00173392340621069
1.23039998460884	0.00173175759283231
1.23120000055587	0.00172954801016219
1.23200000157774	0.0017272947080529
1.2327999860357	0.00172499773746169
1.23359998214336	0.00172265715044937
1.23440000007321	0.00172027300017916
1.2352000020427	0.00171784534091545
1.23599998739399	0.00171537422802266
1.23679998915431	0.00171285971796392
1.2376000024675	0.00171030186829982
1.23839999900804	0.00170770073768712
1.23919998059635	0.0017050563858774
1.23999998819161	0.00170236887371572
1.24080000207054	0.00169963826313922
1.24159999945739	0.00169686461717571
1.24239998373865	0.00169404799994222
1.24319999482408	0.00169118847664355
1.24400000280293	0.00168828611357077
1.24479999439797	0.00168534097809969
1.24559997848833	0.00168235313868929
1.24639999435471	0.00167932266488018
1.24720000289681	0.00167624962729297
1.24799999468285	0.00167313409762665
1.24879998394855	0.0016699761486569
1.24959999913707	0.00166677585423444
1.25040000260283	0.0016635332892833
1.2511999870453	0.00166024852979906
1.25199998936608	0.0016569216528471
1.25280000234584	0.00165355273656081
1.2535999990718	0.00165014186013975
1.25439998057281	0.0016466891038478
1.25519998820293	0.0016431945490113
1.25600000206642	0.00163965827801711
1.25679999945739	0.00163608037431073
1.25759998373865	0.00163246092239428
1.25839999482408	0.00162880000782458
1.25920000280293	0.00162509771721109
1.25999999441452	0.00162135413821387
1.26079997845172	0.00161756935954157
1.26159999441452	0.00161374347094926
1.26240000280293	0.00160987656323638
1.26319999482408	0.00160596872824454
1.26399998373865	0.0016020200588554
1.26479999945739	0.00159803064898844
1.26560000207054	0.00159400059359872
1.26639998819161	0.00158992998867469
1.26719998059635	0.00158581893123583
1.26799999902907	0.0015816675193255
1.26880000241731	0.00157747585199831
1.26959998925223	0.0015732440293351
1.27039998722283	0.00156897215245152
1.27120000232255	0.00156466032348639
1.27199999961468	0.00156030864559796
1.27279998287453	0.00155591722295534
1.27359998484215	0.00155148616074398
1.27440000376769	0.00154701556514688
1.27519999393038	0.00154250554355893
1.27599997874331	0.00153795621368465
1.27679999423547	0.00153336772526176
1.27760000290693	0.00152874024723493
1.27839999475929	0.00152407392257383
1.27919998377687	0.00151936886718479
1.27999999943677	0.00151462519388669
1.28080000208007	0.0015098430169206
1.28159998819161	0.00150502245136676
1.28239998059635	0.00150016361329906
1.28319999900804	0.00149526661978979
1.2840000024675	0.00149033158884936
1.28479998915431	0.00148535863952137
1.28559998739399	0.0014803478916924
1.2864000020427	0.00147529946638272
1.28720000007321	0.00147021348530914
1.28799998214337	0.00146509007167371
1.2887999860357	0.00145992934826415
1.28960000157774	0.00145473145992359
1.29040000055587	0.00144949659584254
1.29119998460885	0.00144422493550332
1.29199999295836	0.00143891661574726
1.29280000282431	0.0014335717640686
1.29359999617639	0.00142819051017504
1.29439997869903	0.00142277298435785
1.29519999246276	0.00141731931779838
1.29600000265787	0.00141182964301449
1.29679999658692	0.00140630409197119
1.2975999832477	0.00140074281112846
1.29839999819062	0.001395145992344
1.29920000231171	0.00138951383192246
1.29999999053842	0.00138384648267163
1.30079997914695	0.00137814408100953
1.30159999820748	0.00137240676583468
1.30240000160165	0.00136663467633014
1.30319998128675	0.00136082795287617
1.3039999865671	0.00135498673653037
1.30480000124283	0.00134911116936338
1.30560000076186	0.00134320139421581
1.30639998448421	0.00133725755485568
1.30719999302841	0.00133127979584796
1.30800000278948	0.00132526826266615
1.30879999619009	0.00131922310164022
1.30959997869903	0.00131314445995309
1.31039999245864	0.00130703248563702
1.31120000266919	0.00130088732757003
1.31199999656338	0.00129470913547227
1.31279998329042	0.00128849805990238
1.31359999811915	0.00128225425223944
1.31440000242557	0.00127597786468029
1.31519999036089	0.00126966905027527
1.31599997942723	0.00126332796288982
1.31679999772986	0.00125695475723369
1.31760000267566	0.00125054958880104
1.31839999112745	0.00124411261393675
1.31919998569621	0.00123764398975893
1.32000000166717	0.0012311438741463
1.32080000052058	0.00122461242733588
1.32159998461187	0.00121804983844607
1.32239998298775	0.00121145633213567
1.32320000272963	0.0012048321128093
1.32399999635786	0.0011981773483846
1.32479997839359	0.00119149220091616
1.32559999295714	0.00118477683403019
1.32640000186035	0.00117803141183842
1.32719999798387	0.0011712560993545
1.32799997964924	0.00116445106226504
1.32879998954672	0.00115761646706894
1.32960000433411	0.00115075248096827
1.33039998936674	0.00114385927192869
1.33119998003582	0.00113693700863134
1.33199999732246	0.00112998586052618
1.33280000296836	0.00112300599779668
1.3335999908864	0.00111599759135568
1.3343999859399	0.0011089608128412
1.33520000136628	0.00110189583461227
1.33600000094209	0.00109480282974467
1.33679998398731	0.00108768197202674
1.33759998398731	0.00108053343595361
1.33840000092134	0.00107335739672383
1.33920000141325	0.00106615403019416
1.3399999858507	0.00105892351297425
1.34079999103984	0.00105166602231552
1.34160000271992	0.00104438173624054
1.34239999771187	0.00103707083333673
1.34319997942723	0.00102973349304132
1.34399999036089	0.0010223698951825
1.34480000242557	0.0010149802208679
1.34559999811915	0.00100756465483774
1.34639998329042	0.00100012340655045
1.34719999656338	0.000992656720454788
1.34800000266919	0.000985164825042422
1.34879999245864	0.000977647910981291
1.34959997869903	0.000970106161955304
1.35039999619009	0.000962539763484896
1.35120000278948	0.000954948901249448
1.35199998302172	0.000947333761799494
1.35279998448421	0.000939694532143625
1.35360000076186	0.000932031400012441
1.35440000124283	0.000924344553661205
1.3551999865671	0.000916634182019903
1.35599998128675	0.000908900474510969
1.35680000160165	0.000901143621253675
1.35759999820747	0.00089336381287521
1.35839997914695	0.000885561240707378
1.35919999053842	0.000877736096492181
1.36000000231171	0.000869888572803295
1.36079999819062	0.000862018862335371
1.3615999832477	0.000854127159391151
1.36239999658692	0.000846213653657731
1.36320000265787	0.000838278521232527
1.36399999246276	0.000830321954321416
1.36479997869903	0.000822344167356848
1.36559999619009	0.000814345364070059
1.36640000278947	0.000806325740479272
1.36719999302841	0.000798285494230371
1.36799998448421	0.00079022482308332
1.36880000076186	0.000782143925533583
1.36960000125169	0.000774043000509747
1.37039998654373	0.000765922247451355
1.37119998133452	0.000757781866405356
1.37200000151583	0.000749622057731645
1.37279999835014	0.000741443022730886
1.37359997892042	0.000733244961870137
1.37439999089145	0.000725028097172514
1.3752000017522	0.000716792694640248
1.37599999917867	0.000708539009965285
1.37679998089048	0.000700267255904697
1.37759998733204	0.000691977635077591
1.37840000399737	0.000683670352524079
1.37919999197967	0.000675345600292222
1.37999997872148	0.000667003548247995
1.38079999656758	0.000658644357528933
1.38160000190737	0.000650268196965393
1.38239999486003	0.000641875258065285
1.38319997834255	0.000633465747877881
1.3839999941843	0.000625039873704251
1.38480000361321	0.000616597843305347
1.38559998492977	0.000608139864910359
1.38639998283027	0.000599666147104774
1.38719999963268	0.000591176898950216
1.38800000232255	0.000582672329825141
1.38879998722283	0.000574152649668537
1.38959998925222	0.000565618068521135
1.39040000241731	0.000557068806108215
1.39119999902907	0.000548505119240985
1.39199998059635	0.000539927281499864
1.39279998819161	0.000531335531131794
1.39360000208007	0.000522730080841978
1.39439999943677	0.000514111143038833
1.39519998377687	0.000505478930483688
1.39599999475929	0.000496833656310819
1.39680000290693	0.000488175533963078
1.39759999425203	0.0004795047772383
1.3983999787067	0.000470821600241611
1.39919999399905	0.000462126217402034
1.40000000365045	0.000453418843446226
1.40079998503115	0.000444699693425763
1.40159998257882	0.000435968982708877
1.40240000007767	0.000427226926963985
1.40320000156373	0.000418473742154363
1.40399998872217	0.000409709644532819
1.40479997992298	0.000400934850636352
1.40560000006756	0.000392149577280812
1.40640000006756	0.000383354041555541
1.40719997992298	0.000374548460818018
1.40799998872217	0.000365733052688493
1.40880000156373	0.000356908035004459
1.40960000007767	0.000348073625902042
1.41039998257882	0.000339230043725877
1.41119998503115	0.000330377507134059
1.41200000365045	0.00032151623492344
1.41279999399905	0.000312646446261838
1.4135999787067	0.00030376836031619
1.41439999426089	0.000294882196912112
1.41520000288356	0.000285988174883781
1.41599999480706	0.000277086522805549
1.41679998369105	0.000268177509040394
1.41759999957944	0.000259261415880172
1.41840000185355	0.000250338488682895
1.41919998854464	0.000241408949412956
1.41999998003684	0.000232473019063821
1.42079999999609	0.000223530918606621
1.42160000011028	0.000214582869325051
1.42239997989943	0.000205629092553951
1.42319998873349	0.000196669809858699
1.42400000155962	0.000187705242894038
1.42480000009566	0.000178735613500359
1.42559998253456	0.000169761143579465
1.42639998511876	0.000160782055226614
1.42720000349596	0.000151798570625686
1.42799999425297	0.000142810912146551
1.42879997830595	0.000133819302179373
1.42959999487659	0.000124823963363721
1.43040000190737	0.000115825118198091
1.43119999656758	0.000106822989831547
1.43199997872148	9.78177954097594e-05
1.43279999197967	8.8809744747177e-05
1.43360000399737	7.97990628626672e-05
1.43439998733204	7.07859860744985e-05
1.43519998089048	6.1770741209235e-05
1.43599999917867	5.2753551001564e-05
1.4368000017522	4.37346389167911e-05
1.43759999089145	3.47142281980158e-05
1.43839997892042	2.56925422896072e-05
1.43919999835014	1.66698045780857e-05
1.44000000151583	7.64623855726117e-06
1.44079998133452	-1.37793229478933e-06
1.44159998654373	-1.04024844370149e-05
1.44240000126825	-1.94271943432219e-05
1.44320000072526	-2.84518384575544e-05
1.44399998455289	-3.74761932150807e-05
1.44479999291116	-4.65000350473271e-05
1.44560000297847	-5.55231403878122e-05
1.44639999589438	-6.45452856775815e-05
1.44719997916201	-7.35662473707417e-05
1.44799999169983	-8.25858019399955e-05
1.44880000416853	-9.16037258821757e-05
1.44959998723413	-0.000100619795723779
1.45039998094067	-0.000109633788026501
1.45119999915764	-0.000118645479392767
1.4520000017522	-0.000127654646471265
1.45279999089145	-0.000136661065962477
1.45359997892043	-0.000145664514624211
1.45439999835014	-0.000154664769277128
1.45520000151584	-0.00016366160681027
1.45599998133452	-0.000172654804186589
1.45679998654373	-0.000181644138448469
1.45760000125169	-0.000190629386723251
1.45840000077556	-0.000199610326228752
1.45919998444938	-0.000208586734278789
1.45999998309176	-0.000217558388309603
1.46080000266484	-0.000226525065860406
1.46159999639608	-0.000235486544531626
1.46239997837298	-0.000244442602090301
1.46319999296667	-0.00025339301639228
1.46400000186035	-0.000262337565518528
1.46479999798387	-0.000271276027554604
1.46559997964924	-0.000280208180854025
1.46639998954672	-0.000289133803954757
1.46720000433411	-0.000298052670099115
1.46799998936674	-0.000306964531591004
1.46879998003582	-0.000315869143795258
1.46959999734046	-0.000324766306131458
1.47040000292411	-0.000333655810488552
1.47119999097401	-0.00034253740812493
1.47199998578541	-0.000351410834602653
1.4728000016202	-0.000360275818656975
1.47360000054134	-0.000369132101494018
1.47439998461187	-0.000377979477803452
1.47519998298775	-0.000386817814445014
1.47600000272963	-0.000395646963748452
1.47679999635786	-0.000404466718971146
1.47759997839359	-0.000413276860152472
1.47839999295714	-0.000422077169070936
1.47920000186035	-0.000430867426651787
1.479999998006	-0.000439647416331792
1.48079997959786	-0.000448416899950373
1.48159998964559	-0.000457175575969765
1.4824000041627	-0.000465923137480156
1.48319998964559	-0.000474659345680523
1.48399997959786	-0.000483383991694919
1.484799998006	-0.000492096893654534
1.48560000186035	-0.000500797925290926
1.48639999296667	-0.000509486935409383
1.48719997837298	-0.000518163680955738
1.48799999639608	-0.000526827860530189
1.48880000266484	-0.000535479189000124
1.48959998309176	-0.000544117433662398
1.49039998444938	-0.000552742381059585
1.49120000079632	-0.0005613538165837
1.49200000119587	-0.000569951526544548
1.4927999866563	-0.000578535297245139
1.49359998113331	-0.000587104915531338
1.49440000185009	-0.000595660168437559
1.49519999781807	-0.000604200843475342
1.49599997975554	-0.000612726728481556
1.49679998954427	-0.000621237611701829
1.49760000422025	-0.00062973328170064
1.49839998961819	-0.000638213527412264
1.49919997960652	-0.00064667813814824
1.49999999800741	-0.000655126903602602
1.50080000184903	-0.000663559613857097
1.50159999297079	-0.000671976059386404
1.50239997837298	-0.000680376031063328
1.50319999639608	-0.000688759320163998
1.50400000266484	-0.000697125718373048
1.50479998309176	-0.000705475017788794
1.50559998444938	-0.000713807010928388
1.50640000077556	-0.000722121490732979
1.50720000125169	-0.000730418250572852
1.50799998654373	-0.000738697084252557
1.50879998133452	-0.000746957786016034
1.50960000151583	-0.000755200150551722
1.51039999835014	-0.000763423972997657
1.51119997892043	-0.000771629048946562
1.51199999089145	-0.000779815174450925
1.5128000017522	-0.00078798214602806
1.51359999917867	-0.000796129760665169
1.51439998089048	-0.000804257815824378
1.51519998733204	-0.000812366109447773
1.51600000399737	-0.000820454439969996
1.51679999197967	-0.000828522606329236
1.51759997872148	-0.000836570407949728
1.51839999658128	-0.00084459764475366
1.51920000187254	-0.000852604117151281
1.51999999493007	-0.000860589626077751
1.52079997821792	-0.000868553972965321
1.52159999439029	-0.000876496959781354
1.52240000328716	-0.000884418389047545
1.5231999854378	-0.000892318062979388
1.52399998202143	-0.000900195775898154
1.5248000010753	-0.000908051288264192
1.52559999862999	-0.000915884342121682
1.52639997874927	-0.000923694715006269
1.52719999098936	-0.000931482212344059
1.52800000170201	-0.000939246640449396
1.5287999991997	-0.000946987806229195
1.52959998089048	-0.000954705517135684
1.53039998733204	-0.000962399581225741
1.53120000399737	-0.000970069807122913
1.53199999197967	-0.000977716004056627
1.53279997872148	-0.000985337981851881
1.53359999656758	-0.000992935550949936
1.53440000190737	-0.00100050852238032
1.53519999487659	-0.00100805670777181
1.53599997830594	-0.00101557991936674
1.53679999425297	-0.00102307797002563
1.53760000349596	-0.00103055067323189
1.53839998511876	-0.00103799784309642
1.53919998253456	-0.00104541929436224
1.5400000001178	-0.00105281484245762
1.54080000151235	-0.00106018430338556
1.54159998882104	-0.00106752749385532
1.54239997975157	-0.00107484423112611
1.54320000034641	-0.00108213433325125
1.5439999996296	-0.00108939761874353
1.54479998060652	-0.00109663390709623
1.54559998761415	-0.00110384301787152
1.546400003644	-0.00111102477289762
1.54719999251075	-0.00111817898100445
1.54799997760862	-0.00112530540726002
1.5487999867539	-0.00113240381383383
1.54960000275489	-0.00113947400798388
1.55039999446111	-0.00114651581499374
1.55119997856093	-0.00115352905921645
1.55199999409048	-0.00116051356640223
1.55280000359997	-0.00116746916260282
1.55359998505397	-0.00117439567498056
1.55439998257278	-0.00118129293085632
1.55520000007505	-0.00118816076018748
1.55600000157326	-0.00119499899659687
1.55679998872217	-0.00120180748367875
1.55759997992298	-0.00120858609685685
1.55840000006756	-0.00121533472266544
1.55920000006756	-0.00122205321663526
1.55999997992298	-0.00122874140251102
1.56079998872217	-0.00123539906844011
1.56160000156373	-0.00124202598896402
1.56240000009566	-0.00124862197203421
1.56319998253456	-0.00125518685188917
1.56399998511876	-0.00126172046542178
1.56480000349596	-0.00126822264998693
1.56559999425297	-0.00127469324385236
1.56639997830594	-0.00128113208593498
1.56719999488545	-0.0012875390160853
1.568000001884	-0.00129391387477812
1.56879999661535	-0.00130025650358547
1.56959997863566	-0.00130656674434861
1.57039999212234	-0.00131284444113862
1.57120000377085	-0.00131908942839662
1.57199998768506	-0.00132530149792311
1.57279998033097	-0.00133148043157189
1.57360000016672	-0.00133762605556704
1.57439999939498	-0.00134373821794553
1.57519998163657	-0.00134981676639473
1.57599998025993	-0.00135586154970245
1.57679999786706	-0.0013618724177376
1.57760000153829	-0.00136784922000703
1.57839998172572	-0.00137379182068457
1.57919998562679	-0.00137970012845178
1.58000000316992	-0.00138557405621275
1.58079999445896	-0.00139141347445946
1.58159997818131	-0.00139721823675872
1.58239999494663	-0.00140298819947208
1.58320000187254	-0.00140872321696057
1.58399999658128	-0.00141442312059152
1.58479997872148	-0.00142008772363974
1.58559999197967	-0.0014257168511783
1.58640000399737	-0.00143131033866121
1.58719998733204	-0.00143686803491608
1.58799998089048	-0.00144238980020256
1.5887999991997	-0.00144787550796663
1.58960000170201	-0.00145332504756955
1.59039999098936	-0.00145873828107592
1.59119997874927	-0.00146411504774835
1.59199999862999	-0.00146945520556931
1.5928000010753	-0.00147475862280708
1.59359998202143	-0.0014800251670621
1.5943999854378	-0.00148525470817998
1.59520000328716	-0.00149044710661816
1.59599999440399	-0.00149560219084826
1.59679997818308	-0.00150071977419609
1.59759998499342	-0.00150579970137418
1.59840000174791	-0.00151084188057302
1.59919999678728	-0.00151584625494973
[truncated: 1,750 more rows]
