# Supplementary material for: Spatial control of doping in conducting polymers enables complementary, conformable, implantable internal ion-gated organic electrochemical transistors
Source: Nat Commun. 2025 Jan 9;16:517. doi: 10.1038/s41467-024-55284-w (PMC11717955; doi:10.1038/s41467-024-55284-w)
Supplement: Supplementary file 6 — Source Data [file 41467_2024_55284_MOESM6_ESM.zip › SourceDataFiles/FigureSI11/CIGTSI11A3.csv]

0.000309551595129066	-0.000275464032574997
0.00394346952295158	-0.000248526528470098
0.00800892810167876	-0.000219103299362228
0.0119831020419094	-0.000187499142901471
0.0159991732221357	-0.000154034227811832
0.019990610566464	-0.00011903816252033
0.0239981119599548	-8.28540585205097e-05
0.0279947487935346	-4.58372281096225e-05
0.0319987092152601	-8.35119385504302e-06
0.0359978971080454	2.92356318004982e-05
0.0399999999178895	6.65537175461648e-05
0.0440000001888984	0.000103235933689116
0.0479999977528178	0.000138921265331059
0.051999996793377	0.000173258262403485
0.0559999977236662	0.000205908584214846
0.0599999995073248	0.000236550241018445
0.0640000001313225	0.000264880877102055
0.0679999999459471	0.000290620603435743
0.0720000000153231	0.000313515009277741
0.0760000000220411	0.000333337148067456
0.0799999999421483	0.000349895972018128
0.0840000001055522	0.000363040215045218
0.0879999998163594	0.000372638487805254
0.0920000003798114	0.000378580598930576
0.0959999955324583	0.00038080005235098
0.0999999935442347	0.000379272760084746
0.103999994434703	0.000374011087691148
0.10799999497776	0.000365064329010019
0.111999994982862	0.000352517939398302
0.115999995162393	0.000336492952215434
0.119999998743905	0.000317144573994993
0.124000000889762	0.000294661100548763
0.127999997389705	0.000269256247562739
0.131999994403018	0.000241163250614424
0.135999995287881	0.000210646204841907
0.1399999948367	0.000178002912046992
0.143999995082698	0.000143554302218171
0.147999994977364	0.000107639047424919
0.151999994960294	7.06164713917909e-05
0.155999995103944	3.28665948235778e-05
0.159999994805284	-5.22694774337679e-06
0.163999995333078	-4.32866268575478e-05
0.16799999433429	-8.09350743765827e-05
0.171999997501294	-0.000117789108866947
0.176000000668297	-0.000153469492193043
0.179999999658995	-0.000187617943374828
0.184000000211878	-0.000219897318678606
0.187999999868476	-0.000249987240459564
0.19199999508612	-0.000277579825065883
0.19599999494622	-0.000302388066427542
0.199999995031786	-0.000324162340129008
0.203999994982838	-0.000342688968002106
0.207999995028956	-0.000357786538634299
0.211999994947233	-0.000369308043267296
0.215999995105824	-0.000377142139157294
0.219999994801192	-0.00038121434199937
0.22399999532616	-0.000381487616853081
0.227999994471385	-0.000377962840941271
0.231999995824116	-0.000370678598733488
0.235999993671416	-0.000359711002555954
0.240000002362006	-0.000345172419931614
0.24399999311311	-0.000327216306700188
0.247999994675295	-0.000306039089962678
0.251999998851601	-0.000281866445680421
0.255999995727231	-0.000254953342969576
0.259999991690931	-0.000225583802188736
0.263999999006655	-0.000194056316708612
0.267999990618027	-0.000160684318756547
0.271999999608638	-0.000125799039604047
0.275999990232622	-8.97457643157035e-05
0.279999999864255	-5.28806332767028e-05
0.283999990085832	-1.5566994286089e-05
0.287999999924731	2.1828088971179e-05
0.291999990124266	5.89375096461131e-05
0.295999999778689	9.53976622484148e-05
0.299999990393551	0.00013085206154069
0.303999999338227	0.000164954762497604
0.307999991080354	0.000197373791397523
0.311999998232461	0.00022779430357111
0.315999993098958	0.000255921738386159
0.319999991898455	0.000281484518180356
0.323999986764951	0.000304240908895681
0.327999993917058	0.000323976783803022
0.331999985659186	0.000340501811029737
0.335999994603862	0.000353665337662536
0.339999990221311	0.000363348432218549
0.343999994883662	0.000369453003909416
0.347999995052767	0.000371920015546713
0.351999994981558	0.000370736088301909
0.355999995002587	0.000365923183657539
0.359999995002587	0.000357531189626185
0.363999995002587	0.000345643315941491
0.367999995002587	0.000330371571762882
0.371999995002587	0.000311857018893759
0.375999995002587	0.000290281988920293
0.379999995002587	0.000265864329467047
0.383999979994825	0.000238849482067351
0.387999994992073	0.000209508287065157
0.391999985022502	0.000178134255481032
0.39599999493261	0.000145040374572014
0.399999985133158	0.000110557735869175
0.403999994743762	7.50401361567117e-05
0.407999985438954	3.88549811793906e-05
0.41199999426046	2.36616648334727e-06
0.415999986243612	-3.40659735732401e-05
0.419999992832488	-7.00767713987049e-05
0.423999990110344	-0.000105297078486489
0.427999994733492	-0.000139370888725394
0.431999992687744	-0.00017195815409874
0.435999997792685	-0.000202728509793092
0.439999992333702	-0.000231382377581442
0.443999997024478	-0.000257646249163865
0.447999994631103	-0.000281259471554677
0.451999988239696	-0.00030199208076383
0.455999984279641	-0.000319649882539686
0.459999992444815	-0.000334067661761926
0.463999980892303	-0.000345109563874563
0.467999996126502	-0.00035267768804232
0.471999975620679	-0.000356704900673252
0.476000009116676	-0.000357157228085234
0.479999983774664	-0.000354053586555176
0.483999990498136	-0.000347446144031772
0.488000000490755	-0.000337411982604691
0.491999988007145	-0.000324068348144612
0.495999987417434	-0.000307570569599954
0.499999988149902	-0.00028811013940075
0.50400000205331	-0.000265902776350912
0.507999986958439	-0.000241182460260108
0.511999988165424	-0.000214214686040308
0.515999987527753	-0.000185290035158491
0.519999982713171	-0.000154707280410111
0.524000000925355	-0.000122774323574976
0.527999991332428	-8.98108153691939e-05
0.531999990694757	-5.61446809326095e-05
0.535999981703869	-2.21089329823015e-05
0.540000001478238	1.19616403811302e-05
0.543999990989026	4.57337800709293e-05
0.547999990914988	7.88789562306912e-05
0.551999981606027	0.000111080699254604
0.556000001463445	0.000142033214600542
0.559999991135871	0.000171442313315247
0.563999990597815	0.00019903847074711
0.567999982155112	0.000224561499878406
0.572000000550977	0.000247765171995289
0.575999992584747	0.000268442779202844
0.579999988239439	0.0002864110764935
0.583999986449016	0.0003015102574968
0.587999987463263	0.000313607271353606
0.591999980577427	0.000322591796922347
0.595999991246441	0.000328390040792416
0.599999985896133	0.000330957837977273
0.603999985808964	0.000330286665983603
0.607999989197512	0.000326401835257695
0.612000001307051	0.00031934861063765
0.615999987528552	0.000309204903694708
0.619999987663406	0.000296075041645348
0.623999988066948	0.000280087695535854
0.628000002009803	0.000261408691863245
0.631999987108853	0.000240235099746755
0.635999987920103	0.000216787552486647
0.639999987920103	0.000191308178941914
0.643999977072135	0.000164058019216127
0.647999987077309	0.000135314443054546
0.651999987920103	0.000105368207917574
0.655999987920103	7.45207192424101e-05
0.659999982074722	4.30805587274984e-05
0.663999987066795	1.13663170004338e-05
0.667999987945193	-2.02928899038646e-05
0.671999987871155	-5.15740759799721e-05
0.675999982212861	-8.21694691259147e-05
0.679999986801447	-0.000111775850198534
0.683999988410166	-0.000140091887679438
0.687999987099925	-0.000166834935415984
0.691999983465242	-0.000191749308958361
0.695999999698751	-0.00021459542581797
0.699999993294178	-0.000235145778971947
0.703999987502514	-0.00025320328627817
0.707999987491935	-0.000268610356260144
0.711999984441706	-0.000281233335652419
0.715999977066811	-0.000290961512262819
0.719999992854821	-0.000297718280569589
0.723999984447722	-0.000301457306721838
0.727999986464512	-0.000302158613710689
0.731999975573305	-0.00029983840370785
0.735999994132292	-0.00029454836820497
0.739999983000077	-0.00028636589629064
0.743999989844713	-0.000275394630823146
0.747999978690129	-0.000261767305836453
0.751999993028718	-0.000245651439874561
0.755999983809657	-0.000227242276258266
0.759999989081612	-0.000206746819534305
0.763999979571054	-0.000184385643329239
0.767999966845677	-0.000160395957439607
0.771999985553871	-0.000135034528255324
0.775999986004758	-0.000108579010199618
0.779999989097154	-8.13113553508489e-05
0.783999976336172	-5.35095898393692e-05
0.787999987528552	-2.54485778427039e-05
0.791999987663407	2.59634474058805e-06
0.795999988066948	3.03466775814328e-05
0.799999977049439	5.75371932997315e-05
0.803999986983405	8.39107900037304e-05
0.807999988164845	0.000109217357107716
0.811999987492275	0.000133221673939954
0.815999977824206	0.000155696476658045
0.819999985850705	0.000176437522359093
0.823999989881854	0.000195257494700787
0.827999984727861	0.000211987565783261
0.831999987873304	0.000226491077671635
0.835999970005173	0.000238647227512329
0.839999974071926	0.000248359044235256
0.843999989725422	0.000255560317828943
0.847999985194455	0.000260206398093725
0.851999971582282	0.000262270936071666
0.855999973191002	0.000261744020682683
0.85999999008152	0.00025864528865695
0.86399998531951	0.000253028984576335
0.867999985825484	0.000244975623718301
0.871999976232557	0.000234587342168694
0.875999993301096	0.00022197914588325
0.879999984299693	0.000207282934247457
0.883999986403457	0.00019065960315522
0.887999975840207	0.000172293377957338
0.891999993606893	0.00015238404590243
0.895999984019894	0.000131145077304222
0.899999986709254	0.000108801328383144
0.903999975447856	8.55864204672978e-05
0.907999969171928	6.17459990019325e-05
0.911999983000077	3.75391877419851e-05
0.915999989844713	1.32220099859502e-05
0.919999978690129	-1.09589303938116e-05
0.923999968015782	-3.4753185810436e-05
0.927999983767598	-5.79127369017359e-05
0.931999989181971	-8.02081958385842e-05
0.935999979480406	-0.000101427429989016
0.939999966937042	-0.000121366010615371
0.943999985441697	-0.000139825644285425
0.947999986235532	-0.000156629411940032
0.951999988675854	-0.000171628986769409
0.956000002190074	-0.000184697953694122
0.960000000475812	-0.000195731147308275
0.963999947156999	-0.000204645617050014
0.968000007161415	-0.000211381436067958
0.971999972039475	-0.000215896247879607
0.975999962979902	-0.000218161530819626
0.980000019631323	-0.000218176151913619
0.983999913823006	-0.000215971623067034
0.987999970093213	-0.000211603390567149
0.992000010469069	-0.000205149735979629
0.995999941714464	-0.000196719194421789
