# Supplementary material for: Spatial control of doping in conducting polymers enables complementary, conformable, implantable internal ion-gated organic electrochemical transistors
Source: Nat Commun. 2025 Jan 9;16:517. doi: 10.1038/s41467-024-55284-w (PMC11717955; doi:10.1038/s41467-024-55284-w)
Supplement: Supplementary file 6 — Source Data [file 41467_2024_55284_MOESM6_ESM.zip › SourceDataFiles/FigureSI11/CIGTSI11A2.csv]

-0.00399998526414613	0.000456936985491238
0.00199999498007575	0.000751976791555586
0.00800000074622442	0.00104620256743453
0.0140000064131964	0.00133919145170664
0.0199999418344534	0.00163052060547852
0.0259996645711276	0.00191976669560193
0.0319999085760792	0.0022065102790691
0.0380000171790602	0.00249033632765416
0.0439999933553743	0.00277083491156798
0.0500000017327995	0.00304760085426219
0.0560000061213151	0.00332023247024401
0.0619999414076906	0.00358833364417961
0.06799966584515	0.00385151425395597
0.0739998061504901	0.00410938840353183
0.0800000210471996	0.00436157658918461
0.0859999872383614	0.00460771112215371
0.0920000116351689	0.00484743536080607
0.0979999876858617	0.00508039779540926
0.104000010307606	0.00530625158295515
0.109999720179467	0.00552466012591728
0.115999790094901	0.00573530111089584
0.122000028784717	0.00593786551486564
0.127999984038814	0.00613205467184775
0.134000011157048	0.00631757890504448
0.139999991990406	0.00649415928328514
0.146000000788426	0.00666153203540774
0.151999740141268	0.0068194490767558
0.157999706475922	0.00696767476585848
0.163999990007347	0.00710598696203453
0.169999995907542	0.00723417740319758
0.176000008222944	0.00735205051762012
0.181999987144335	0.00745942580888217
0.18800002470885	0.00755613890298522
0.193999830381792	0.00764203962239245
0.199999692630853	0.00771699194623044
0.205999996383197	0.00778087722547282
0.211999993487812	0.00783359407782089
0.21800000757106	0.00787505617824196
0.22399999084634	0.00790519343378952
0.230000017146721	0.00792395144506087
0.235999844993868	0.00793129043967718
0.241999652530732	0.00792718768913171
0.247999912822537	0.00791163852261413
0.254000014735855	0.00788465530342015
0.259999994980075	0.00784626512527761
0.266000000746224	0.00779651101276893
0.272000006413198	0.00773545510208349
0.277999941834453	0.0076631779329401
0.283999664571128	0.00757976953298603
0.289999808515458	0.00748532677438074
0.296000017179058	0.00737998750188276
0.301999993355375	0.00726392533026326
0.308000001732796	0.00713729315970825
0.314000006121317	0.00700023903817507
0.319999941622841	0.00685294580796947
0.325999665354252	0.00669562263223394
0.33199980708684	0.00652849494235526
0.338000019432375	0.00635179983456311
0.343999989857095	0.0061657840101939
0.350000007527968	0.00597070733046115
0.355999994101609	0.00576684618233147
0.361999999855204	0.00555449087440877
0.36799974005844	0.00533393920215758
0.37399970755058	0.00510549817619046
0.379999987819051	0.00486949013559715
0.385999999587239	0.00462625235783628
0.392000002354735	0.00437613053963497
0.397999997509951	0.00411947930524727
0.403999997398407	0.00385666560997835
0.409999741998706	0.00358806369706132
0.415999705883502	0.00331405582137599
0.421999989414928	0.00303503702995948
0.42799999776498	0.00275140962328684
0.434000004832924	0.0024635787440178
0.439999992663878	0.0021719551562631
0.44600001590654	0.00187695810430928
0.451999845930217	0.00157901479312417
0.45799965166519	0.00127855738696048
0.46399991383888	0.000976022750328215
0.470000013366786	0.000671850212907585
0.475999997118657	0.000366478054887517
0.481999997262088	6.03466377685476e-05
0.488000013039521	-0.000246101088658697
0.493999847612602	-0.000552422116760163
0.499999650915905	-0.00085817276555492
0.505999913758886	-0.00116291074081078
0.512000014244957	-0.00146619434132957
0.517999995195222	-0.00176758015261499
0.524000000746224	-0.00206662708117409
0.530000006413197	-0.00236289925239801
0.535999941834453	-0.00265596847374859
0.541999664571128	-0.00294541269089289
0.547999808515458	-0.0032308088792174
0.554000017179058	-0.00351173610246033
0.559999993355374	-0.00378778188420239
0.566000001732798	-0.00405854280543678
0.572000006121317	-0.00432362499316858
0.577999941622842	-0.00458263963783177
0.583999665354254	-0.00483520209974422
0.589999807086842	-0.00508093796502751
0.596000019432375	-0.00531948246504225
0.601999989857094	-0.00555048120839655
0.608000007527967	-0.00577359365901682
0.613999994101608	-0.005988491209732
0.620000000058235	-0.00619485558524641
0.625999739548106	-0.00639237905846354
0.631999708571259	-0.00658076617647193
0.637999986008484	-0.00675973572126833
0.644000002574157	-0.00692901995268542
0.649999997631683	-0.0070883641427893
0.656000004869349	-0.00723752789965852
0.661999985661994	-0.00737628669026491
0.667999762729944	-0.0075044314879675
0.673999651262615	-0.00762176918790846
0.679999879355838	-0.00772812246951229
0.686000024270276	-0.00782332693986277
0.69199999089639	-0.00790723376646377
0.698000001218211	-0.00797971260174148
0.704000010430272	-0.0080406498398232
0.709999849421863	-0.00808994759499425
0.715999649512091	-0.00812752445031181
0.721999915087348	-0.00815331781069173
0.728000012712255	-0.00816728239691039
0.733999997405522	-0.00816938966561438
0.73999999726209	-0.00815962950518702
0.74600001303952	-0.00813800766010614
0.751999847612601	-0.00810454618445325
0.757999650915904	-0.0080592852800243
0.763999780344729	-0.00800228401420549
0.770000014244956	-0.00793361962566897
0.775999995195223	-0.0078533853132722
0.782000000746224	-0.00776168908856417
0.788000006413199	-0.00765864633589291
0.793999942121316	-0.00754439980673407
0.799999663916597	-0.00741913930015906
0.805999809763926	-0.00728305206684712
0.812000015025959	-0.00713630550416637
0.817999996847021	-0.0069790918843126
0.823999996256528	-0.00681163434863909
0.830000014675649	-0.00663417594720743
0.835999927686306	-0.00644697561242348
0.841999691859548	-0.00625029923094754
0.847999697027753	-0.00604442138743581
0.853999964811488	-0.00582963431053338
0.860000010588331	-0.00560625082653602
0.865999995791551	-0.005374593572767
0.872000001461003	-0.00513498760109684
0.87799999533518	-0.00488776982283192
0.883999742535022	-0.0046332962986637
0.889999706760688	-0.00437193554717916
0.89599998702916	-0.00410406315060985
0.902000002063824	-0.00383006495028343
0.907999997834713	-0.00355033667257771
0.914000004869349	-0.00326528191562533
0.919999985661993	-0.00297531293169536
0.925999762729944	-0.00268085001193792
0.931999651262616	-0.00238231824348483
0.937999879355838	-0.00208014621967473
0.944000024270275	-0.00177477016922704
0.949999990896389	-0.00146663668208763
0.956000001218211	-0.0011561996573662
0.962000010430272	-0.000843914079496417
0.967999849421863	-0.000530234503269981
0.973999649512091	-0.000215617743968912
0.979999915087346	9.94781596935818e-05
0.986000012712254	0.000414593854935578
0.991999997405522	0.000729268277142202
0.997999997262091	0.00104304272324588
1.00400001303952	0.00135546062714508
1.00999984789947	0.00166606382351527
1.01599965026138	0.00197439340113316
1.02199978159319	0.00227999463768865
1.02800001209186	0.00258241990964339
1.03399999868687	0.00288122759839461
1.03999999526996	0.00317598145151538
1.04600001496753	0.00346624933140516
1.05199992818478	0.00375160290384884
1.05799969042189	0.00403162114347672
1.06399969970484	0.00430589111880531
1.06999996040507	0.00457400685499377
1.07600001757826	0.0048355704784501
1.08199998452011	0.00509019410224053
1.08800002203504	0.00533750244874537
1.09399992316628	0.00557713171502251
1.09999969433613	0.00580872747214656
1.10599969623786	0.00603194502530983
1.1119999640216	0.00624644937847155
1.11800001306491	0.00645191904704068
1.12399999127153	0.00664804972836901
1.1300000088204	0.00683455257443216
1.13599998359877	0.00701115074649233
1.14199976326625	0.00717757889040199
1.1479996521398	0.00733358768281789
1.15399987697007	0.00747894572456618
1.16000002856912	0.00761343706287081
1.16599998389817	0.00773686046465841
1.17200001342368	0.0078490287051718
1.17799998018572	0.00794977036589008
1.18399976622159	0.00803893193569419
1.18999964910952	0.00811637649605279
1.1959998806043	0.00818198623742756
1.20200002361574	0.00823566278252883
1.20799999118326	0.00827732322242798
1.21400000121821	0.00830690048356852
1.22000001043027	0.00832434517861705
1.22599984942186	0.00832962720740475
1.23199964951209	0.00832273560761512
1.23799978167319	0.00830367559897398
1.24400001271226	0.00827246918485314
1.24999999740552	0.00822915760866194
1.25599999726209	0.00817380146125478
1.26200001303952	0.00810647985113581
1.26799984789947	0.00802728796399251
1.27399965026138	0.00793633733331311
1.2799997815932	0.00783375822147407
1.28600001209186	0.00771968947726083
1.29199999868687	0.00759428714659911
1.29799999526996	0.0074577542909181
1.30400001496753	0.00731030911721704
1.30999992818478	0.00715214669131634
1.31599969042189	0.00698347362756089
1.32199969970484	0.00680453068144598
1.32799996040507	0.00661558175902059
1.33400001757826	0.00641690704702525
1.33999998452011	0.0062087942131536
1.34600002203504	0.00599153826349344
1.35199992316628	0.00576545248580883
1.35799969433613	0.00553087248317009
1.36399969623786	0.00528814576902175
1.3699999640216	0.00503762281264102
1.37600001306491	0.0047796620087826
1.38199999127153	0.00451463812955652
1.3880000088204	0.00424294025904321
1.39399998359877	0.00396496649970547
1.39999976326626	0.00368112607995518
1.4059996521398	0.00339183518407442
1.41199987697007	0.0030975135813289
1.41800002856912	0.00279859053275013
1.42399998389818	0.00249550547636338
1.43000001342368	0.00218870328082094
1.43599998018572	0.00187862914671092
1.44199976622159	0.00156573319445772
1.44799964910952	0.00125047641561402
1.45399974719015	0.000933325244079983
1.46000002361574	0.000614748059951997
1.46599999118325	0.000295212299342151
1.47200000121821	-2.48149653097879e-05
1.47800001043027	-0.000344862214835486
1.48399984970873	-0.000664457390817334
1.48999964885756	-0.000983130255419186
1.49599978292165	-0.00130041163073831
1.50200001055916	-0.00161583428975867
1.50800000089717	-0.00192893153895735
1.51399999178582	-0.00223923904065871
1.52000002159385	-0.00254629664480061
1.52599983396293	-0.00284964999154548
1.53199967676667	-0.00314885427302191
1.53799967153411	-0.00344347292450572
1.54399995747097	-0.00373307540881752
1.55000001941811	-0.00401723529805368
1.55599998353354	-0.00429553034962657
1.56200002232692	-0.00456754905391484
1.56799992366476	-0.00483289293399225
1.57399969289848	-0.00509117220014306
1.57999969891495	-0.00534200436166818
1.58599995961518	-0.00558501863094619
1.59200002005484	-0.00581985773556017
1.59799998000009	-0.00604617497071286
1.60400002939444	-0.00626363592490844
1.60999991142987	-0.00647192039172742
1.61599971506737	-0.00667072058775374
1.62199964161697	-0.00685974220365246
1.62799985396251	-0.00703870548546383
1.63400003957021	-0.0072073454845624
1.63999997733499	-0.0073654126313523
1.64600001737473	-0.00751267231695794
1.6519999781225	-0.00764890679421596
1.6579997667579	-0.00777391668080839
1.66399964998671	-0.00788752007970308
1.66999987821853	-0.00798955129700562
1.67600002791459	-0.00807985936475272
1.68199998418504	-0.00815830989115971
1.68800001342368	-0.00822478777091686
1.69399998018572	-0.00827919746485433
1.69999976622159	-0.00832146211969022
1.70599964910952	-0.00835152147524943
1.71199974719015	-0.00836933091417221
1.71800002361575	-0.00837486337902343
1.72399999118325	-0.00836811102620499
1.73000000121821	-0.00834908467951479
1.73600001043027	-0.00831781278446889
1.74199984970873	-0.00827434057877784
1.74799964885756	-0.0082187317782708
1.75399978292165	-0.00815107051151347
1.76000001055916	-0.00807145851721639
1.76600000089717	-0.00798001246424999
1.77199999178582	-0.00787686568717408
1.77800002159385	-0.00776217108436794
1.78399983416596	-0.00763609273853749
1.78999967625634	-0.00749880320079423
1.79599967255478	-0.00735051642614893
1.8019999556604	-0.0071914824009225
1.80800002240502	-0.00702193116906139
1.81399997881048	-0.00684208503962928
1.82000002968632	-0.00665220055749345
1.82599991192834	-0.0064525631361994
1.83199971362971	-0.00624347357567627
1.83799964429406	-0.00602524080826117
1.84399984955609	-0.00579818131684192
1.85000004656014	-0.00556262728152657
1.85599996606355	-0.00531893280701057
1.86200003794877	-0.00506746708863072
1.8679999059536	-0.00480860095603789
1.87399971855901	-0.00454270772362782
1.87999963946387	-0.00427017426198824
1.88599985521097	-0.00399140502896122
1.89200003891568	-0.00370681361180739
1.89799997762186	-0.00341681904801487
1.90400001737473	-0.00312185010691706
1.9099999781225	-0.00282234186989218
1.9159997667579	-0.00251873439809333
1.9219996499867	-0.00221147585742326
1.92799974480438	-0.00190102040184884
1.93400002791459	-0.00158782484337434
1.93999998418504	-0.00127234729643985
1.94600001342368	-0.00095505101310366
1.95199998018572	-0.000636408072375837
1.95799976650845	-0.000316894769681958
1.96399964845499	3.01430927354104e-06
1.96999974843862	0.000322847295419541
1.97600002146264	0.000642133130587866
1.9819999946749	0.000960399822339608
1.98799999574194	0.00127717612721719
1.9940000189846	0.0015919943643
1.99999983577219	0.00190439075304458
2.00599967536285	0.00221390601519195
2.01199967286257	0.00252008454248949
2.01799995593827	0.00282247457501448
2.02400002162841	0.00312063053763671
2.0299999800494	0.00341411263752264
2.03600002895325	0.00370249029592984
2.04199982944291	0.0039853445108394
2.04799967924326	0.00426226207674783
2.05399967074421	0.00453283440513457
2.05999995668108	0.00479666157490134
2.06600002189469	0.00505335503239952
2.07199997901352	0.00530253998778802
2.07800002968632	0.00554385252668421
2.08399991192834	0.00577693760406864
2.08999971362971	0.00600145289012694
2.09599964429406	0.00621707027024447
2.10199984955609	0.00642347457684351
2.10800004656014	0.00662036142010652
2.11399996606355	0.00680744008784297
2.12000003794877	0.00698443749034866
2.1259999059536	0.00715109621926762
2.13199971855901	0.00730717378056634
2.13799963946387	0.00745244239209364
2.14399972179682	0.0075866908959516
2.15000003891568	0.00770972746069637
2.15599997762186	0.00782137713383237
2.16200001737473	0.00792148078196878
2.1679999781225	0.00800989622420434
2.17399976704477	0.00808649854738129
2.17999964933217	0.00815117958574401
2.18599974605285	0.00820384768749501
2.19200002576149	0.00824442987029266
2.19799998767669	0.00827287257010433
2.20400000794741	0.00828913993105469
2.20999998874006	0.00829321337871303
2.21599975257192	0.0082850924316113
2.22199967496028	0.0082647941556605
2.22799963837952	0.00823235193597625
2.23399996684176	0.00818781661043848
2.24000001540614	0.00813125797027958
2.24599998400553	0.00806276468937298
2.252000026344	0.00798244392130022
2.25799983125217	0.00789041845591039
2.26399967783944	0.00778682742971082
2.26999967207267	0.00767182926471148
2.27599995514838	0.00754560055426071
2.28200002410499	0.00740833212657562
2.28799997552938	0.00726022093229583
2.29400003631264	0.00710149384550685
2.29999981770649	0.00693242309780564
2.30599969997449	0.00675326989677158
2.31199961612333	0.00656427424577774
2.31799984662199	0.00636570621864571
2.32400004839998	0.00615786985985074
2.32999996507698	0.00594108784975377
2.33600003824065	0.00571569127198943
2.34199990645207	0.00548201357056835
2.34799971712136	0.00524040027594176
2.35399964214096	0.00499121622648438
2.35999985080456	0.00473484185672204
2.36600004590561	0.0044716600691146
2.37199996635042	0.00420205376250069
2.37800003794877	0.00392641827772787
2.3839999059536	0.00364516577759898
2.38999971855901	0.00335871799955995
2.39599963946387	0.0030675003613336
2.40199972179682	0.00277194489184778
2.40800003891568	0.00247249103411834
2.41399997762186	0.00216958253363358
2.42000001737473	0.00186367022425193
2.4259999781225	0.00155521150517521
2.43199976704477	0.00124466304169534
2.43799964933217	0.000932479130899803
2.44399974605285	0.0006191176044103
2.45000002576149	0.000305044934900839
2.45599998767669	-9.26717917829556e-06
2.46200000794741	-0.000323350358350105
2.46799998874006	-0.000636741895436983
2.47399975277495	-0.000948982649581704
2.47999967444995	-0.00125961456988608
2.4859996394002	-0.00156817838138469
2.49199996503119	-0.0018742169579858
2.49800001839305	-0.00217727866972913
2.50399997928247	-0.00247691852006134
2.5100000337034	-0.00277269887856091
2.51599981951575	-0.00306418771904461
2.52199969857068	-0.00335095987440268
2.52799961745179	-0.00363259738644915
2.53399984508929	-0.00390868954885378
2.54000005061028	-0.00417883595081589
2.54599996159285	-0.00444264497047583
2.55200004486698	-0.00469973251490639
2.55799981223022	-0.00494972428356818
2.56399970346614	-0.00519225705070588
2.56999961397023	-0.00542698000348488
2.57599984787045	-0.00565355437550091
2.58200004774545	-0.00587165241481193
2.58799996536384	-0.00608095937086884
2.59400003824065	-0.00628117485674106
2.59999990645207	-0.00647201232440964
2.60599971712136	-0.0066531990891131
2.61199964214096	-0.00682447587454313
2.6179997173904	-0.00698559698618528
2.6240000459056	-0.00713633210529756
2.62999996635042	-0.00727646810462055
2.63600003794877	-0.00740580888269929
2.6419999059536	-0.00752417329994336
2.64799971884588	-0.00763139511021898
2.65399963880934	-0.00772732498749583
2.65999972304528	-0.00781183153401407
2.66600003676258	-0.00788480020190456
2.6719999811135	-0.00794613187388324
2.67800001189846	-0.00799574363977532
2.68399998667683	-0.00803357177375726
2.68999975310823	-0.00805957178456813
2.69599967583747	-0.00807371571051401
2.70199963599376	-0.00807599198391398
2.7079999711406	-0.00806640611856068
2.71400000840792	-0.00804498038230745
2.719999996211	-0.00801175408908281
2.72599999609945	-0.0079667856264942
2.7319997480519	-0.00791015261396684
2.73799967743687	-0.00784194882119718
2.74399963758963	-0.00776228329227505
2.74999996605187	-0.00767128149882442
2.75600001788272	-0.00756908526097491
2.7619999794855	-0.00745585487230007
2.76800003370339	-0.00733177037746769
2.77399981951575	-0.00719702691608178
2.77999969857068	-0.0070518345626375
2.78599961745179	-0.00689640937207204
2.79199984508929	-0.0067309794347477
2.79800005061028	-0.00655582086222465
2.80399996159285	-0.00637122610359978
2.81000004486698	-0.00617745847525372
2.81599981223022	-0.00597479137873572
2.82199970346614	-0.00576353164101171
2.82799961397023	-0.00554400485170354
2.83399984787046	-0.00531654913424793
2.84000004774546	-0.00508150861458759
2.84599996536385	-0.0048392354653745
2.85200003824065	-0.00459009458007161
2.85799990645207	-0.00433446516803053
2.86399971740822	-0.00407273599245189
2.86999964148643	-0.00380529509237749
2.87599971863887	-0.00353253411313095
2.88200004375251	-0.003254858193996
2.88799996984206	-0.00297268314737402
2.8940000324725	-0.00268642994309032
2.89999991450793	-0.00239652639121626
2.90599970490934	-0.00210340657862679
2.91199966531464	-0.00180750559700693
2.91799961298619	-0.00150926030567862
2.9239999821417	-0.00120911336303042
2.93000000184474	-0.000907509523550145
2.93600000016205	-0.000604891092949987
2.94199999403622	-0.000301701909713634
2.94799974858821	1.61008010895065e-06
2.95399967831405	0.00030459435657552
2.95999963520386	0.000606800471450039
2.96599997035071	0.000907783214472804
2.9720000108845	0.0012071029073349
2.97799999169097	0.00150432245202912
2.98400000345885	0.00179900755007528
2.98999973631548	0.00209072743670116
2.9959996981681	0.00237905619191731
