# Supplementary material for: Spatial control of doping in conducting polymers enables complementary, conformable, implantable internal ion-gated organic electrochemical transistors
Source: Nat Commun. 2025 Jan 9;16:517. doi: 10.1038/s41467-024-55284-w (PMC11717955; doi:10.1038/s41467-024-55284-w)
Supplement: Supplementary file 6 — Source Data [file 41467_2024_55284_MOESM6_ESM.zip › SourceDataFiles/FigureSI8/CIGTSI8A6.csv]

-0.6	-0.129369	0.20022
-0.5	-0.149391	0.25729
-0.4	-0.180827	0.32729
-0.3	-0.214849	0.300179549730675
-0.1999997	-0.240863	0.163294673410653
-0.0999996	-0.247508	0.0770799999999999
3e-07	-0.225447	0.307025307025307
0.1000002	-0.186103	0.480665
0.2000003	-0.129314	0.526747393010428
0.300001	-0.0807531	0.377385131449411
0.400005	-0.0538352	0.307106035530178
0.5	-0.0193322	0.215431885797145
0.6	-0.0107499	0.085823
