# Supplementary material for: Spatial control of doping in conducting polymers enables complementary, conformable, implantable internal ion-gated organic electrochemical transistors
Source: Nat Commun. 2025 Jan 9;16:517. doi: 10.1038/s41467-024-55284-w (PMC11717955; doi:10.1038/s41467-024-55284-w)
Supplement: Supplementary file 6 — Source Data [file 41467_2024_55284_MOESM6_ESM.zip › SourceDataFiles/FigureSI8/CIGTSI8A7.csv]

-0.6	-0.0629123	0.00600300000000009
-0.5	-0.062312	0.021761
-0.4	-0.0672645	0.0735428677143386
-0.300001	-0.0770205	0.116761175141763
-0.2000003	-0.0906167	0.163131684341578
-0.1	-0.109647	0.214621178068233
0	-0.133541	0.268640134320067
0.0999999	-0.163375	0.329126481069165
0.1999991	-0.199366	0.3994598002701
0.3	-0.243267	0.486870243435122
0.399999	-0.29674	0.580545
0.5	-0.359376	0.61148
0.599999	-0.419036	0.596605966059661
