# Supplementary material for: Spatial control of doping in conducting polymers enables complementary, conformable, implantable internal ion-gated organic electrochemical transistors
Source: Nat Commun. 2025 Jan 9;16:517. doi: 10.1038/s41467-024-55284-w (PMC11717955; doi:10.1038/s41467-024-55284-w)
Supplement: Supplementary file 6 — Source Data [file 41467_2024_55284_MOESM6_ESM.zip › SourceDataFiles/FigureSI8/CIGTSI8A5.csv]

-0.6	-14.2938	17.5853103672408
-0.50769	-12.6705	18.500704149063
-0.41538	-10.8782	19.1167325713667
-0.32308	-9.14136	18.6885867504469
-0.23077	-7.4281	17.9931631764851
-0.1384621	-5.8195	16.4714867617108
-0.046154	-4.3872	14.3135403683644
0.046154	-3.17699	11.7634441218529
0.138462	-2.21548	8.8360163799454
0.23077	-1.54572	5.93501175400015
0.32308	-1.11977	3.69807161042197
0.41538	-0.863019	2.29348897676182
0.50769	-0.696369	1.49251977033908
0.6	-0.58747	1.17970967392482
