# Supplementary material for: Spatial control of doping in conducting polymers enables complementary, conformable, implantable internal ion-gated organic electrochemical transistors
Source: Nat Commun. 2025 Jan 9;16:517. doi: 10.1038/s41467-024-55284-w (PMC11717955; doi:10.1038/s41467-024-55284-w)
Supplement: Supplementary file 6 — Source Data [file 41467_2024_55284_MOESM6_ESM.zip › SourceDataFiles/FigureSI8/CIGTSI8A4.csv]

-0.6	-0.0004896	0.000634
-0.5	-0.000553	0.000573
-0.4	-0.0006042	0.0004105
-0.3	-0.0006351	0.000162000486001458
-0.2000006	-0.0006366	3.14999842500081e-05
-0.0999999	-0.0006414	5.49998350004938e-06
0	-0.0006355	9.35003740014962e-05
0.0999993	-0.0006227	0.00140300420901263
0.1999994	-0.0003549	0.0122664570674003
0.3	0.0018306	0.0727712816861549
0.4	0.0141994	0.3495975
0.5	0.0717501	1.356108
0.6	0.285421	2.136709
