# Supplementary material for: Spatial control of doping in conducting polymers enables complementary, conformable, implantable internal ion-gated organic electrochemical transistors
Source: Nat Commun. 2025 Jan 9;16:517. doi: 10.1038/s41467-024-55284-w (PMC11717955; doi:10.1038/s41467-024-55284-w)
Supplement: Supplementary file 6 — Source Data [file 41467_2024_55284_MOESM6_ESM.zip › SourceDataFiles/FigureSI8/CIGTSI8A1.csv]

-0.6	9.3205	15.001624959376
-0.50769	10.7053	9.43884736214927
-0.41538	11.0631	1.4024159037972
-0.32308	10.9642	3.41043280429012
-0.23077	10.4335	5.85966698805101
-0.138462	9.8824	7.21714260952463
-0.046154	9.1011	10.5342982190059
0.046154	7.9376	13.2649932833557
0.138462	6.65217	13.6353295489015
0.23077	5.4203	13.3753480159031
0.32308	4.18284	12.2297275337197
0.41538	3.16257	8.89561778885218
0.50769	2.54062	5.89259018524537
0.6	2.07468	5.04755714440472
