# Supplementary material for: Spatial control of doping in conducting polymers enables complementary, conformable, implantable internal ion-gated organic electrochemical transistors
Source: Nat Commun. 2025 Jan 9;16:517. doi: 10.1038/s41467-024-55284-w (PMC11717955; doi:10.1038/s41467-024-55284-w)
Supplement: Supplementary file 6 — Source Data [file 41467_2024_55284_MOESM6_ESM.zip › SourceDataFiles/FigureSI8/CIGTSI8A3.csv]

-0.6	0.0345973	0.106999
-0.5	0.0452972	0.1427385
-0.4	0.063145	0.239979
-0.3	0.093293	0.372715
-0.2	0.137688	0.526925790388686
-0.1000003	0.198678	0.68284
0	0.274256	0.777528833706749
0.1	0.354184	0.804162412487237
0.1999994	0.435088	0.825055
0.3	0.519195	0.771492685521944
0.4	0.589387	0.65785
0.5	0.650765	0.569395
0.6	0.703266	0.525010000000001
