# Supplementary material for: Spatial control of doping in conducting polymers enables complementary, conformable, implantable internal ion-gated organic electrochemical transistors
Source: Nat Commun. 2025 Jan 9;16:517. doi: 10.1038/s41467-024-55284-w (PMC11717955; doi:10.1038/s41467-024-55284-w)
Supplement: Supplementary file 6 — Source Data [file 41467_2024_55284_MOESM6_ESM.zip › SourceDataFiles/FigureSI8/CIGTSI8A2.csv]

-0.6	0.0642349	0.0778769999999999
-0.5	0.0720226	0.2815305
-0.4	0.120541	0.606087
-0.3	0.19324	0.675935
-0.2	0.255728	0.873765
-0.1	0.367993	1.03911
0	0.46355	0.8635
0.1	0.540693	0.724785
0.2	0.608507	0.581855
0.3	0.657064	0.1712
0.4	0.642747	0.61092
0.5	0.53488	1.34321
0.6	0.374105	1.60775
