# Supplementary material for: Spatial control of doping in conducting polymers enables complementary, conformable, implantable internal ion-gated organic electrochemical transistors
Source: Nat Commun. 2025 Jan 9;16:517. doi: 10.1038/s41467-024-55284-w (PMC11717955; doi:10.1038/s41467-024-55284-w)
Supplement: Supplementary file 6 — Source Data [file 41467_2024_55284_MOESM6_ESM.zip › SourceDataFiles/FigureSI8/CIGTSI8A8.csv]

-0.6	-0.0009789	0.000431999999999999
-0.5	-0.0010221	0.013085
-0.4	-0.0035959	0.033646
-0.3	-0.0077513	0.071922748270381
-0.1999993	-0.0179805	0.1630335
-0.1	-0.040358	0.391161369064792
0	-0.0962125	0.772303455393089
0.1000004	-0.194819	1.40524539213191
0.2000003	-0.377262	2.16101432202864
0.3	-0.627021	2.60147390221085
0.4	-0.897556	2.991895
0.5	-1.2254	3.12412
0.6	-1.52238	2.9698
