# Supplementary material for: Spatial control of doping in conducting polymers enables complementary, conformable, implantable internal ion-gated organic electrochemical transistors
Source: Nat Commun. 2025 Jan 9;16:517. doi: 10.1038/s41467-024-55284-w (PMC11717955; doi:10.1038/s41467-024-55284-w)
Supplement: Supplementary file 6 — Source Data [file 41467_2024_55284_MOESM6_ESM.zip › SourceDataFiles/FigureSI7/CIGTSI7A13.csv]

0.6	0.6	0.6	0.6	0.6	0.6	0.6	0.6	0.6	0.6	0.6	0.6	0.6	0.6	2.03722	2.06277	2.04777	2.00669	1.9535	1.89202	1.82466	1.75271	1.67455	1.58967	1.49617	1.39267	1.27811	1.1603
0.54	0.54	0.54	0.54	0.54	0.54	0.54	0.54	0.54	0.54	0.54	0.54	0.54	0.54	1.86836	1.87326	1.85235	1.81289	1.76325	1.70695	1.64662	1.58235	1.51261	1.43674	1.3531	1.26064	1.15876	1.05431
0.48	0.48	0.48	0.48	0.48	0.48	0.48	0.48	0.48	0.48	0.48	0.48	0.48	0.48	1.67969	1.67811	1.65622	1.61881	1.57337	1.52282	1.4692	1.41229	1.35074	1.28366	1.20972	1.12782	1.03758	0.94511
0.42	0.42	0.42	0.42	0.42	0.42	0.42	0.42	0.42	0.42	0.42	0.42	0.42	0.42	1.48063	1.47475	1.45393	1.41991	1.37965	1.33538	1.2887	1.23926	1.18588	1.12771	1.06347	0.99219	0.91344	0.832198
0.36	0.36	0.36	0.36	0.36	0.36	0.36	0.36	0.36	0.36	0.36	0.36	0.36	0.36	1.2781	1.27067	1.24938	1.21946	1.18472	1.14684	1.10708	1.06508	1.01973	0.97032	0.91567	0.854421	0.787103	0.718165
0.3	0.3	0.3	0.3	0.3	0.3	0.3	0.3	0.3	0.3	0.3	0.3	0.3	0.3	1.06887	1.06169	1.04318	1.01787	0.98887	0.9574	0.92451	0.88982	0.85198	0.81118	0.765972	0.71568	0.659773	0.60241
0.24	0.24	0.24	0.24	0.24	0.24	0.24	0.24	0.24	0.24	0.24	0.24	0.24	0.24	0.85872	0.850637	0.8355	0.815081	0.791898	0.766845	0.740721	0.713206	0.683617	0.651248	0.615337	0.57528	0.530859	0.48512
0.1799999	0.18	0.18	0.18	0.18	0.18	0.18	0.18	0.18	0.18	0.18	0.18	0.18	0.18	0.645173	0.638654	0.62751	0.612146	0.594804	0.576118	0.556658	0.536192	0.514147	0.490059	0.463329	0.433552	0.400474	0.36627
0.12	0.12	0.12	0.12	0.12	0.12	0.12	0.12	0.12	0.12	0.12	0.12	0.12	0.12	0.431558	0.426901	0.418991	0.408752	0.397249	0.384855	0.371972	0.358437	0.34386	0.327911	0.310248	0.290599	0.268704	0.24593
0.0599999	0.06	0.0599999	0.06	0.06	0.06	0.06	0.06	0.0599999	0.06	0.06	0.06	0.06	0.06	0.21651	0.214154	0.210203	0.205097	0.199378	0.193214	0.186817	0.180102	0.172865	0.164945	0.156212	0.146479	0.135583	0.124179
-5e-07	-6e-07	-6e-07	-7e-07	-7e-07	-8e-07	-8e-07	-8e-07	-8e-07	-8e-07	-7e-07	-8e-07	-9e-07	-8e-07	0.0013276	0.0013339	0.0013373	0.0013372	0.0013479	0.0013375	0.0013384	0.0013323	0.001322	0.0013103	0.0013176	0.0012979	0.0012803	0.0012487
-0.06	-0.06	-0.06	-0.06	-0.06	-0.06	-0.06	-0.06	-0.06	-0.06	-0.06	-0.06	-0.06	-0.06	-0.213379	-0.211122	-0.207219	-0.202146	-0.196438	-0.190342	-0.184014	-0.177415	-0.170299	-0.162574	-0.15399	-0.144352	-0.133435	-0.121782
-0.1200001	-0.1200001	-0.1200001	-0.1200001	-0.1200001	-0.1200001	-0.1200001	-0.1200001	-0.1200001	-0.1200001	-0.1200001	-0.1200001	-0.1200001	-0.1200001	-0.427953	-0.423589	-0.415846	-0.405745	-0.394386	-0.38227	-0.369749	-0.356585	-0.342486	-0.327155	-0.310101	-0.29087	-0.268997	-0.245535
-0.1800001	-0.1800001	-0.1800001	-0.1800001	-0.1800001	-0.1800001	-0.1800001	-0.1800001	-0.1800001	-0.1800001	-0.1800001	-0.1800001	-0.1800001	-0.1800001	-0.641621	-0.635465	-0.623999	-0.608919	-0.591993	-0.573945	-0.555262	-0.535655	-0.514707	-0.491844	-0.466263	-0.437234	-0.404062	-0.368242
-0.24	-0.24	-0.24	-0.24	-0.24	-0.24	-0.24	-0.24	-0.24	-0.24	-0.24	-0.24	-0.24	-0.24	-0.854313	-0.84671	-0.831611	-0.811611	-0.789192	-0.765276	-0.740452	-0.714514	-0.686765	-0.656294	-0.621957	-0.582753	-0.537742	-0.488666
-0.3	-0.3	-0.3	-0.3	-0.3	-0.3	-0.3	-0.3	-0.3	-0.3	-0.3	-0.3	-0.3	-0.3	-1.06366	-1.0554	-1.03838	-1.01361	-0.985788	-0.956015	-0.92518	-0.89298	-0.858296	-0.819895	-0.776368	-0.726407	-0.668678	-0.605209
-0.360001	-0.36	-0.36	-0.36	-0.36	-0.36	-0.36	-0.36	-0.360001	-0.360001	-0.360001	-0.360001	-0.360001	-0.360001	-1.27455	-1.26524	-1.24284	-1.21328	-1.1798	-1.14394	-1.10725	-1.06856	-1.02871	-0.981921	-0.928556	-0.866924	-0.795385	-0.716072
-0.42	-0.42	-0.42	-0.42	-0.42	-0.42	-0.42	-0.42	-0.42	-0.42	-0.42	-0.420001	-0.420001	-0.420001	-1.48278	-1.47278	-1.44767	-1.41375	-1.37512	-1.33375	-1.29116	-1.24582	-1.19442	-1.13674	-1.07115	-1.00285	-0.916118	-0.819573
-0.480001	-0.480001	-0.480001	-0.480001	-0.480001	-0.480001	-0.480001	-0.480001	-0.480001	-0.480001	-0.480001	-0.48	-0.48	-0.480001	-1.6888	-1.67829	-1.65044	-1.61221	-1.56835	-1.52151	-1.4728	-1.42029	-1.36131	-1.29452	-1.21766	-1.12106	-1.01425	-0.914295
-0.54	-0.54	-0.54	-0.54	-0.54	-0.54	-0.54	-0.54	-0.54	-0.540001	-0.540001	-0.540001	-0.540001	-0.540001	-1.89216	-1.88133	-1.85098	-1.80853	-1.75957	-1.70725	-1.65199	-1.59172	-1.52383	-1.44643	-1.35666	-1.24787	-1.12477	-0.999725
-0.600001	-0.600001	-0.600001	-0.600001	-0.600001	-0.600001	-0.600001	-0.600001	-0.600001	-0.600001	-0.600001	-0.600001	-0.600001	-0.600001	-2.09229	-2.08137	-2.04874	-2.00211	-1.9483	-1.89021	-1.82788	-1.75929	-1.68152	-1.59223	-1.48781	-1.36314	-1.22236	-1.05342
