# Supplementary material for: Spatial control of doping in conducting polymers enables complementary, conformable, implantable internal ion-gated organic electrochemical transistors
Source: Nat Commun. 2025 Jan 9;16:517. doi: 10.1038/s41467-024-55284-w (PMC11717955; doi:10.1038/s41467-024-55284-w)
Supplement: Supplementary file 6 — Source Data [file 41467_2024_55284_MOESM6_ESM.zip › SourceDataFiles/FigureSI7/CIGTSI7A12.csv]

0.6	0.6	0.6	0.6	0.6	0.6	0.6	0.6	0.6	0.6	0.6	0.6	0.6	0.6	0.750532	0.737655	0.723207	0.703263	0.68065	0.656206	0.629943	0.601837	0.573172	0.545504	0.52171	0.498736	0.478892	0.459609
0.54	0.54	0.54	0.54	0.54	0.54	0.54	0.54	0.54	0.54	0.54	0.54	0.54	0.54	0.675195	0.662051	0.647509	0.628972	0.608098	0.58549	0.56123	0.535392	0.509167	0.483907	0.462174	0.441356	0.423337	0.406142
0.48	0.48	0.48	0.48	0.48	0.48	0.48	0.48	0.48	0.48	0.48	0.48	0.48	0.48	0.599521	0.587173	0.573063	0.55575	0.536573	0.515878	0.49372	0.470294	0.446585	0.423806	0.40425	0.385523	0.369361	0.354029
0.42	0.42	0.42	0.42	0.42	0.42	0.42	0.42	0.42	0.42	0.42	0.42	0.42	0.42	0.524589	0.512638	0.499082	0.483143	0.465546	0.446826	0.426937	0.406054	0.385012	0.364823	0.347525	0.331035	0.316702	0.30321
0.36	0.36	0.36	0.36	0.36	0.36	0.36	0.36	0.36	0.36	0.36	0.36	0.36	0.36	0.448939	0.437897	0.425504	0.411211	0.395423	0.378691	0.361388	0.343018	0.324886	0.307365	0.292226	0.278147	0.265732	0.254087
0.3	0.3	0.3	0.3	0.3	0.3	0.3	0.3	0.3	0.3	0.3	0.3	0.3	0.3	0.373649	0.363713	0.352679	0.340019	0.326314	0.312006	0.297217	0.281605	0.266347	0.251573	0.238983	0.227008	0.216574	0.206769
0.24	0.24	0.24	0.24	0.24	0.24	0.24	0.24	0.24	0.24	0.24	0.24	0.24	0.24	0.298023	0.289619	0.280335	0.269777	0.258362	0.246726	0.234552	0.221991	0.209493	0.197544	0.187388	0.177745	0.169325	0.161394
0.18	0.1799999	0.1799999	0.18	0.18	0.18	0.18	0.18	0.18	0.18	0.18	0.18	0.18	0.18	0.223107	0.216376	0.208796	0.200516	0.191745	0.182783	0.173505	0.163945	0.154452	0.1454	0.137732	0.130452	0.12409	0.118067
0.12	0.12	0.12	0.12	0.12	0.12	0.12	0.12	0.12	0.12	0.12	0.1200003	0.1200003	0.1200003	0.148354	0.143671	0.138547	0.132627	0.126598	0.120485	0.114197	0.10772	0.101328	0.095241	0.090103	0.0852074	0.0809298	0.0768579
0.0600002	0.0600001	0.06	0.0600001	0.0600001	0.06	0.0600001	0.0599999	0.06	0.06	0.06	0.06	0.06	0.06	0.0743522	0.0719113	0.0691904	0.0661353	0.0630355	0.0599144	0.0567176	0.0534414	0.0501972	0.0471291	0.0445471	0.0420884	0.0399229	0.0378288
-1e-07	0	0	0	0	0	0	0	0	0	0	-8e-07	-8e-07	-5e-07	0.0012161	0.00122	0.0012358	0.0012347	0.0012338	0.0012348	0.0012292	0.0012212	0.0012173	0.0012162	0.0012148	0.0011896	0.0011891	0.0011868
-0.0600008	-0.0600008	-0.060001	-0.0600009	-0.060001	-0.0600011	-0.0600011	-0.0600011	-0.0600015	-0.0600012	-0.0600012	-0.0600013	-0.0600013	-0.0600015	-0.0712344	-0.0682799	-0.0652059	-0.0619931	-0.0587775	-0.0555401	-0.0522569	-0.0489096	-0.045593	-0.0424921	-0.0398971	-0.0374359	-0.035242	-0.0330971
-0.12	-0.12	-0.12	-0.12	-0.12	-0.12	-0.12	-0.1200018	-0.1200019	-0.1200019	-0.1200021	-0.1200019	-0.120002	-0.1200022	-0.141877	-0.135937	-0.129633	-0.123078	-0.116529	-0.109952	-0.103276	-0.0967722	-0.0900752	-0.0838506	-0.078676	-0.0737616	-0.0693565	-0.0649804
-0.18	-0.18	-0.18	-0.18	-0.1800001	-0.18	-0.1800001	-0.18	-0.18	-0.18	-0.18	-0.18	-0.1800024	-0.1800026	-0.211006	-0.202029	-0.192413	-0.18243	-0.172469	-0.16246	-0.152304	-0.141806	-0.131845	-0.122513	-0.114827	-0.107494	-0.1011684	-0.0944603
-0.24	-0.24	-0.24	-0.24	-0.24	-0.24	-0.24	-0.24	-0.24	-0.24	-0.24	-0.24	-0.24	-0.24	-0.278014	-0.266137	-0.253116	-0.239596	-0.226112	-0.212559	-0.198844	-0.184877	-0.171511	-0.159173	-0.149058	-0.139348	-0.130356	-0.120948
-0.3	-0.3	-0.3	-0.3	-0.3	-0.3	-0.3	-0.3	-0.3	-0.3	-0.3	-0.3	-0.3	-0.3	-0.342759	-0.328186	-0.311702	-0.294548	-0.277422	-0.260229	-0.242894	-0.225403	-0.208745	-0.193485	-0.181023	-0.168985	-0.157766	-0.145905
-0.36	-0.36	-0.36	-0.36	-0.36	-0.36	-0.36	-0.36	-0.36	-0.36	-0.36	-0.36	-0.36	-0.36	-0.404441	-0.387994	-0.368072	-0.347197	-0.32623	-0.305393	-0.284464	-0.263538	-0.243714	-0.225697	-0.211015	-0.196732	-0.183236	-0.16874
-0.42	-0.42	-0.42	-0.42	-0.42	-0.42	-0.42	-0.42	-0.42	-0.42	-0.42	-0.42	-0.42	-0.42	-0.464529	-0.445243	-0.422082	-0.397377	-0.372381	-0.348059	-0.323609	-0.299384	-0.276584	-0.256046	-0.239328	-0.222897	-0.207005	-0.18981
-0.48	-0.48	-0.48	-0.48	-0.48	-0.48	-0.48	-0.48	-0.48	-0.48	-0.48	-0.48	-0.48	-0.48	-0.521549	-0.500392	-0.473322	-0.444997	-0.416423	-0.388292	-0.360454	-0.333151	-0.307686	-0.284911	-0.266393	-0.24791	-0.230692	-0.2093
-0.54	-0.54	-0.54	-0.54	-0.54	-0.54	-0.54	-0.54	-0.54	-0.54	-0.54	-0.54	-0.54	-0.54	-0.575568	-0.552435	-0.522008	-0.490021	-0.45776	-0.426244	-0.395235	-0.365164	-0.33751	-0.314919	-0.292733	-0.272207	-0.252503	-0.227249
-0.6	-0.6	-0.6	-0.6	-0.6	-0.6	-0.6	-0.6	-0.6	-0.6	-0.6	-0.6	-0.6	-0.6	-0.626385	-0.601519	-0.568338	-0.53269	-0.496699	-0.462158	-0.428359	-0.396102	-0.366683	-0.342743	-0.318789	-0.296493	-0.273013	-0.243553
