# Supplementary material for: Spatial control of doping in conducting polymers enables complementary, conformable, implantable internal ion-gated organic electrochemical transistors
Source: Nat Commun. 2025 Jan 9;16:517. doi: 10.1038/s41467-024-55284-w (PMC11717955; doi:10.1038/s41467-024-55284-w)
Supplement: Supplementary file 6 — Source Data [file 41467_2024_55284_MOESM6_ESM.zip › SourceDataFiles/FigureSI7/CIGTSI7A10.csv]

0.600006	0.600006	0.600001	0.6	0.6	0.6	0.6	0.6	0.6	0.6	0.6	0.6	0.6	0.0261055	0.0689277	0.0845638	0.0880314	0.0891614	0.0882247	0.0846658	0.0792126	0.0726434	0.0641189	0.0540622	0.0434769	0.0329046
0.550001	0.550002	0.55	0.55	0.55	0.55	0.55	0.55	0.55	0.55	0.55	0.55	0.55	0.018509	0.0563016	0.0754937	0.0798626	0.0814071	0.080574	0.0769184	0.0715032	0.0651731	0.0570254	0.0473595	0.0373103	0.0275563
0.5	0.500001	0.5	0.5	0.5	0.5	0.5	0.5	0.5	0.5	0.5	0.5	0.5	0.0150148	0.0481585	0.0673269	0.0723226	0.0737652	0.0727239	0.0692029	0.064085	0.0579023	0.0500765	0.0409057	0.0314794	0.0225393
0.45	0.450001	0.45	0.45	0.45	0.45	0.45	0.45	0.45	0.45	0.45	0.45	0.45	0.0127708	0.0415338	0.0597775	0.0649271	0.065953	0.0650355	0.0616549	0.0568184	0.0508606	0.0433817	0.0346677	0.0260712	0.0180665
0.4	0.4	0.4	0.399999	0.4	0.4	0.4	0.4	0.4	0.4	0.4	0.4	0.4	0.0108786	0.0360329	0.0525938	0.0576745	0.0584224	0.0573868	0.0542453	0.049645	0.0439793	0.0369966	0.0288961	0.0210936	0.0141593
0.35	0.35	0.35	0.35	0.35	0.35	0.35	0.35	0.35	0.35	0.35	0.35	0.35	0.008891	0.030685	0.0457919	0.0505278	0.0509266	0.0498662	0.0468358	0.0426232	0.0373839	0.0308905	0.0236196	0.0166673	0.0108302
0.3	0.3	0.3	0.3	0.3	0.3	0.3	0.3	0.3	0.3	0.3	0.3	0.3	0.0073432	0.0258455	0.0392139	0.0434725	0.0437303	0.0424214	0.0396356	0.0358157	0.0310025	0.0251558	0.0187496	0.0128303	0.0080798
0.25	0.25	0.25	0.25	0.25	0.25	0.25	0.25	0.25	0.25	0.25	0.25	0.25	0.0060405	0.0210297	0.0327055	0.0365189	0.0365088	0.0351689	0.0326526	0.0292497	0.0249576	0.0198474	0.0143984	0.0096059	0.0059
0.2000001	0.2000002	0.1999998	0.1999999	0.1999999	0.2	0.2	0.2	0.2	0.2	0.2	0.2	0.2	0.0049015	0.0166033	0.0265181	0.0295005	0.0292341	0.0279592	0.0258803	0.022946	0.0193218	0.0150417	0.0106483	0.0069582	0.0042268
0.1499999	0.15	0.1499998	0.1499998	0.1499999	0.15	0.15	0.1499999	0.15	0.15	0.15	0.15	0.15	0.0038847	0.0122753	0.020398	0.0224266	0.0220305	0.0209966	0.0192838	0.0169542	0.0140539	0.0107258	0.0074855	0.004859	0.0030063
0.0999999	0.0999999	0.0999998	0.0999999	0.1	0.0999999	0.1	0.0999999	0.0999999	0.0999999	0.1	0.1	0.1	0.0028944	0.0084731	0.0143358	0.0153322	0.01494	0.0141744	0.0129547	0.0113008	0.0092582	0.0069839	0.0048848	0.0032513	0.0021438
0.05	0.0499999	0.0499999	0.05	0.05	0.05	0.05	0.05	0.05	0.05	0.05	0.05	0.05	0.0020008	0.0048941	0.0079514	0.0082637	0.007997	0.0075899	0.0069414	0.0060512	0.0049742	0.0038242	0.0028169	0.0020608	0.00157
0	0	0	0	0	0	0	0	0	0	0	0	0	0.0012287	0.0012237	0.0012296	0.0012427	0.0012427	0.0012497	0.001257	0.0012511	0.0012485	0.0012388	0.0012358	0.0012293	0.0012212
-0.05	-0.0499998	-0.05	-0.05	-0.05	-0.0500001	-0.05	-0.05	-0.05	-0.05	-0.05	-0.0500001	-0.05	0.0004881	-0.0032668	-0.0056797	-0.0056745	-0.005331	-0.004804	-0.0040289	-0.0030399	-0.0019007	-0.0007984	7.94e-05	0.0006893	0.0010271
-0.0999999	-0.0999997	-0.1	-0.1	-0.1	-0.1	-0.1000001	-0.1	-0.1000001	-0.1000001	-0.1	-0.1	-0.1	-0.0003732	-0.0088335	-0.0127091	-0.0124559	-0.0116632	-0.0105128	-0.0088766	-0.0067857	-0.0044716	-0.0023474	-0.000716	0.0003725	0.000934
-0.1499999	-0.1499992	-0.15	-0.15	-0.15	-0.1500001	-0.1500001	-0.1500001	-0.1500001	-0.1500001	-0.1500001	-0.1500001	-0.1500001	-0.0013333	-0.0155855	-0.0197621	-0.0190903	-0.0177177	-0.0158596	-0.0132199	-0.0099385	-0.0064829	-0.003458	-0.001219	0.0002012	0.000892
-0.1999997	-0.1999988	-0.2	-0.2000001	-0.2	-0.2000001	-0.2000001	-0.2000001	-0.2000001	-0.2	-0.2000001	-0.2	-0.2	-0.0027465	-0.0239256	-0.0266424	-0.0254369	-0.0235228	-0.0207569	-0.0169943	-0.0124809	-0.0079997	-0.004212	-0.0015033	0.0001237	0.000871
-0.249998	-0.249999	-0.25	-0.25	-0.25	-0.25	-0.25	-0.25	-0.25	-0.25	-0.25	-0.25	-0.25	-0.0067781	-0.0329294	-0.0333597	-0.0315971	-0.0288984	-0.0251414	-0.0201532	-0.0144863	-0.0090898	-0.0046777	-0.0016598	8.35e-05	0.0008595
-0.299993	-0.3	-0.3	-0.3	-0.3	-0.3	-0.3	-0.3	-0.3	-0.3	-0.3	-0.3	-0.3	-0.0199499	-0.0409888	-0.0398195	-0.0375041	-0.0338764	-0.0289783	-0.0227213	-0.0159952	-0.0098076	-0.0049475	-0.0017458	6.09e-05	0.0008522
-0.349996	-0.35	-0.35	-0.35	-0.35	-0.350001	-0.350001	-0.350001	-0.35	-0.350001	-0.350001	-0.35	-0.35	-0.0423033	-0.0480698	-0.0460508	-0.0430012	-0.0383396	-0.0322081	-0.0247372	-0.0170337	-0.010288	-0.0051105	-0.001796	4.98e-05	0.0008435
-0.399999	-0.4	-0.4	-0.4	-0.4	-0.4	-0.4	-0.4	-0.4	-0.4	-0.4	-0.4	-0.4	-0.0553085	-0.0548514	-0.05201	-0.048027	-0.0421549	-0.0347962	-0.026258	-0.0177922	-0.0105959	-0.0052136	-0.0018251	3.78e-05	0.0008354
-0.45	-0.45	-0.45	-0.45	-0.45	-0.45	-0.45	-0.45	-0.45	-0.45	-0.45	-0.45	-0.45	-0.0637968	-0.0613972	-0.0576853	-0.052521	-0.0453714	-0.0368203	-0.0273491	-0.0183167	-0.0107897	-0.0052558	-0.001845	2.5e-05	0.0008291
-0.5	-0.5	-0.500001	-0.5	-0.5	-0.5	-0.5	-0.5	-0.5	-0.5	-0.5	-0.5	-0.5	-0.0711386	-0.0673862	-0.0627982	-0.0564823	-0.0480296	-0.0383154	-0.0281526	-0.0186747	-0.0108938	-0.005297	-0.0018609	1.69e-05	0.0008209
-0.55	-0.55	-0.55	-0.55	-0.55	-0.55	-0.55	-0.55	-0.55	-0.55	-0.55	-0.55	-0.55	-0.0779471	-0.0731641	-0.0675186	-0.0598907	-0.0500133	-0.0393796	-0.0286929	-0.0188993	-0.0109892	-0.0053221	-0.00188	6.7e-06	0.0008181
-0.6	-0.600001	-0.6	-0.6	-0.6	-0.600001	-0.6	-0.6	-0.6	-0.6	-0.6	-0.6	-0.6	-0.084244	-0.0784856	-0.0716699	-0.0625224	-0.0515341	-0.0401546	-0.0290182	-0.0190545	-0.0110283	-0.0053426	-0.0018975	-4.6e-06	0.0008164
