# Supplementary material for: Spatial control of doping in conducting polymers enables complementary, conformable, implantable internal ion-gated organic electrochemical transistors
Source: Nat Commun. 2025 Jan 9;16:517. doi: 10.1038/s41467-024-55284-w (PMC11717955; doi:10.1038/s41467-024-55284-w)
Supplement: Supplementary file 6 — Source Data [file 41467_2024_55284_MOESM6_ESM.zip › SourceDataFiles/FigureSI7/CIGTSI7A11.csv]

0.6	0.6	0.6	0.6	0.6	0.6	0.6	0.6	0.6	0.6	0.6	0.6	0.6	0.6	1.65262	1.6561	1.64086	1.61459	1.58342	1.5506	1.51715	1.48235	1.4474	1.41276	1.37754	1.34083	1.30071	1.25466
0.54	0.54	0.54	0.54	0.54	0.54	0.54	0.54	0.54	0.54	0.54	0.54	0.54	0.54	1.48885	1.48633	1.47035	1.44528	1.4165	1.38652	1.35537	1.32358	1.29159	1.25989	1.22789	1.19447	1.1581	1.11656
0.48	0.48	0.48	0.48	0.48	0.48	0.48	0.48	0.48	0.48	0.48	0.48	0.48	0.48	1.32334	1.31779	1.30139	1.27753	1.25101	1.22369	1.19574	1.16659	1.13793	1.10933	1.08048	1.05035	1.01763	0.9803
0.42	0.42	0.42	0.42	0.42	0.42	0.42	0.42	0.42	0.42	0.42	0.42	0.42	0.42	1.15636	1.14934	1.1332	1.11103	1.08704	1.06252	1.03749	1.01149	0.98568	0.96056	0.93495	0.9081	0.878846	0.845679
0.36	0.36	0.36	0.36	0.36	0.36	0.36	0.36	0.36	0.36	0.36	0.36	0.36	0.36	0.98901	0.98118	0.96594	0.94594	0.92473	0.90297	0.880931	0.858482	0.835957	0.813834	0.79158	0.768428	0.742764	0.713734
0.3	0.3	0.3	0.3	0.3	0.3	0.3	0.3	0.3	0.3	0.3	0.3	0.3	0.3	0.821188	0.81341	0.799613	0.782204	0.764017	0.745705	0.726842	0.707724	0.688659	0.669938	0.65112	0.631463	0.610234	0.585578
0.24	0.24	0.24	0.24	0.24	0.24	0.24	0.24	0.24	0.24	0.24	0.24	0.24	0.24	0.654056	0.647044	0.635241	0.620798	0.605885	0.590695	0.575707	0.560131	0.544631	0.529438	0.514157	0.498184	0.480555	0.460526
0.18	0.18	0.18	0.18	0.18	0.18	0.18	0.18	0.18	0.18	0.18	0.18	0.1799999	0.18	0.488049	0.48225	0.472879	0.461714	0.450268	0.438789	0.427198	0.415293	0.40352	0.391957	0.380328	0.36814	0.354415	0.33917
0.12	0.12	0.12	0.12	0.12	0.12	0.12	0.12	0.12	0.12	0.12	0.12	0.12	0.12	0.323614	0.319429	0.312884	0.305248	0.297459	0.289658	0.281697	0.273618	0.265758	0.257943	0.250063	0.241787	0.23251	0.221915
0.06	0.06	0.06	0.0599999	0.0599999	0.06	0.06	0.0599999	0.06	0.0599999	0.06	0.0599999	0.0599999	0.06	0.161232	0.158999	0.155608	0.151704	0.147698	0.14371	0.139755	0.135642	0.131603	0.127645	0.123635	0.119419	0.114657	0.109155
-2e-07	-3e-07	-3e-07	-3e-07	-2e-07	-2e-07	-2e-07	-2e-07	-4e-07	-2e-07	-2e-07	-2e-07	-2e-07	-3e-07	0.0013353	0.0013331	0.0013308	0.0013361	0.0013341	0.0013187	0.0013394	0.0013285	0.0012968	0.0013023	0.0012933	0.0013127	0.001303	0.0012932
-0.06	-0.06	-0.06	-0.06	-0.06	-0.06	-0.06	-0.06	-0.06	-0.06	-0.06	-0.06	-0.06	-0.06	-0.155444	-0.152988	-0.149497	-0.145434	-0.14133	-0.137224	-0.133058	-0.128841	-0.124752	-0.120679	-0.116537	-0.112076	-0.107035	-0.101061
-0.12	-0.1200001	-0.12	-0.12	-0.12	-0.12	-0.12	-0.12	-0.12	-0.12	-0.12	-0.12	-0.12	-0.12	-0.309146	-0.304067	-0.296758	-0.288392	-0.280132	-0.271763	-0.263315	-0.254754	-0.246346	-0.238179	-0.229725	-0.220558	-0.210093	-0.197512
-0.18	-0.18	-0.18	-0.18	-0.18	-0.18	-0.18	-0.18	-0.18	-0.18	-0.18	-0.18	-0.18	-0.18	-0.458945	-0.451313	-0.440171	-0.427567	-0.414762	-0.401976	-0.389101	-0.376036	-0.363156	-0.350861	-0.337887	-0.323733	-0.307423	-0.286157
-0.24	-0.24	-0.24	-0.24	-0.24	-0.24	-0.24	-0.24	-0.24	-0.24	-0.24	-0.24	-0.24	-0.24	-0.604546	-0.594458	-0.579399	-0.562314	-0.544948	-0.527572	-0.51015	-0.492149	-0.475329	-0.458453	-0.440757	-0.42129	-0.398657	-0.369149
-0.3	-0.3	-0.3	-0.3	-0.3	-0.3	-0.3	-0.3	-0.3	-0.3	-0.3	-0.3	-0.3	-0.3	-0.745425	-0.733114	-0.714128	-0.692453	-0.670333	-0.648229	-0.626112	-0.603638	-0.582113	-0.560384	-0.538052	-0.512936	-0.483519	-0.442807
-0.36	-0.36	-0.36	-0.36	-0.36	-0.36	-0.36	-0.36	-0.36	-0.36	-0.36	-0.36	-0.36	-0.36	-0.881164	-0.867004	-0.843415	-0.817082	-0.790649	-0.76365	-0.736644	-0.709593	-0.683524	-0.656753	-0.629649	-0.598557	-0.561871	-0.512815
-0.42	-0.42	-0.42	-0.42	-0.42	-0.42	-0.42	-0.42	-0.42	-0.42	-0.42	-0.42	-0.42	-0.42	-1.01126	-0.9957	-0.96861	-0.937448	-0.905578	-0.873684	-0.84116	-0.81008	-0.779501	-0.74823	-0.715522	-0.678152	-0.63377	-0.575635
-0.48	-0.48	-0.48	-0.48	-0.48	-0.48	-0.48	-0.48	-0.48	-0.48	-0.48	-0.48	-0.480001	-0.480001	-1.13187	-1.11653	-1.08644	-1.05069	-1.01424	-0.97815	-0.941156	-0.905174	-0.870124	-0.834037	-0.795856	-0.751932	-0.699595	-0.632173
-0.54	-0.54	-0.54	-0.54	-0.54	-0.54	-0.54	-0.54	-0.54	-0.54	-0.54	-0.54	-0.54	-0.54	-1.25027	-1.234	-1.20045	-1.15995	-1.11729	-1.07593	-1.03541	-0.99507	-0.955662	-0.914825	-0.871114	-0.820656	-0.760203	-0.683439
-0.600001	-0.6	-0.6	-0.6	-0.6	-0.6	-0.6	-0.6	-0.6	-0.6	-0.6	-0.6	-0.6	-0.6	-1.36064	-1.34399	-1.3076	-1.26285	-1.21598	-1.16997	-1.12403	-1.08004	-1.03665	-0.991282	-0.942162	-0.885298	-0.816753	-0.730444
