# Supplementary material for: Spatial control of doping in conducting polymers enables complementary, conformable, implantable internal ion-gated organic electrochemical transistors
Source: Nat Commun. 2025 Jan 9;16:517. doi: 10.1038/s41467-024-55284-w (PMC11717955; doi:10.1038/s41467-024-55284-w)
Supplement: Supplementary file 6 — Source Data [file 41467_2024_55284_MOESM6_ESM.zip › SourceDataFiles/FigureSI7/CIGTSI7A15.csv]

0.6	0.6	0.6	0.6	0.6	0.6	0.6	0.6	0.6	0.6	0.6	0.6	0.6	0.6	0.817212	0.798789	0.79323	0.77733	0.763294	0.739528	0.710975	0.677947	0.642496	0.607885	0.570444	0.533905	0.499143	0.465755
0.54	0.54	0.54	0.54	0.54	0.54	0.54	0.54	0.54	0.54	0.54	0.54	0.54	0.54	0.729739	0.713126	0.706811	0.692673	0.679672	0.657733	0.630718	0.599726	0.56652	0.534437	0.499827	0.466131	0.434165	0.403819
0.48	0.48	0.48	0.48	0.48	0.48	0.48	0.48	0.48	0.48	0.48	0.48	0.48	0.48	0.644995	0.629716	0.623146	0.610439	0.598151	0.578315	0.551865	0.52298	0.492506	0.463161	0.431545	0.400974	0.371978	0.344654
0.42	0.42	0.42	0.42	0.42	0.42	0.42	0.42	0.42	0.42	0.42	0.42	0.42	0.42	0.561774	0.548011	0.541487	0.529899	0.518063	0.498906	0.474664	0.44837	0.420865	0.394404	0.366073	0.338676	0.312842	0.288714
0.36	0.36	0.36	0.36	0.36	0.36	0.36	0.36	0.36	0.36	0.36	0.36	0.36	0.36	0.479685	0.467418	0.461067	0.450382	0.439025	0.421196	0.399507	0.376015	0.351691	0.3284	0.303543	0.279523	0.257	0.236132
0.3	0.3	0.3	0.3	0.3	0.3	0.3	0.3	0.3	0.3	0.3	0.3	0.3	0.3	0.398379	0.387641	0.381621	0.372039	0.361343	0.345338	0.326317	0.306104	0.285259	0.265368	0.244097	0.223663	0.204639	0.187184
0.24	0.24	0.24	0.24	0.24	0.24	0.24	0.24	0.24	0.24	0.24	0.24	0.24	0.24	0.31772	0.308935	0.303481	0.295333	0.285398	0.271506	0.25559	0.238913	0.221703	0.20538	0.187966	0.171374	0.155981	0.141936
0.1799999	0.18	0.18	0.18	0.18	0.18	0.18	0.18	0.18	0.18	0.18	0.1799999	0.18	0.18	0.237893	0.231473	0.226872	0.220177	0.211124	0.199914	0.187509	0.174613	0.161377	0.14877	0.135441	0.122839	0.11121	0.100726
0.12	0.12	0.12	0.12	0.12	0.12	0.12	0.12	0.12	0.12	0.12	0.12	0.12	0.1200008	0.158895	0.154816	0.151322	0.146254	0.138872	0.130869	0.122327	0.113443	0.10436	0.095769	0.086713	0.0781989	0.0704246	0.0634923
0.0599989	0.0599989	0.0599994	0.0599998	0.06	0.0600001	0.0600001	0.0600001	0.0600003	0.0600003	0.0600001	0.0599999	0.0599999	0.0599999	0.0802217	0.0782161	0.0759819	0.0726757	0.0687366	0.0645828	0.0601481	0.0555631	0.0509008	0.0465086	0.0419154	0.0376568	0.0337884	0.0303626
0	0	0	0	0	0	0	0	0	0	0	-4e-07	-4e-07	-4e-07	0.0012377	0.0012641	0.0012949	0.0013057	0.0013077	0.0013016	0.0012907	0.0012775	0.0012758	0.0012722	0.0012736	0.0012664	0.0012619	0.0012686
-0.06	-0.0600004	-0.0600008	-0.0600008	-0.0600008	-0.0600011	-0.0600011	-0.0600011	-0.0600014	-0.06	-0.0600012	-0.0600011	-0.060001	-0.0600009	-0.0788516	-0.0757889	-0.0718062	-0.0676024	-0.0632555	-0.0587845	-0.054057	-0.0492262	-0.0443529	-0.0397974	-0.0351901	-0.030975	-0.0272582	-0.0239769
-0.12	-0.12	-0.12	-0.12	-0.12	-0.12	-0.12	-0.120002	-0.120002	-0.1200022	-0.1200019	-0.1200014	-0.1200015	-0.1200015	-0.159439	-0.151238	-0.1425	-0.133633	-0.124533	-0.115227	-0.105453	-0.0956707	-0.0857701	-0.0766681	-0.0674832	-0.0592438	-0.0520445	-0.0456761
-0.18	-0.18	-0.18	-0.18	-0.18	-0.18	-0.18	-0.18	-0.18	-0.18	-0.1800025	-0.1800021	-0.1800019	-0.1800018	-0.238552	-0.224294	-0.2105	-0.196626	-0.182444	-0.167979	-0.152883	-0.137721	-0.122732	-0.109228	-0.0958323	-0.0838683	-0.0734461	-0.0641467
-0.24	-0.24	-0.24	-0.24	-0.24	-0.24	-0.24	-0.24	-0.24	-0.24	-0.24	-0.24	-0.240002	-0.240002	-0.316301	-0.294913	-0.275637	-0.256355	-0.236695	-0.216738	-0.196117	-0.175554	-0.155615	-0.137934	-0.120793	-0.105637	-0.0917972	-0.0796304
-0.3	-0.3	-0.3	-0.3	-0.3	-0.3	-0.3	-0.3	-0.3	-0.3	-0.3	-0.3	-0.3	-0.300003	-0.390659	-0.362803	-0.338015	-0.31249	-0.286975	-0.261266	-0.235041	-0.209232	-0.18507	-0.163179	-0.142399	-0.124075	-0.108063	-0.0922763
-0.36	-0.36	-0.36	-0.36	-0.36	-0.36	-0.36	-0.36	-0.36	-0.36	-0.36	-0.36	-0.36	-0.36	-0.462483	-0.42774	-0.396559	-0.364779	-0.333229	-0.301414	-0.269668	-0.239075	-0.210771	-0.185325	-0.161166	-0.139786	-0.120967	-0.10274
-0.42	-0.42	-0.42	-0.42	-0.42	-0.42	-0.42	-0.42	-0.42	-0.42	-0.42	-0.42	-0.42	-0.42	-0.531507	-0.48945	-0.45143	-0.412953	-0.374938	-0.337308	-0.300537	-0.265649	-0.233531	-0.204637	-0.177158	-0.152844	-0.131385	-0.110392
-0.48	-0.48	-0.48	-0.48	-0.48	-0.48	-0.48	-0.48	-0.48	-0.48	-0.48	-0.48	-0.48	-0.48	-0.597469	-0.547639	-0.502301	-0.456795	-0.412425	-0.369387	-0.328187	-0.28934	-0.25538	-0.221222	-0.190558	-0.163546	-0.139617	-0.116152
-0.54	-0.54	-0.54	-0.54	-0.54	-0.54	-0.54	-0.54	-0.54	-0.54	-0.54	-0.54	-0.54	-0.54	-0.66062	-0.601997	-0.549541	-0.49633	-0.446984	-0.398318	-0.353055	-0.31031	-0.272621	-0.235212	-0.201669	-0.172324	-0.146284	-0.12075
-0.6	-0.6	-0.6	-0.6	-0.6	-0.6	-0.6	-0.6	-0.6	-0.6	-0.6	-0.6	-0.6	-0.6	-0.719392	-0.652222	-0.591817	-0.531854	-0.477483	-0.424502	-0.375226	-0.328589	-0.287386	-0.246966	-0.211019	-0.179851	-0.152174	-0.125192
