# Supplementary material for: Spatial control of doping in conducting polymers enables complementary, conformable, implantable internal ion-gated organic electrochemical transistors
Source: Nat Commun. 2025 Jan 9;16:517. doi: 10.1038/s41467-024-55284-w (PMC11717955; doi:10.1038/s41467-024-55284-w)
Supplement: Supplementary file 6 — Source Data [file 41467_2024_55284_MOESM6_ESM.zip › SourceDataFiles/FigureSI7/CIGTSI7A14.csv]

0.6	0.6	0.6	0.6	0.6	0.6	0.6	0.6	0.6	0.6	0.6	0.6	0.6	0.6	0.557271	0.544324	0.531742	0.515192	0.495823	0.473953	0.450908	0.427507	0.404504	0.383067	0.362478	0.344988	0.333039	0.320374
0.54	0.54	0.54	0.54	0.54	0.54	0.54	0.54	0.54	0.54	0.54	0.54	0.54	0.54	0.500335	0.488168	0.475887	0.460213	0.442084	0.421774	0.400454	0.378921	0.357604	0.338347	0.319586	0.303631	0.292806	0.281432
0.48	0.48	0.48	0.48	0.48	0.48	0.48	0.48	0.48	0.48	0.48	0.48	0.48	0.48	0.443342	0.43201	0.420191	0.405486	0.388628	0.369941	0.350526	0.330988	0.312061	0.294429	0.277864	0.263445	0.253808	0.243502
0.42	0.42	0.42	0.42	0.42	0.42	0.42	0.42	0.42	0.42	0.42	0.42	0.42	0.42	0.386544	0.376119	0.365022	0.351434	0.335998	0.319102	0.301701	0.284271	0.267455	0.251834	0.237201	0.224341	0.215941	0.207036
0.36	0.36	0.36	0.36	0.36	0.36	0.36	0.36	0.36	0.36	0.36	0.36	0.36	0.36	0.329988	0.32058	0.310427	0.298116	0.284258	0.269367	0.25413	0.238913	0.224286	0.210552	0.197988	0.187132	0.179633	0.172227
0.3	0.3	0.3	0.3	0.3	0.3	0.3	0.3	0.3	0.3	0.3	0.3	0.3	0.3	0.273846	0.265488	0.256479	0.245654	0.233654	0.220888	0.207927	0.195011	0.182666	0.17128	0.160329	0.151342	0.144993	0.138909
0.24	0.24	0.24	0.24	0.24	0.24	0.24	0.24	0.24	0.24	0.24	0.24	0.24	0.24	0.218011	0.210969	0.203315	0.194208	0.184244	0.173773	0.163213	0.152723	0.14269	0.133469	0.124755	0.117337	0.112245	0.107411
0.18	0.18	0.18	0.18	0.18	0.18	0.18	0.18	0.18	0.18	0.18	0.1800012	0.1800007	0.1800007	0.16272	0.157163	0.151128	0.143897	0.136185	0.128147	0.120082	0.112087	0.104449	0.097459	0.09085	0.0852048	0.0813788	0.0778037
0.12	0.12	0.12	0.12	0.12	0.1200007	0.1200007	0.1200008	0.1200008	0.1200006	0.1200006	0.12	0.12	0.12	0.108091	0.104222	0.099925	0.09488	0.089597	0.0841134	0.0786383	0.0732269	0.0680771	0.0633298	0.0588744	0.0550166	0.052489	0.0501624
0.06	0.0600001	0.0600002	0.0600002	0.0600002	0.0599999	0.06	0.0599999	0.06	0.06	0.06	0.0600002	0.0600002	0.0600001	0.0542291	0.0521747	0.0498762	0.0472622	0.0445525	0.0417335	0.0389518	0.036203	0.0335887	0.0311917	0.028942	0.0270668	0.0258152	0.0246692
8e-07	0	0	0	0	-5e-07	-5e-07	-5e-07	-5e-07	-5e-07	-5e-07	-5e-07	-4e-07	-5e-07	0.001179	0.0012254	0.0012383	0.0012335	0.0012309	0.0012031	0.0012098	0.0012136	0.0011994	0.0012098	0.0012154	0.0012107	0.0012162	0.001215
-0.0600002	-0.0600009	-0.0600012	-0.060001	-0.060001	-0.0600011	-0.0600012	-0.0600012	-0.0600012	-0.0600012	-0.0600012	-0.0600012	-0.0600012	-0.0600011	-0.0508683	-0.048487	-0.0459434	-0.0431827	-0.0403541	-0.0374605	-0.0345632	-0.0317122	-0.0290491	-0.0266012	-0.0243366	-0.0224729	-0.0212736	-0.0201718
-0.12	-0.1200014	-0.1200015	-0.1200016	-0.1200018	-0.1200017	-0.1200019	-0.1200017	-0.1200019	-0.1200019	-0.1200015	-0.120002	-0.120002	-0.1200017	-0.1014929	-0.0966817	-0.0914627	-0.0858061	-0.0800325	-0.0741271	-0.0682266	-0.0624328	-0.0570587	-0.0521815	-0.0476786	-0.0440083	-0.0416984	-0.039535
-0.18	-0.18	-0.18	-0.18	-0.18	-0.18	-0.180002	-0.1800026	-0.1800026	-0.1800028	-0.1800025	-0.1800023	-0.1800023	-0.1800021	-0.150588	-0.143042	-0.134974	-0.126268	-0.117374	-0.108309	-0.0996364	-0.0909031	-0.0828029	-0.0755341	-0.0688753	-0.0634752	-0.0601401	-0.0569591
-0.24	-0.24	-0.24	-0.24	-0.24	-0.24	-0.24	-0.24	-0.24	-0.240003	-0.240003	-0.240003	-0.240003	-0.240002	-0.198068	-0.18788	-0.176921	-0.165099	-0.153005	-0.1407	-0.128463	-0.116657	-0.105873	-0.0967033	-0.0879778	-0.0809836	-0.0767255	-0.0725351
-0.3	-0.3	-0.3	-0.3	-0.3	-0.3	-0.3	-0.3	-0.3	-0.3	-0.3	-0.300003	-0.300003	-0.300003	-0.243693	-0.230812	-0.216811	-0.201679	-0.186145	-0.170593	-0.155334	-0.140661	-0.127265	-0.115416	-0.10487	-0.0966987	-0.0916098	-0.0864632
-0.36	-0.36	-0.36	-0.36	-0.36	-0.36	-0.36	-0.36	-0.36	-0.36	-0.36	-0.36	-0.36	-0.360003	-0.287394	-0.271789	-0.254594	-0.236016	-0.217182	-0.198259	-0.179834	-0.162337	-0.146453	-0.132758	-0.120451	-0.111074	-0.105376	-0.098872
-0.42	-0.42	-0.42	-0.42	-0.42	-0.42	-0.42	-0.42	-0.42	-0.42	-0.42	-0.42	-0.42	-0.42	-0.329035	-0.310663	-0.290151	-0.268048	-0.245778	-0.223582	-0.202163	-0.182032	-0.164125	-0.148319	-0.134457	-0.124115	-0.117674	-0.110796
-0.48	-0.48	-0.48	-0.48	-0.48	-0.48	-0.48	-0.48	-0.48	-0.48	-0.48	-0.48	-0.48	-0.48	-0.368447	-0.347288	-0.323401	-0.297748	-0.272088	-0.246731	-0.222527	-0.200023	-0.180178	-0.162621	-0.147418	-0.136315	-0.128935	-0.121061
-0.54	-0.54	-0.54	-0.54	-0.54	-0.54	-0.54	-0.54	-0.54	-0.54	-0.54	-0.54	-0.54	-0.54	-0.405547	-0.381558	-0.354317	-0.325158	-0.296225	-0.267938	-0.241259	-0.216645	-0.195182	-0.176069	-0.159734	-0.150216	-0.13969	-0.130462
-0.6	-0.6	-0.6	-0.6	-0.6	-0.6	-0.6	-0.6	-0.6	-0.6	-0.6	-0.6	-0.6	-0.6	-0.440139	-0.413407	-0.382888	-0.350375	-0.318415	-0.28756	-0.25878	-0.232585	-0.209508	-0.189008	-0.171704	-0.161251	-0.14997	-0.139323
