# Supplementary material for: Spatial control of doping in conducting polymers enables complementary, conformable, implantable internal ion-gated organic electrochemical transistors
Source: Nat Commun. 2025 Jan 9;16:517. doi: 10.1038/s41467-024-55284-w (PMC11717955; doi:10.1038/s41467-024-55284-w)
Supplement: Supplementary file 6 — Source Data [file 41467_2024_55284_MOESM6_ESM.zip › SourceDataFiles/FigureSI7/CIGTSI7A16.csv]

0.6	0.6	0.6	0.6	0.6	0.6	0.6	0.6	0.6	0.6	0.6	0.6	0.6	0.6	1.51323	1.48688	1.48177	1.46232	1.44051	1.39393	1.3301	1.2539	1.16941	1.0788	0.98463	0.891259	0.800548	0.719639
0.54	0.54	0.54	0.54	0.54	0.54	0.54	0.54	0.54	0.54	0.54	0.54	0.54	0.54	1.35254	1.32875	1.32026	1.30183	1.28045	1.23645	1.17593	1.10426	1.02532	0.94112	0.85365	0.76812	0.685367	0.612476
0.48	0.48	0.48	0.48	0.48	0.48	0.48	0.48	0.48	0.48	0.48	0.48	0.48	0.48	1.19711	1.17421	1.16368	1.14599	1.12457	1.08241	1.02521	0.95871	0.88592	0.80837	0.728825	0.651139	0.576851	0.51219
0.42	0.42	0.42	0.42	0.42	0.42	0.42	0.42	0.42	0.42	0.42	0.42	0.42	0.42	1.04381	1.02174	1.01005	0.99292	0.97156	0.93148	0.878189	0.817502	0.751488	0.681855	0.610336	0.541116	0.475752	0.419545
0.36	0.36	0.36	0.36	0.36	0.36	0.36	0.36	0.36	0.36	0.36	0.36	0.36	0.36	0.891452	0.870326	0.858112	0.841667	0.820922	0.783739	0.73586	0.681736	0.623168	0.561589	0.498773	0.438597	0.382549	0.334971
0.3	0.3	0.3	0.3	0.3	0.3	0.3	0.3	0.3	0.3	0.3	0.3	0.3	0.3	0.739949	0.720978	0.70909	0.693722	0.674023	0.640368	0.59831	0.551451	0.500953	0.44815	0.394682	0.344061	0.297643	0.258747
0.24	0.24	0.24	0.24	0.24	0.24	0.24	0.24	0.24	0.24	0.24	0.24	0.24	0.24	0.589643	0.574654	0.564003	0.550304	0.531365	0.501417	0.466136	0.427235	0.385464	0.342067	0.298578	0.257958	0.221306	0.19104
0.1799999	0.1799999	0.1799999	0.18	0.18	0.18	0.18	0.18	0.18	0.18	0.18	0.18	0.18	0.18	0.441495	0.431402	0.422595	0.410657	0.391968	0.367507	0.339876	0.309601	0.277259	0.24392	0.210963	0.180622	0.153725	0.131823
0.1199999	0.1199999	0.12	0.12	0.12	0.12	0.12	0.12	0.12	0.12	0.12	0.12	0.12	0.1200006	0.294972	0.288984	0.282262	0.271413	0.256435	0.239169	0.219961	0.199026	0.176825	0.154186	0.132129	0.112174	0.094788	0.080794
0.0599999	0.0599999	0.06	0.06	0.06	0.0599999	0.06	0.0599999	0.0600002	0.0600003	0.0600004	0.0600004	0.0600003	0.0599998	0.148718	0.145681	0.14134	0.134169	0.126008	0.116932	0.106916	0.096079	0.0846859	0.0732299	0.0622472	0.0524954	0.0441309	0.0375979
-2e-07	-2e-07	-2e-07	-1e-07	-1e-07	-1e-07	-1e-07	-1e-07	0	0	0	0	0	0	0.0012024	0.0012327	0.00133	0.0013193	0.0013155	0.0013101	0.0012949	0.0012952	0.001301	0.0012882	0.0012711	0.0012609	0.0012439	0.0012382
-0.06	-0.06	-0.06	-0.06	-0.06	-0.06	-0.06	-0.0600001	-0.0600015	-0.0600014	-0.0600013	-0.0600011	-0.060001	-0.0600008	-0.147761	-0.142798	-0.135108	-0.126197	-0.116916	-0.106964	-0.0962627	-0.0847535	-0.0730404	-0.0616729	-0.0512122	-0.0422143	-0.034643	-0.0285987
-0.12	-0.12	-0.12	-0.12	-0.12	-0.12	-0.12	-0.12	-0.12	-0.12	-0.1200021	-0.120002	-0.1200016	-0.1200013	-0.297604	-0.283677	-0.266498	-0.247677	-0.228215	-0.207432	-0.184989	-0.161513	-0.138115	-0.115974	-0.0958534	-0.0785042	-0.0639168	-0.0523269
-0.18	-0.1800001	-0.18	-0.18	-0.1800001	-0.1800001	-0.1800001	-0.18	-0.18	-0.18	-0.18	-0.18	-0.1800021	-0.1800019	-0.44591	-0.41998	-0.392247	-0.36253	-0.331956	-0.299501	-0.264929	-0.229411	-0.194711	-0.162486	-0.133825	-0.10828	-0.0870258	-0.070408
-0.24	-0.24	-0.24	-0.24	-0.24	-0.24	-0.24	-0.24	-0.24	-0.24	-0.24	-0.24	-0.24	-0.240002	-0.589821	-0.551163	-0.511791	-0.470103	-0.427474	-0.382675	-0.335848	-0.28866	-0.243479	-0.201805	-0.164664	-0.131763	-0.104709	-0.083466
-0.3	-0.3	-0.3	-0.3	-0.3	-0.3	-0.3	-0.3	-0.3	-0.3	-0.3	-0.3	-0.3	-0.300002	-0.72845	-0.676559	-0.624387	-0.56968	-0.514166	-0.456677	-0.397886	-0.339915	-0.284936	-0.234226	-0.189209	-0.149576	-0.117429	-0.0923604
-0.36	-0.36	-0.36	-0.360001	-0.360001	-0.36	-0.36	-0.36	-0.36	-0.36	-0.36	-0.36	-0.36	-0.360001	-0.861734	-0.795641	-0.729446	-0.660742	-0.591779	-0.521743	-0.451867	-0.38395	-0.319476	-0.260238	-0.208018	-0.162483	-0.126194	-0.0982483
-0.42	-0.42	-0.42	-0.42	-0.42	-0.42	-0.42	-0.42	-0.42	-0.42	-0.42	-0.42	-0.42	-0.42	-0.989223	-0.907709	-0.826336	-0.742844	-0.660371	-0.578546	-0.498596	-0.421022	-0.347526	-0.280435	-0.221933	-0.171585	-0.132213	-0.103049
-0.48	-0.48	-0.48	-0.480001	-0.480001	-0.48	-0.48	-0.48	-0.48	-0.48	-0.48	-0.48	-0.48	-0.48	-1.11146	-1.01213	-0.914535	-0.815935	-0.720501	-0.628057	-0.53839	-0.451478	-0.369684	-0.295725	-0.2321	-0.178229	-0.136856	-0.106768
-0.54	-0.54	-0.54	-0.54	-0.54	-0.54	-0.54	-0.54	-0.54	-0.54	-0.54	-0.54	-0.54	-0.54	-1.2253	-1.10922	-0.993815	-0.880417	-0.773281	-0.670715	-0.571559	-0.475982	-0.386894	-0.307307	-0.239932	-0.183787	-0.141313	-0.11082
-0.6	-0.6	-0.6	-0.6	-0.6	-0.6	-0.6	-0.6	-0.6	-0.6	-0.6	-0.6	-0.6	-0.6	-1.33137	-1.19687	-1.06476	-0.937223	-0.819313	-0.706708	-0.598612	-0.49544	-0.400349	-0.316645	-0.246861	-0.189467	-0.146624	-0.116079
