# Supplementary material for: Spatial control of doping in conducting polymers enables complementary, conformable, implantable internal ion-gated organic electrochemical transistors
Source: Nat Commun. 2025 Jan 9;16:517. doi: 10.1038/s41467-024-55284-w (PMC11717955; doi:10.1038/s41467-024-55284-w)
Supplement: Supplementary file 6 — Source Data [file 41467_2024_55284_MOESM6_ESM.zip › SourceDataFiles/FigureSI7/CIGTSI7A17.csv]

0.6	0.6	0.6	0.6	0.6	0.6	0.6	0.6	0.6	0.6	0.6	0.6	0.6	0.6	0.0788209	0.0763104	0.0755744	0.0743174	0.0721825	0.0694956	0.0664208	0.0631967	0.0597953	0.0564117	0.0529609	0.0495435	0.0465487	0.0434287
0.54	0.54	0.54	0.54	0.54	0.54	0.54	0.54	0.54	0.54	0.54	0.54	0.54	0.54	0.0704995	0.0683166	0.0674005	0.0661787	0.0641684	0.0616226	0.0587276	0.055704	0.0525276	0.0493733	0.0461711	0.0430026	0.0402315	0.0373807
0.48	0.48	0.48	0.48	0.48	0.48	0.48	0.48	0.48	0.48	0.48	0.48	0.48	0.48	0.0624161	0.060416	0.0594092	0.0581896	0.0563057	0.0539324	0.0512534	0.0484657	0.0455466	0.0426529	0.0397197	0.0368227	0.034298	0.0317171
0.42	0.42	0.42	0.42	0.42	0.42	0.42	0.42	0.42	0.42	0.42	0.42	0.42	0.42	0.0544279	0.052604	0.0515642	0.0503649	0.0486153	0.0464326	0.0439964	0.041462	0.0388208	0.0362069	0.0335624	0.0309587	0.0286968	0.0264063
0.36	0.36	0.36	0.36	0.36	0.36	0.36	0.36	0.36	0.36	0.36	0.36	0.36	0.36	0.0467182	0.0448763	0.0439655	0.0427157	0.0411185	0.0391501	0.0369761	0.0347237	0.0323851	0.030069	0.0277322	0.025442	0.0234647	0.0214799
0.3	0.3	0.3	0.3	0.3	0.3	0.3	0.3	0.3	0.3	0.3	0.3	0.3	0.3	0.0388221	0.0372576	0.0363782	0.0352683	0.0338355	0.0321014	0.0302158	0.0282717	0.0262544	0.0242616	0.0222578	0.020303	0.0186296	0.0169667
0.24	0.24	0.239999	0.24	0.24	0.24	0.24	0.24	0.24	0.24	0.24	0.24	0.24	0.24	0.0310395	0.0299571	0.0290029	0.028041	0.0267694	0.0253071	0.0237406	0.0221282	0.020457	0.0188118	0.0171664	0.0155718	0.0142192	0.0128907
0.1799999	0.1799998	0.1799998	0.1799999	0.1799999	0.18	0.18	0.18	0.18	0.18	0.18	0.18	0.18	0.18	0.0233863	0.0225585	0.0218437	0.0209883	0.0199466	0.0187946	0.0175737	0.0163219	0.0150237	0.0137522	0.0124898	0.0112803	0.0102621	0.0092764
0.1199996	0.1199999	0.1199996	0.12	0.12	0.12	0.12	0.12	0.12	0.12	0.12	0.12	0.12	0.12	0.0158629	0.0154617	0.0147901	0.0141501	0.0134017	0.0125931	0.0117457	0.0108771	0.0099839	0.0091129	0.0082552	0.0074437	0.0067697	0.0061317
0.0599999	0.0599998	0.0599996	0.0599999	0.0599999	0.0599999	0.0599999	0.0599999	0.0599999	0.0599999	0.0599999	0.0599999	0.0599999	0.0599999	0.0085623	0.0082307	0.007881	0.0075298	0.0071374	0.0067132	0.0062729	0.0058265	0.0053657	0.004924	0.0044931	0.004091	0.0037562	0.0034472
-2e-07	-2e-07	-5e-07	-1e-07	-2e-07	-2e-07	-1e-07	-1e-07	-2e-07	-1e-07	-2e-07	-1e-07	-1e-07	-1e-07	0.0011157	0.0011867	0.0011977	0.0012019	0.0012022	0.0011974	0.0011974	0.0012022	0.0012029	0.0012068	0.0012111	0.0012086	0.0012003	0.0011956
-0.0600002	-0.0600002	-0.06	-0.0600002	-0.0600002	-0.0600002	-0.0600002	-0.0600002	-0.0600002	-0.0600002	-0.0600002	-0.0600002	-0.0600001	-0.0600002	-0.0061623	-0.0056482	-0.0052122	-0.0048094	-0.0043769	-0.0039257	-0.0034489	-0.0029643	-0.0024824	-0.0020305	-0.0016017	-0.0012235	-0.0009307	-0.000659
-0.1200002	-0.1200002	-0.1200002	-0.1200003	-0.1200003	-0.1200003	-0.1200003	-0.1200003	-0.1200002	-0.1200002	-0.12	-0.1200002	-0.1200002	-0.1200002	-0.01325	-0.0122312	-0.0113372	-0.0104719	-0.0095683	-0.0086218	-0.0076373	-0.0066512	-0.0056884	-0.0048006	-0.0039694	-0.0032443	-0.0026866	-0.0021594
-0.1800002	-0.1800002	-0.1800003	-0.1800003	-0.1800003	-0.1800003	-0.1800003	-0.1800003	-0.1800003	-0.1800003	-0.1800002	-0.1800002	-0.1800002	-0.1800002	-0.0201278	-0.0185307	-0.0171198	-0.0157516	-0.0143336	-0.0128589	-0.0113442	-0.0098574	-0.0084328	-0.0071391	-0.0059453	-0.0048943	-0.0040799	-0.003337
-0.24	-0.24	-0.24	-0.24	-0.24	-0.24	-0.24	-0.24	-0.24	-0.24	-0.24	-0.24	-0.24	-0.24	-0.0267513	-0.0245179	-0.0225321	-0.0206165	-0.0186433	-0.0166091	-0.0145683	-0.0126076	-0.0107548	-0.0090859	-0.0075573	-0.0062102	-0.0051721	-0.0042355
-0.3	-0.300001	-0.300001	-0.300001	-0.300001	-0.300001	-0.300001	-0.300001	-0.3	-0.3	-0.3	-0.3	-0.3	-0.3	-0.0330798	-0.0301523	-0.027539	-0.0250273	-0.0224695	-0.0198914	-0.01734	-0.0149394	-0.0126937	-0.0106806	-0.0088434	-0.0072276	-0.0059954	-0.004895
-0.360001	-0.360001	-0.360001	-0.360001	-0.360001	-0.360001	-0.360001	-0.360001	-0.360001	-0.360001	-0.360001	-0.360001	-0.360001	-0.36	-0.0390826	-0.0354026	-0.0321064	-0.0289632	-0.0258151	-0.0227156	-0.019702	-0.0168993	-0.0142909	-0.0119557	-0.0098419	-0.0079937	-0.0065981	-0.0053725
-0.420001	-0.42	-0.420001	-0.42	-0.420001	-0.420001	-0.420001	-0.420001	-0.42	-0.42	-0.42	-0.42	-0.42	-0.420001	-0.0447278	-0.0402384	-0.0362061	-0.0324121	-0.0287163	-0.0251401	-0.0216994	-0.0185236	-0.0155801	-0.0129573	-0.0105987	-0.0085613	-0.0070465	-0.0057337
-0.480001	-0.480001	-0.480001	-0.480001	-0.480001	-0.480001	-0.480001	-0.480001	-0.48	-0.480001	-0.48	-0.48	-0.48	-0.48	-0.0499765	-0.044633	-0.0398302	-0.0354425	-0.0312223	-0.0272021	-0.023367	-0.0198443	-0.0166326	-0.0137323	-0.011176	-0.0090035	-0.0074084	-0.0062069
-0.540001	-0.540001	-0.540001	-0.540001	-0.540001	-0.540001	-0.54	-0.54	-0.54	-0.54	-0.54	-0.540001	-0.54	-0.54	-0.0547928	-0.0485477	-0.0430078	-0.0380693	-0.0333722	-0.0289386	-0.0247366	-0.0209063	-0.0174542	-0.0143444	-0.0116477	-0.0093939	-0.0077479	-0.0065248
-0.600001	-0.600001	-0.600001	-0.600001	-0.600001	-0.600001	-0.600001	-0.600001	-0.6	-0.6	-0.6	-0.6	-0.6	-0.6	-0.0591421	-0.0519925	-0.0457915	-0.0403435	-0.0351985	-0.0303811	-0.0258549	-0.0217652	-0.0181206	-0.0148702	-0.0120863	-0.0100278	-0.0081364	-0.0069196
