# Supplementary material for: Spatial control of doping in conducting polymers enables complementary, conformable, implantable internal ion-gated organic electrochemical transistors
Source: Nat Commun. 2025 Jan 9;16:517. doi: 10.1038/s41467-024-55284-w (PMC11717955; doi:10.1038/s41467-024-55284-w)
Supplement: Supplementary file 6 — Source Data [file 41467_2024_55284_MOESM6_ESM.zip › SourceDataFiles/FigureSI7/CIGTSI7A9.csv]

0.600001	0.600001	0.6	0.599993	0.600001	0.6	0.6	0.6	0.6	0.6	0.6	0.6	0.6	0.0104769	0.0101983	0.013123	0.0192292	0.0323865	0.0318221	0.0308406	0.029134	0.0265049	0.0244949	0.0218246	0.0181207	0.0137977
0.550001	0.550001	0.55	0.549999	0.55	0.55	0.55	0.55	0.55	0.55	0.55	0.55	0.55	0.0064314	0.0076235	0.0110362	0.0236043	0.0284268	0.0287666	0.0281586	0.0264634	0.0239074	0.0220758	0.019423	0.0158591	0.0117971
0.5	0.5	0.5	0.499999	0.5	0.5	0.5	0.5	0.5	0.5	0.5	0.5	0.5	0.0046189	0.0062819	0.0097728	0.022399	0.0255464	0.0259104	0.0254096	0.0238203	0.0215072	0.0196071	0.01702	0.0136255	0.009947
0.45	0.45	0.45	0.45	0.45	0.45	0.45	0.45	0.45	0.45	0.45	0.45	0.45	0.0037362	0.0056024	0.0087581	0.0209187	0.0226873	0.0231273	0.022593	0.0212043	0.0190333	0.0172035	0.0147644	0.0115157	0.0082326
0.4	0.4	0.4	0.4	0.4	0.4	0.4	0.4	0.4	0.4	0.4	0.4	0.4	0.0032241	0.0049097	0.0076411	0.0190535	0.0198506	0.0204336	0.0200431	0.018682	0.0166997	0.0148533	0.0125925	0.0096243	0.0067451
0.35	0.35	0.35	0.35	0.35	0.35	0.35	0.35	0.35	0.35	0.35	0.35	0.35	0.0029354	0.0041111	0.0061022	0.0171182	0.0173849	0.017918	0.0174757	0.0162747	0.0143895	0.0126488	0.0105364	0.0078793	0.0054103
0.3	0.3	0.3	0.3	0.3	0.3	0.3	0.3	0.3	0.3	0.3	0.3	0.3	0.0025166	0.0034403	0.0052729	0.0145828	0.0149481	0.0154457	0.0150332	0.0138951	0.0121983	0.0105979	0.0086163	0.0063294	0.0042906
0.25	0.25	0.25	0.25	0.25	0.25	0.25	0.25	0.25	0.25	0.25	0.25	0.25	0.0022309	0.002788	0.0046916	0.0124083	0.0126966	0.0129813	0.0125741	0.0115295	0.0100432	0.0086141	0.006878	0.0049844	0.0033656
0.2000002	0.1999999	0.2	0.1999999	0.1999999	0.2	0.2	0.2	0.2	0.2	0.2	0.2	0.2	0.0018542	0.0024475	0.003943	0.0103263	0.0103118	0.0105845	0.0101252	0.0092042	0.0080428	0.0067862	0.005336	0.0038647	0.0026559
0.15	0.15	0.1499999	0.1499999	0.1499999	0.15	0.15	0.15	0.15	0.1499999	0.15	0.15	0.1500002	0.0015605	0.0020721	0.0030976	0.0081671	0.0080679	0.0082347	0.0078167	0.0070587	0.0061254	0.0051131	0.0039896	0.0029354	0.0020983
0.1	0.0999999	0.1	0.0999999	0.0999999	0.0999999	0.0999999	0.1	0.1	0.1	0.1	0.0999999	0.1	0.0014321	0.0017499	0.0024715	0.0059154	0.0058314	0.0058492	0.005543	0.004994	0.0043397	0.0036136	0.0028635	0.002196	0.0016858
0.05	0.0499999	0.05	0.05	0.05	0.05	0.05	0.05	0.05	0.05	0.05	0.05	0.05	0.0013167	0.0014805	0.0018233	0.0036006	0.0035295	0.0035139	0.0033356	0.003037	0.0026923	0.0023062	0.0019309	0.0016275	0.001392
0	0	0	0	0	0	0	0	-1e-07	0	0	0	0	0.0012414	0.0012295	0.0012255	0.0012135	0.0012107	0.0012091	0.0012106	0.0012036	0.0012089	0.001201	0.0011901	0.0011812	0.0012008
-0.05	-0.05	-0.0500001	-0.0500001	-0.05	-0.05	-0.05	-0.0500001	-0.0500001	-0.0500001	-0.05	-0.05	-0.05	0.0011726	0.0009923	0.0004703	-0.0012514	-0.0010923	-0.0010303	-0.0007998	-0.0004737	-8.97e-05	0.0002962	0.0006224	0.000886	0.0010847
-0.1	-0.1	-0.0999998	-0.1	-0.1	-0.1	-0.1	-0.1	-0.1	-0.1	-0.1	-0.1	-0.1000001	0.001118	0.0006555	-0.0005099	-0.0037213	-0.0033898	-0.0031824	-0.0026841	-0.0019687	-0.0011923	-0.00042	0.000205	0.0006938	0.0010241
-0.1500001	-0.1500001	-0.1499999	-0.1500001	-0.15	-0.15	-0.15	-0.15	-0.15	-0.1500001	-0.15	-0.15	-0.15	0.0010092	0.0001766	-0.0018751	-0.0061986	-0.0056609	-0.0052403	-0.0044181	-0.0032897	-0.0021024	-0.0009706	-8.07e-05	0.00058	0.0009949
-0.2	-0.1999999	-0.1999998	-0.2	-0.2	-0.2	-0.2	-0.2	-0.2	-0.2	-0.2	-0.2	-0.2	0.0008949	-0.0007321	-0.003426	-0.0086477	-0.0078361	-0.00716	-0.0059928	-0.0044186	-0.0028245	-0.0013892	-0.0002689	0.0005209	0.000981
-0.25	-0.25	-0.25	-0.25	-0.25	-0.25	-0.25	-0.25	-0.25	-0.25	-0.25	-0.25	-0.25	0.0007896	-0.0023064	-0.0050036	-0.0110146	-0.0099636	-0.0089442	-0.0073745	-0.0053376	-0.0033765	-0.0016666	-0.0003797	0.0004901	0.0009723
-0.3	-0.299999	-0.3	-0.3	-0.3	-0.3	-0.3	-0.3	-0.3	-0.3	-0.3	-0.3	-0.3	0.0004629	-0.0049355	-0.0067901	-0.0133824	-0.0119658	-0.0105826	-0.008566	-0.0060776	-0.0038001	-0.0018519	-0.0004417	0.0004838	0.0009668
-0.35	-0.35	-0.35	-0.35	-0.350001	-0.35	-0.35	-0.350001	-0.350001	-0.350001	-0.350001	-0.35	-0.350001	-6.84e-05	-0.0070891	-0.0083199	-0.0156011	-0.0137392	-0.0119953	-0.0095433	-0.0066484	-0.0040835	-0.001972	-0.0004778	0.0004656	0.0009631
-0.399998	-0.4	-0.4	-0.4	-0.4	-0.4	-0.4	-0.4	-0.4	-0.4	-0.4	-0.399999	-0.4	-0.0028686	-0.0092666	-0.0098443	-0.0177368	-0.0154096	-0.0131951	-0.0103051	-0.0070644	-0.0042921	-0.0020465	-0.0004939	0.000481	0.0009579
-0.449999	-0.45	-0.45	-0.45	-0.45	-0.45	-0.45	-0.45	-0.45	-0.45	-0.45	-0.45	-0.45	-0.0083806	-0.0110577	-0.011462	-0.0196295	-0.0168685	-0.0141931	-0.0109319	-0.0073927	-0.004434	-0.0020834	-0.0005051	0.0004805	0.0009532
-0.499999	-0.5	-0.5	-0.5	-0.5	-0.5	-0.500001	-0.5	-0.5	-0.5	-0.5	-0.5	-0.5	-0.0124808	-0.0130398	-0.0132611	-0.0213707	-0.0181516	-0.015029	-0.0113602	-0.0075666	-0.0045349	-0.002107	-0.0005113	0.0004749	0.0009474
-0.55	-0.55	-0.55	-0.55	-0.55	-0.55	-0.55	-0.55	-0.55	-0.55	-0.55	-0.55	-0.55	-0.0160262	-0.0150203	-0.014896	-0.0229109	-0.0192264	-0.0157553	-0.0116958	-0.007757	-0.0045851	-0.0021275	-0.0005216	0.0004678	0.0009442
-0.6	-0.6	-0.6	-0.6	-0.6	-0.6	-0.6	-0.6	-0.6	-0.6	-0.6	-0.6	-0.6	-0.01827	-0.0170492	-0.0165961	-0.0242785	-0.0200813	-0.0161906	-0.0119283	-0.007854	-0.0046262	-0.0021453	-0.0005278	0.0004641	0.0009423
