# Supplementary material for: Spatial control of doping in conducting polymers enables complementary, conformable, implantable internal ion-gated organic electrochemical transistors
Source: Nat Commun. 2025 Jan 9;16:517. doi: 10.1038/s41467-024-55284-w (PMC11717955; doi:10.1038/s41467-024-55284-w)
Supplement: Supplementary file 6 — Source Data [file 41467_2024_55284_MOESM6_ESM.zip › SourceDataFiles/FigureSI7/CIGTSI7A8.csv]

0.600001	0.6	0.6	0.600001	0.6	0.6	0.6	0.6	0.6	0.6	0.6	0.6	0.6	0.0062893	0.0076875	0.0095365	0.0133349	0.0161652	0.015749	0.0148363	0.013902	0.0128312	0.0115052	0.0100816	0.0082035	0.0062925
0.55	0.55	0.55	0.549999	0.55	0.55	0.55	0.55	0.55	0.55	0.55	0.55	0.55	0.0043667	0.0062237	0.0075343	0.011664	0.0146223	0.0143901	0.0135267	0.0126544	0.0116187	0.0103316	0.0089466	0.0072313	0.0054515
0.5	0.5	0.499999	0.5	0.5	0.5	0.5	0.5	0.5	0.5	0.5	0.5	0.5	0.0035287	0.0055265	0.0075879	0.011173	0.0130277	0.0131433	0.0123018	0.0114505	0.0104271	0.0092356	0.0079048	0.0062413	0.0046416
0.45	0.45	0.449999	0.449999	0.45	0.45	0.45	0.45	0.45	0.45	0.45	0.45	0.45	0.0030652	0.0046884	0.0082322	0.0104515	0.0117383	0.011828	0.011064	0.0102598	0.0093065	0.0081908	0.0068719	0.0053578	0.0039256
0.4	0.4	0.399999	0.4	0.4	0.4	0.4	0.4	0.4	0.4	0.4	0.4	0.4	0.0027964	0.0040216	0.0078277	0.0095102	0.0105307	0.0105596	0.0098195	0.0090951	0.0082086	0.0071439	0.0059164	0.0045291	0.0032983
0.35	0.35	0.35	0.349999	0.35	0.35	0.35	0.35	0.35	0.35	0.35	0.35	0.35	0.002493	0.0037049	0.0072579	0.008583	0.0093777	0.0092861	0.008651	0.0079832	0.0071275	0.006147	0.0050214	0.0037961	0.0027579
0.3	0.3	0.3	0.3	0.3	0.3	0.3	0.3	0.3	0.3	0.3	0.3	0.3	0.0020415	0.0031812	0.0063112	0.0075518	0.0081334	0.0080891	0.0075173	0.0069017	0.0061055	0.0052059	0.0042076	0.0031654	0.0023158
0.25	0.25	0.25	0.25	0.25	0.25	0.25	0.25	0.25	0.25	0.25	0.25	0.25	0.0017961	0.0027415	0.0057897	0.0064657	0.0069375	0.0068562	0.0063706	0.0058534	0.0051274	0.0043313	0.0034751	0.0026243	0.0019652
0.2	0.2	0.1999998	0.1999999	0.2	0.2	0.2	0.2	0.2	0.2	0.2	0.2	0.2	0.0017149	0.0022912	0.0048209	0.0054856	0.0057753	0.0056973	0.0052981	0.0048164	0.004216	0.0035175	0.002838	0.0021825	0.0016952
0.1499999	0.1499999	0.15	0.15	0.15	0.15	0.15	0.1499999	0.15	0.15	0.15	0.15	0.15	0.0015659	0.0019895	0.0039233	0.0044494	0.0046373	0.0045373	0.0042246	0.0038442	0.0033575	0.0028118	0.0023061	0.0018306	0.0014969
0.1	0.1	0.0999999	0.0999999	0.0999999	0.1	0.1	0.1	0.0999999	0.0999999	0.0999999	0.1	0.0999999	0.0014911	0.0017267	0.0029837	0.0034069	0.0034984	0.0033955	0.0031749	0.0029145	0.0025684	0.0021911	0.0018641	0.0015648	0.0013606
0.05	0.05	0.0499999	0.05	0.05	0.05	0.05	0.05	0.05	0.05	0.05	0.05	0.05	0.0013684	0.0014501	0.0021767	0.0023402	0.0023604	0.0022935	0.0021882	0.0020468	0.0018583	0.0016689	0.0015124	0.0013708	0.0012742
0	0	0	0	0	0	0	0	0	0	0	0	0	0.0012423	0.0012408	0.0012277	0.001241	0.0012411	0.0012319	0.0012398	0.0012457	0.0012409	0.0012403	0.0012471	0.0012384	0.001226
-0.05	-0.05	-0.05	-0.05	-0.05	-0.05	-0.05	-0.05	-0.05	-0.05	-0.05	-0.05	-0.05	0.001135	0.0009664	0.000148	0.0001339	0.0001451	0.0002094	0.0003537	0.0005275	0.0007192	0.0009049	0.0010611	0.0011565	0.0011996
-0.1	-0.1	-0.1	-0.1	-0.1	-0.1	-0.1	-0.1	-0.1	-0.1000001	-0.1	-0.1	-0.1	0.0010254	0.0006781	-0.0009887	-0.0009861	-0.0009252	-0.0007577	-0.0004691	-9.2e-05	0.0002931	0.0006525	0.0009367	0.0011116	0.0011884
-0.15	-0.15	-0.15	-0.1500001	-0.15	-0.15	-0.15	-0.15	-0.15	-0.15	-0.15	-0.15	-0.15	0.0008858	0.0002575	-0.002154	-0.0020916	-0.0019502	-0.0016754	-0.001195	-0.0006205	-4.11e-05	0.0004757	0.0008625	0.0010899	0.0011811
-0.2000001	-0.1999998	-0.2	-0.2	-0.2	-0.2	-0.2	-0.2	-0.2	-0.2000001	-0.2	-0.2	-0.2	0.0006551	-0.0003963	-0.0032902	-0.0031904	-0.0029491	-0.0025365	-0.0018333	-0.0010376	-0.0002934	0.0003579	0.0008238	0.0010801	0.0011774
-0.25	-0.25	-0.25	-0.25	-0.25	-0.25	-0.25	-0.25	-0.25	-0.25	-0.25	-0.25	-0.25	0.0001652	-0.0010588	-0.0043824	-0.0042367	-0.0039022	-0.0032943	-0.002377	-0.0013766	-0.0004666	0.0002898	0.0008045	0.0010718	0.0011746
-0.3	-0.3	-0.3	-0.3	-0.3	-0.3	-0.3	-0.3	-0.3	-0.3	-0.3	-0.3	-0.3	-0.0003389	-0.0020916	-0.0055213	-0.0052857	-0.0047726	-0.0039613	-0.0028034	-0.0016217	-0.0005859	0.000247	0.00079	0.0010694	0.0011499
-0.35	-0.35	-0.35	-0.350001	-0.350001	-0.35	-0.350001	-0.350001	-0.350001	-0.350001	-0.350001	-0.35	-0.35	-0.0012042	-0.003118	-0.0066118	-0.0062301	-0.0055681	-0.0045208	-0.0031521	-0.001798	-0.0006504	0.0002262	0.0007856	0.0010645	0.0011463
-0.4	-0.4	-0.4	-0.4	-0.4	-0.4	-0.4	-0.4	-0.4	-0.4	-0.4	-0.4	-0.4	-0.0027572	-0.0039974	-0.0077608	-0.0070593	-0.0062498	-0.0049795	-0.00339	-0.0019175	-0.000691	0.0002125	0.0007844	0.001059	0.0011417
-0.45	-0.45	-0.45	-0.45	-0.45	-0.45	-0.45	-0.45	-0.45	-0.45	-0.45	-0.45	-0.45	-0.0050465	-0.0047046	-0.0086956	-0.0078442	-0.0068368	-0.0053334	-0.0035745	-0.0019908	-0.0007114	0.000201	0.0007758	0.0010559	0.0011363
-0.5	-0.500001	-0.5	-0.5	-0.5	-0.5	-0.5	-0.5	-0.5	-0.5	-0.5	-0.5	-0.5	-0.0062318	-0.005404	-0.0096239	-0.0085157	-0.0073281	-0.0055813	-0.0036872	-0.0020275	-0.0007235	0.000199	0.0007691	0.0010532	0.001148
-0.55	-0.55	-0.55	-0.55	-0.55	-0.55	-0.55	-0.55	-0.55	-0.55	-0.55	-0.55	-0.55	-0.0072567	-0.0061565	-0.0104401	-0.0091571	-0.0077021	-0.0057464	-0.003767	-0.0020653	-0.0007341	0.0001927	0.000768	0.0010451	0.0011487
-0.600001	-0.600001	-0.6	-0.6	-0.6	-0.6	-0.6	-0.6	-0.6	-0.6	-0.6	-0.6	-0.6	-0.0080449	-0.0067447	-0.0110899	-0.0096282	-0.0079686	-0.0058823	-0.0038184	-0.0020877	-0.0007371	0.0001938	0.0007642	0.00104	0.0011454
