# Supplementary material for: Spatial control of doping in conducting polymers enables complementary, conformable, implantable internal ion-gated organic electrochemical transistors
Source: Nat Commun. 2025 Jan 9;16:517. doi: 10.1038/s41467-024-55284-w (PMC11717955; doi:10.1038/s41467-024-55284-w)
Supplement: Supplementary file 6 — Source Data [file 41467_2024_55284_MOESM6_ESM.zip › SourceDataFiles/FigureSI7/CIGTSI7A3.csv]

0.6	0.6	0.6	0.6	0.6	0.6	0.6	0.6	0.6	0.6	0.6	0.6	0.6	0.567749	0.544534	0.533681	0.523428	0.508985	0.488842	0.460213	0.421328	0.375258	0.326741	0.284514	0.247263	0.210095
0.55	0.55	0.55	0.55	0.55	0.55	0.55	0.55	0.55	0.55	0.55	0.55	0.55	0.511724	0.492162	0.484269	0.475328	0.460667	0.441035	0.413643	0.376236	0.332621	0.287049	0.247194	0.211524	0.178241
0.5	0.5	0.5	0.5	0.5	0.5	0.5	0.5	0.5	0.5	0.5	0.5	0.5	0.459417	0.44222	0.435585	0.426843	0.41312	0.394383	0.367828	0.332227	0.290914	0.248251	0.210751	0.178899	0.147857
0.45	0.45	0.45	0.45	0.45	0.45	0.45	0.45	0.45	0.45	0.45	0.45	0.45	0.408962	0.394038	0.388335	0.380108	0.366312	0.347982	0.32258	0.289016	0.251209	0.211272	0.177295	0.148049	0.120281
0.4	0.4	0.4	0.4	0.4	0.4	0.4	0.4	0.4	0.4	0.4	0.4	0.4	0.360669	0.347201	0.341807	0.334039	0.320351	0.303019	0.279182	0.248224	0.213105	0.176772	0.146435	0.119909	0.095768
0.35	0.35	0.35	0.35	0.35	0.35	0.35	0.35	0.35	0.35	0.35	0.35	0.35	0.312649	0.300489	0.295463	0.288626	0.275896	0.259562	0.237337	0.208812	0.177541	0.144884	0.117914	0.0948	0.0744874
0.3	0.3	0.3	0.3	0.3	0.3	0.3	0.3	0.3	0.3	0.3	0.3	0.3	0.265377	0.255232	0.25025	0.243441	0.231858	0.217342	0.197347	0.171547	0.144185	0.115599	0.092078	0.0727599	0.0559396
0.25	0.25	0.25	0.25	0.25	0.25	0.25	0.25	0.25	0.25	0.25	0.25	0.25	0.219375	0.210673	0.206247	0.200019	0.189653	0.176641	0.159228	0.136797	0.113171	0.089028	0.0694903	0.0538706	0.0406836
0.2	0.2	0.2	0.2	0.2	0.2	0.2	0.2	0.1999999	0.2	0.2000001	0.2000001	0.2	0.174186	0.166876	0.163038	0.157681	0.148696	0.13765	0.123059	0.104637	0.0850809	0.0654674	0.0499908	0.0382071	0.0282209
0.15	0.15	0.15	0.15	0.15	0.15	0.15	0.1500001	0.1500001	0.15	0.1500001	0.15	0.1500001	0.129863	0.124143	0.120959	0.116524	0.109376	0.100442	0.088921	0.0747355	0.0597068	0.0449749	0.0338528	0.0254457	0.0184419
0.0999999	0.0999999	0.0999999	0.1	0.0999999	0.1	0.0999999	0.0999999	0.1000001	0.1	0.1	0.1	0.1	0.0862163	0.0823059	0.0799482	0.0766588	0.0717583	0.0652725	0.0571733	0.0473922	0.0372965	0.0276693	0.0205095	0.0152638	0.010951
0.0499997	0.0499999	0.05	0.05	0.05	0.05	0.05	0.0500001	0.05	0.0499999	0.0500001	0.05	0.05	0.0432832	0.0411998	0.0399522	0.0382656	0.0355556	0.0321305	0.027913	0.022903	0.0178157	0.0131825	0.0097404	0.0072745	0.0052685
-1e-07	-1e-07	-1e-07	0	0	0	-1e-07	0	0	0	0	0	0	0.0010474	0.0010299	0.0012116	0.0012448	0.0012477	0.0012454	0.0012426	0.0012351	0.0012322	0.0012341	0.0012285	0.0012041	0.0011486
-0.0500001	-0.05	-0.05	-0.0500001	-0.0500001	-0.0500001	-0.0500001	-0.0500001	-0.0500002	-0.0500001	-0.0500001	-0.05	-0.0500001	-0.0405907	-0.0382306	-0.0362897	-0.034162	-0.0310081	-0.0272754	-0.022664	-0.0175717	-0.0126565	-0.0084753	-0.0054559	-0.0033501	-0.001802
-0.1000002	-0.0999999	-0.1	-0.1	-0.1000001	-0.1	-0.1	-0.1000001	-0.1000001	-0.1000001	-0.1000001	-0.1000001	-0.1	-0.0817267	-0.0765215	-0.0725511	-0.0678491	-0.061169	-0.0531897	-0.0436851	-0.0335486	-0.0240619	-0.0161864	-0.0105212	-0.0066634	-0.0038484
-0.15	-0.15	-0.15	-0.1500001	-0.1500003	-0.1500001	-0.1500002	-0.15	-0.1500001	-0.1500001	-0.1500001	-0.1500001	-0.1500001	-0.122172	-0.113554	-0.107407	-0.0996699	-0.0889913	-0.0764215	-0.0619224	-0.0469272	-0.0333275	-0.0222213	-0.0142518	-0.0090005	-0.0052054
-0.2	-0.2000001	-0.2	-0.2	-0.2	-0.2	-0.2000001	-0.2	-0.2000002	-0.2000001	-0.2000001	-0.2	-0.2000001	-0.161962	-0.149296	-0.140731	-0.129009	-0.113975	-0.0967726	-0.0773334	-0.0580003	-0.0408055	-0.0268111	-0.016935	-0.0105748	-0.0060304
-0.25	-0.25	-0.25	-0.25	-0.25	-0.25	-0.25	-0.25	-0.25	-0.25	-0.25	-0.25	-0.25	-0.201044	-0.184135	-0.172281	-0.15641	-0.136597	-0.114238	-0.0901561	-0.0670007	-0.046673	-0.0302213	-0.0188615	-0.0115998	-0.0065454
-0.3	-0.3	-0.3	-0.3	-0.3	-0.3	-0.3	-0.3	-0.3	-0.3	-0.3	-0.3	-0.3	-0.239249	-0.217233	-0.20171	-0.181104	-0.156367	-0.128928	-0.100494	-0.0742298	-0.0511742	-0.0327912	-0.0201575	-0.0122381	-0.0069253
-0.35	-0.35	-0.35	-0.35	-0.35	-0.35	-0.35	-0.35	-0.35	-0.35	-0.35	-0.35	-0.35	-0.276263	-0.248799	-0.228749	-0.202787	-0.173102	-0.141167	-0.109229	-0.0799417	-0.0543008	-0.0345251	-0.0211305	-0.0127871	-0.0072855
-0.4	-0.4	-0.4	-0.4	-0.4	-0.4	-0.4	-0.4	-0.4	-0.4	-0.4	-0.4	-0.4	-0.311983	-0.278367	-0.253537	-0.221953	-0.187451	-0.151596	-0.116472	-0.08446	-0.0567419	-0.0357401	-0.021789	-0.0133546	-0.0076648
-0.45	-0.45	-0.45	-0.45	-0.45	-0.45	-0.45	-0.45	-0.45	-0.45	-0.45	-0.45	-0.45	-0.346291	-0.305618	-0.275439	-0.238412	-0.199453	-0.160163	-0.122129	-0.0877011	-0.0585066	-0.0366709	-0.0225898	-0.0139602	-0.0081812
-0.5	-0.5	-0.5	-0.5	-0.5	-0.5	-0.5	-0.5	-0.5	-0.5	-0.5	-0.5	-0.5	-0.379024	-0.33081	-0.294519	-0.252459	-0.209652	-0.167303	-0.126622	-0.090174	-0.0598997	-0.0377173	-0.0235172	-0.0148024	-0.0087424
-0.55	-0.55	-0.55	-0.55	-0.55	-0.55	-0.55	-0.55	-0.55	-0.55	-0.55	-0.55	-0.55	-0.409707	-0.352867	-0.310944	-0.264579	-0.21851	-0.172923	-0.129943	-0.092225	-0.0613382	-0.0389634	-0.0246235	-0.015624	-0.0092926
-0.6	-0.6	-0.6	-0.6	-0.6	-0.6	-0.6	-0.6	-0.6	-0.6	-0.6	-0.6	-0.6	-0.437925	-0.372718	-0.325017	-0.275094	-0.225935	-0.177437	-0.132836	-0.094163	-0.0630662	-0.0404818	-0.0259002	-0.0165403	-0.0098583
