# Supplementary material for: Spatial control of doping in conducting polymers enables complementary, conformable, implantable internal ion-gated organic electrochemical transistors
Source: Nat Commun. 2025 Jan 9;16:517. doi: 10.1038/s41467-024-55284-w (PMC11717955; doi:10.1038/s41467-024-55284-w)
Supplement: Supplementary file 6 — Source Data [file 41467_2024_55284_MOESM6_ESM.zip › SourceDataFiles/FigureSI7/CIGTSI7A2.csv]

0.6	0.6	0.6	0.6	0.6	0.6	0.6	0.6	0.6	0.6	0.6	0.6	0.6	0.446817	0.427466	0.413846	0.400353	0.384444	0.365637	0.344802	0.3212	0.293202	0.262901	0.231228	0.203678	0.178984
0.55	0.55	0.55	0.55	0.55	0.55	0.55	0.55	0.55	0.55	0.55	0.55	0.55	0.404354	0.386982	0.375929	0.363559	0.34835	0.33065	0.310705	0.288431	0.261811	0.233219	0.203582	0.177618	0.154614
0.5	0.5	0.5	0.5	0.5	0.5	0.5	0.5	0.5	0.5	0.5	0.5	0.5	0.364308	0.34883	0.338987	0.327313	0.312885	0.296088	0.277286	0.256174	0.231279	0.204493	0.176849	0.15284	0.131629
0.45	0.45	0.45	0.45	0.45	0.45	0.45	0.45	0.45	0.45	0.45	0.45	0.45	0.325484	0.311656	0.302582	0.291675	0.278038	0.262269	0.244602	0.224905	0.201736	0.176926	0.151421	0.129521	0.110167
0.4	0.4	0.4	0.4	0.4	0.4	0.4	0.4	0.4	0.4	0.4	0.4	0.4	0.287464	0.275025	0.266751	0.256565	0.243762	0.229169	0.212805	0.194621	0.173361	0.150562	0.127461	0.107703	0.090335
0.35	0.35	0.35	0.35	0.35	0.35	0.35	0.35	0.35	0.35	0.35	0.35	0.35	0.249948	0.238934	0.231368	0.222009	0.210239	0.196941	0.181964	0.165455	0.146206	0.125707	0.105155	0.0877573	0.072526
0.3	0.3	0.3	0.3	0.3	0.3	0.3	0.3	0.3	0.3	0.3	0.3	0.3	0.213034	0.203385	0.196516	0.18806	0.177467	0.165537	0.152189	0.137435	0.120413	0.102412	0.0845322	0.0695751	0.0566528
0.25	0.25	0.25	0.25	0.25	0.25	0.25	0.25	0.25	0.25	0.25	0.25	0.25	0.176552	0.168288	0.162282	0.154766	0.145524	0.135127	0.123524	0.110742	0.096095	0.0808106	0.0657202	0.0533445	0.0427798
0.2	0.2	0.2	0.2	0.2	0.2	0.2	0.2	0.1999999	0.2	0.2	0.1999999	0.2000001	0.140574	0.133717	0.128639	0.122249	0.114506	0.105844	0.096139	0.0855045	0.0734312	0.0609551	0.0488782	0.039114	0.0309394
0.15	0.15	0.15	0.15	0.15	0.1499999	0.15	0.1500001	0.15	0.15	0.15	0.1499999	0.15	0.104923	0.099718	0.095647	0.09058	0.084498	0.0777001	0.0700921	0.0617761	0.052464	0.0430168	0.0340278	0.0269063	0.0210252
0.0999999	0.0999999	0.0999999	0.0999999	0.0999999	0.1	0.0999999	0.0999999	0.1	0.0999999	0.1	0.0999999	0.0999999	0.0698309	0.0662651	0.0633637	0.0597866	0.0555253	0.0507723	0.0454851	0.0397326	0.033387	0.027053	0.0211597	0.0166054	0.0128932
0.05	0.0499999	0.05	0.05	0.05	0.05	0.05	0.05	0.05	0.05	0.05	0.05	0.0499999	0.0351832	0.0333454	0.0318394	0.0299557	0.0277222	0.0252431	0.0224867	0.0194931	0.0162654	0.0131187	0.0102594	0.0080914	0.0063455
-1e-07	0	0	-1e-07	-1e-07	0	0	0	-1e-07	0	0	-1e-07	0	0.0010324	0.0010969	0.0011951	0.0012232	0.0012282	0.0012335	0.0012286	0.0011984	0.0012194	0.001216	0.0011873	0.0011806	0.0011612
-0.0500001	-0.0500001	-0.05	-0.05	-0.05	-0.05	-0.0500001	-0.0500001	-0.05	-0.05	-0.05	-0.0500001	-0.05	-0.0325905	-0.0304196	-0.0284831	-0.0263131	-0.0238562	-0.0211226	-0.0181394	-0.0150488	-0.0117484	-0.0087612	-0.0062382	-0.0043517	-0.0028709
-0.1000001	-0.1	-0.1	-0.1000001	-0.1000001	-0.1000001	-0.1	-0.1000001	-0.1000001	-0.1	-0.1	-0.1000001	-0.1	-0.0656213	-0.0611306	-0.0570879	-0.0525581	-0.0474051	-0.0416712	-0.0355002	-0.0291952	-0.0227186	-0.0170089	-0.0122374	-0.0086877	-0.0059179
-0.1500002	-0.15	-0.15	-0.1500001	-0.15	-0.1500001	-0.1500001	-0.1500001	-0.15	-0.15	-0.15	-0.15	-0.15	-0.0980283	-0.0909021	-0.0845357	-0.07737	-0.0692498	-0.0602639	-0.0507596	-0.041265	-0.0318638	-0.0237495	-0.0170077	-0.0120019	-0.0081316
-0.2	-0.2	-0.2	-0.2	-0.2000001	-0.2000001	-0.2000001	-0.2000001	-0.2000001	-0.2	-0.2	-0.2	-0.2	-0.129569	-0.119511	-0.110555	-0.100493	-0.0892287	-0.0767962	-0.0639109	-0.0514255	-0.0394421	-0.0291931	-0.0207184	-0.0144386	-0.0096958
-0.25	-0.25	-0.25	-0.25	-0.25	-0.25	-0.25	-0.25	-0.25	-0.25	-0.25	-0.25	-0.25	-0.160479	-0.147107	-0.135262	-0.122006	-0.10713	-0.0912169	-0.0750755	-0.0599562	-0.0456639	-0.0335297	-0.0234855	-0.0161955	-0.0107607
-0.3	-0.3	-0.3	-0.3	-0.3	-0.3	-0.3	-0.3	-0.3	-0.3	-0.3	-0.3	-0.3	-0.190447	-0.173432	-0.158418	-0.141652	-0.123027	-0.103433	-0.0845103	-0.0670549	-0.0506856	-0.0368347	-0.0255076	-0.0174244	-0.011485
-0.35	-0.350001	-0.35	-0.35	-0.35	-0.35	-0.35	-0.35	-0.35	-0.35	-0.35	-0.35	-0.35	-0.219274	-0.198417	-0.17989	-0.159252	-0.136809	-0.113968	-0.0925398	-0.0729236	-0.0546217	-0.0392877	-0.0269652	-0.0183132	-0.012047
-0.4	-0.4	-0.4	-0.4	-0.4	-0.4	-0.4	-0.4	-0.4	-0.4	-0.4	-0.4	-0.4	-0.246912	-0.221908	-0.199497	-0.174781	-0.148641	-0.122993	-0.099168	-0.0776432	-0.057664	-0.0411176	-0.0280308	-0.0190348	-0.0125948
-0.45	-0.45	-0.45	-0.45	-0.45	-0.45	-0.45	-0.45	-0.45	-0.45	-0.45	-0.45	-0.45	-0.273245	-0.243712	-0.217094	-0.188254	-0.15881	-0.13077	-0.104732	-0.0813746	-0.0599888	-0.0425475	-0.0289709	-0.0197806	-0.013201
-0.5	-0.5	-0.5	-0.5	-0.5	-0.5	-0.5	-0.5	-0.5	-0.5	-0.5	-0.5	-0.5	-0.298259	-0.263657	-0.232595	-0.199882	-0.167739	-0.137306	-0.109213	-0.0842679	-0.0618235	-0.0437747	-0.0299269	-0.0206088	-0.0139377
-0.55	-0.55	-0.55	-0.55	-0.55	-0.55	-0.55	-0.55	-0.55	-0.55	-0.55	-0.55	-0.55	-0.321694	-0.281666	-0.246082	-0.210046	-0.175442	-0.142668	-0.112753	-0.0865934	-0.0634192	-0.0450176	-0.0310417	-0.0216318	-0.0147796
-0.6	-0.6	-0.6	-0.6	-0.6	-0.6	-0.6	-0.6	-0.6	-0.6	-0.6	-0.6	-0.6	-0.343421	-0.29769	-0.257796	-0.219011	-0.181947	-0.147048	-0.115631	-0.0886114	-0.0650178	-0.04645	-0.032383	-0.0228209	-0.0156068
