# Supplementary material for: Spatial control of doping in conducting polymers enables complementary, conformable, implantable internal ion-gated organic electrochemical transistors
Source: Nat Commun. 2025 Jan 9;16:517. doi: 10.1038/s41467-024-55284-w (PMC11717955; doi:10.1038/s41467-024-55284-w)
Supplement: Supplementary file 6 — Source Data [file 41467_2024_55284_MOESM6_ESM.zip › SourceDataFiles/FigureSI7/CIGTSI7A1.csv]

0.6	0.6	0.6	0.6	0.6	0.6	0.6	0.6	0.6	0.6	0.6	0.6	0.6	0.817516	0.784162	0.762414	0.737103	0.707537	0.673085	0.63378	0.592005	0.543834	0.494176	0.447135	0.41198	0.375024
0.55	0.55	0.55	0.55	0.55	0.55	0.55	0.55	0.55	0.55	0.55	0.55	0.55	0.741426	0.710416	0.692209	0.669029	0.64076	0.607843	0.570495	0.530823	0.485172	0.438334	0.394826	0.361293	0.326856
0.5	0.5	0.5	0.5	0.5	0.5	0.5	0.5	0.5	0.5	0.5	0.5	0.5	0.668467	0.640256	0.623919	0.602015	0.574954	0.543814	0.508387	0.47094	0.428141	0.384399	0.344036	0.312844	0.280916
0.45	0.45	0.45	0.45	0.45	0.45	0.45	0.45	0.45	0.45	0.45	0.45	0.45	0.597337	0.571779	0.556796	0.535942	0.510279	0.480981	0.447883	0.412822	0.373021	0.332794	0.295739	0.266947	0.237846
0.4	0.4	0.4	0.4	0.4	0.4	0.4	0.4	0.4	0.4	0.4	0.4	0.4	0.527373	0.504677	0.49061	0.470846	0.44679	0.419613	0.38898	0.356752	0.320185	0.283495	0.250097	0.223883	0.197634
0.35	0.35	0.35	0.35	0.35	0.35	0.35	0.35	0.35	0.35	0.35	0.35	0.35	0.458407	0.438414	0.42522	0.406835	0.384715	0.359866	0.331951	0.302727	0.269723	0.236968	0.207203	0.184095	0.160765
0.3	0.3	0.3	0.3	0.3	0.3	0.3	0.3	0.3	0.3	0.3	0.3	0.3	0.390387	0.372933	0.36078	0.344044	0.324113	0.301903	0.276991	0.25101	0.221895	0.193293	0.167394	0.147426	0.12738
0.25	0.25	0.25	0.25	0.25	0.25	0.25	0.25	0.25	0.25	0.25	0.25	0.25	0.323099	0.308302	0.29746	0.282684	0.265191	0.245884	0.224249	0.201886	0.176876	0.15266	0.130891	0.114212	0.097714
0.2	0.2	0.2	0.2	0.2	0.2	0.2	0.2	0.2	0.2	0.2	0.2000002	0.2000001	0.256867	0.244771	0.235389	0.222849	0.208134	0.192005	0.174008	0.155478	0.134918	0.115284	0.09788	0.0846183	0.0716292
0.15	0.15	0.15	0.15	0.1499999	0.15	0.15	0.15	0.15	0.15	0.1500001	0.15	0.1500001	0.191451	0.182238	0.174565	0.164597	0.15303	0.140386	0.126337	0.111976	0.096195	0.0813561	0.0684127	0.0586023	0.0491184
0.1	0.1	0.0999999	0.1	0.1	0.0999999	0.1	0.1	0.1	0.1	0.0999999	0.1	0.1	0.126971	0.120646	0.115146	0.108106	0.100053	0.09122	0.0815221	0.0716282	0.0609146	0.0510008	0.0425163	0.0361558	0.0300749
0.0499999	0.05	0.05	0.05	0.05	0.0500001	0.0499999	0.0499999	0.05	0.05	0.05	0.05	0.05	0.0634836	0.0602142	0.0573037	0.0535956	0.0493722	0.0447675	0.0397234	0.0346335	0.0292134	0.0243074	0.0201749	0.0171169	0.0142067
-1e-07	-1e-07	0	-1e-07	0	-1e-07	0	0	0	0	0	0	-1e-07	0.0009057	0.0010562	0.0011746	0.0012063	0.0012147	0.001216	0.0012169	0.0012196	0.0012243	0.0012337	0.0012212	0.0012207	0.0012027
-0.0500001	-0.05	-0.05	-0.0500001	-0.0500001	-0.0500001	-0.0500001	-0.0500001	-0.0500001	-0.05	-0.0500001	-0.05	-0.05	-0.0606857	-0.0566517	-0.053042	-0.0488534	-0.0441892	-0.0391696	-0.0337767	-0.0284926	-0.0230712	-0.0183774	-0.0146283	-0.01188	-0.0093257
-0.1	-0.1	-0.1	-0.1	-0.1	-0.1000001	-0.1	-0.1	-0.1000001	-0.1000001	-0.1	-0.1000001	-0.1	-0.121033	-0.112601	-0.105032	-0.096251	-0.0866197	-0.0761641	-0.0650901	-0.0544586	-0.043808	-0.0348165	-0.027722	-0.0225545	-0.0177494
-0.15	-0.15	-0.15	-0.15	-0.1500001	-0.15	-0.15	-0.1500001	-0.15	-0.1500001	-0.15	-0.1499999	-0.15	-0.180254	-0.166798	-0.154813	-0.140964	-0.12567	-0.109437	-0.092532	-0.0767623	-0.0612785	-0.0484494	-0.0384377	-0.0311574	-0.0244012
-0.2	-0.2	-0.2	-0.2	-0.2	-0.2	-0.2	-0.2000001	-0.2	-0.2	-0.1999999	-0.1999999	-0.1999999	-0.238038	-0.218991	-0.202053	-0.182668	-0.161345	-0.139064	-0.116332	-0.09554	-0.0758713	-0.0597389	-0.047164	-0.0380663	-0.0296039
-0.25	-0.25	-0.25	-0.25	-0.25	-0.25	-0.25	-0.25	-0.25	-0.25	-0.25	-0.25	-0.25	-0.294199	-0.268972	-0.246634	-0.221141	-0.193403	-0.164942	-0.13667	-0.111489	-0.0881325	-0.069109	-0.0542582	-0.0435442	-0.0336761
-0.3	-0.3	-0.3	-0.3	-0.3	-0.3	-0.3	-0.3	-0.3	-0.3	-0.3	-0.3	-0.3	-0.348318	-0.316553	-0.288167	-0.256085	-0.22166	-0.187188	-0.153946	-0.12498	-0.09839	-0.0768139	-0.0600019	-0.0479274	-0.0369099
-0.35	-0.35	-0.35	-0.35	-0.35	-0.35	-0.35	-0.35	-0.35	-0.35	-0.35	-0.35	-0.35	-0.400436	-0.361441	-0.326506	-0.287417	-0.246218	-0.206241	-0.168789	-0.136603	-0.107078	-0.0831844	-0.0648488	-0.0515446	-0.0395526
-0.4	-0.4	-0.4	-0.4	-0.4	-0.4	-0.4	-0.4	-0.4	-0.399999	-0.399999	-0.399999	-0.4	-0.45031	-0.403427	-0.361385	-0.314999	-0.267393	-0.22277	-0.181862	-0.146621	-0.114427	-0.088503	-0.0688131	-0.0546847	-0.042063
-0.45	-0.45	-0.45	-0.45	-0.45	-0.45	-0.45	-0.45	-0.45	-0.45	-0.45	-0.45	-0.45	-0.497694	-0.442361	-0.392668	-0.338993	-0.285795	-0.237488	-0.193378	-0.155242	-0.120695	-0.093108	-0.0724134	-0.0578951	-0.0445177
-0.5	-0.5	-0.5	-0.5	-0.5	-0.5	-0.5	-0.5	-0.5	-0.5	-0.499999	-0.499999	-0.499999	-0.542375	-0.477925	-0.4203	-0.359797	-0.302345	-0.250782	-0.203495	-0.162693	-0.126246	-0.097476	-0.0761143	-0.0612449	-0.0474068
-0.55	-0.55	-0.55	-0.55	-0.55	-0.55	-0.55	-0.55	-0.55	-0.55	-0.549999	-0.549999	-0.549999	-0.584229	-0.509987	-0.44442	-0.378314	-0.317521	-0.262671	-0.212347	-0.169374	-0.13154	-0.102054	-0.080438	-0.065205	-0.0507868
-0.6	-0.6	-0.6	-0.6	-0.6	-0.6	-0.6	-0.6	-0.6	-0.6	-0.599998	-0.599999	-0.599999	-0.622913	-0.538389	-0.465549	-0.395396	-0.331407	-0.273445	-0.220267	-0.175648	-0.13712	-0.107374	-0.0855705	-0.0699723	-0.0548266
