# Supplementary material for: Spatial control of doping in conducting polymers enables complementary, conformable, implantable internal ion-gated organic electrochemical transistors
Source: Nat Commun. 2025 Jan 9;16:517. doi: 10.1038/s41467-024-55284-w (PMC11717955; doi:10.1038/s41467-024-55284-w)
Supplement: Supplementary file 6 — Source Data [file 41467_2024_55284_MOESM6_ESM.zip › SourceDataFiles/FigureSI7/CIGTSI7A5.csv]

0.6	0.6	0.6	0.6	0.6	0.6	0.6	0.6	0.6	0.6	0.599999	0.6	0.6	0.117907	0.115051	0.113709	0.110459	0.108387	0.103912	0.096856	0.0852431	0.0770091	0.0634703	0.0527742	0.0423321	0.0316879
0.55	0.55	0.55	0.55	0.55	0.55	0.55	0.55	0.549999	0.55	0.55	0.549999	0.55	0.103484	0.100462	0.103056	0.100117	0.098154	0.093655	0.086635	0.0759669	0.0677897	0.0550885	0.0454327	0.0352888	0.0260802
0.5	0.5	0.5	0.5	0.499999	0.5	0.5	0.5	0.5	0.5	0.5	0.5	0.5	0.090863	0.090221	0.092274	0.090075	0.0877439	0.0836657	0.0765822	0.0663063	0.0587797	0.0471107	0.0382509	0.029043	0.0207757
0.45	0.449999	0.449999	0.45	0.45	0.45	0.45	0.45	0.45	0.45	0.45	0.45	0.45	0.079995	0.0800596	0.0823889	0.0797501	0.0772101	0.0734547	0.0664465	0.0573808	0.0503202	0.0396426	0.0313314	0.023209	0.0160837
0.4	0.4	0.4	0.399999	0.4	0.4	0.399999	0.4	0.4	0.4	0.4	0.4	0.4	0.0695564	0.0696024	0.0726406	0.0693571	0.067022	0.0636741	0.05703	0.0486944	0.0420025	0.0327091	0.0252798	0.0182153	0.0123552
0.35	0.35	0.35	0.35	0.349999	0.35	0.35	0.35	0.35	0.35	0.35	0.35	0.35	0.0596518	0.0602489	0.0620094	0.0602302	0.0576991	0.054215	0.0481332	0.0406335	0.0344878	0.026206	0.0197861	0.0140673	0.0093198
0.299999	0.299999	0.3	0.3	0.3	0.3	0.3	0.3	0.3	0.3	0.3	0.3	0.3	0.0500252	0.0509328	0.0524644	0.0505919	0.0483877	0.0450359	0.0395513	0.0328718	0.02757	0.0203675	0.0150757	0.0104818	0.0068034
0.25	0.25	0.25	0.25	0.25	0.25	0.25	0.25	0.25	0.25	0.25	0.25	0.25	0.041247	0.041655	0.0430931	0.041285	0.039368	0.0365936	0.0320047	0.0261318	0.0212575	0.0154736	0.0111521	0.007659	0.0048657
0.1999998	0.1999997	0.1999999	0.2000001	0.2000001	0.1999998	0.2000001	0.2	0.2	0.2	0.2	0.2	0.2	0.0326088	0.0329973	0.0338979	0.0324161	0.0308974	0.0283455	0.0245474	0.019679	0.0157707	0.0112436	0.0079685	0.0053797	0.0034552
0.1499999	0.1499997	0.15	0.15	0.15	0.15	0.1499999	0.1499999	0.1500002	0.15	0.15	0.15	0.15	0.0243252	0.0244941	0.0250749	0.0238918	0.0228187	0.020799	0.0177133	0.0139715	0.0110432	0.0076985	0.0054953	0.0037453	0.0024729
0.0999998	0.0999996	0.0999999	0.0999999	0.1000001	0.0999999	0.1000001	0.1	0.0999999	0.1	0.1	0.0999999	0.0999999	0.0163255	0.0163928	0.0169103	0.015999	0.0150952	0.0137064	0.0116048	0.0090353	0.0070779	0.0049771	0.0036075	0.0025531	0.0018144
0.0499999	0.0499999	0.0499999	0.05	0.05	0.05	0.0499999	0.05	0.05	0.05	0.05	0.0499999	0.05	0.0087032	0.0085786	0.0088647	0.0084362	0.0079817	0.0071982	0.0060345	0.0048275	0.0038298	0.0028392	0.0022053	0.0017186	0.0013991
0	-2e-07	-1e-07	0	-1e-07	0	0	-1e-07	0	-1e-07	0	0	0	0.0011812	0.0010225	0.0012003	0.0012367	0.001241	0.0012445	0.0012195	0.0012387	0.0012316	0.0012246	0.0012005	0.0011715	0.0011518
-0.05	-0.05	-0.0500001	-0.0500001	-0.0500001	-0.0500001	-0.0500001	-0.05	-0.0500001	-0.0500001	-0.0500001	-0.0500001	-0.0500001	-0.0062553	-0.0063609	-0.0062476	-0.0056907	-0.0051397	-0.0041391	-0.0029821	-0.0017074	-0.0008178	1.61e-05	0.0005041	0.0008357	0.0010146
-0.1000001	-0.1000001	-0.1	-0.1	-0.1	-0.1	-0.1	-0.1000001	-0.1	-0.1	-0.1	-0.1000001	-0.1	-0.0138206	-0.0137204	-0.0135254	-0.0123687	-0.0110995	-0.009049	-0.0066129	-0.00407	-0.0024058	-0.0008615	5.73e-05	0.0006435	0.0009465
-0.15	-0.1500001	-0.1500001	-0.15	-0.15	-0.15	-0.15	-0.15	-0.15	-0.1500001	-0.1500001	-0.15	-0.15	-0.0212839	-0.021059	-0.020739	-0.0187878	-0.0166786	-0.013327	-0.0096699	-0.0060176	-0.0036044	-0.001441	-0.0002057	0.0005459	0.0009104
-0.2	-0.1999998	-0.2000001	-0.2	-0.2	-0.2000002	-0.2000001	-0.2000001	-0.2000001	-0.2000001	-0.2	-0.2000001	-0.2	-0.0291022	-0.028517	-0.027658	-0.0247884	-0.0218597	-0.0169308	-0.0121911	-0.0074567	-0.0044221	-0.0018025	-0.0003454	0.0004955	0.000887
-0.25	-0.25	-0.25	-0.25	-0.25	-0.25	-0.25	-0.25	-0.25	-0.25	-0.25	-0.25	-0.25	-0.0374155	-0.0359429	-0.0342801	-0.030518	-0.0262925	-0.0200541	-0.0140659	-0.008495	-0.0049512	-0.0020208	-0.0004098	0.0004607	0.0008626
-0.3	-0.3	-0.3	-0.3	-0.3	-0.3	-0.3	-0.3	-0.3	-0.3	-0.3	-0.3	-0.3	-0.0455973	-0.0431198	-0.0405197	-0.0356932	-0.0300099	-0.02248	-0.0155642	-0.0093233	-0.0052596	-0.0021533	-0.0004558	0.0004238	0.0008367
-0.350001	-0.350001	-0.350001	-0.350001	-0.35	-0.35	-0.350001	-0.350001	-0.350001	-0.35	-0.350001	-0.350001	-0.350001	-0.0534341	-0.0499049	-0.0462941	-0.0401725	-0.0332029	-0.0242842	-0.0165646	-0.0098062	-0.0054211	-0.0022039	-0.0004992	0.000392	0.0008121
-0.4	-0.4	-0.4	-0.4	-0.4	-0.4	-0.4	-0.4	-0.4	-0.4	-0.4	-0.4	-0.4	-0.0613057	-0.056085	-0.0515217	-0.0438268	-0.0355941	-0.0257476	-0.0172335	-0.0100363	-0.0055587	-0.0022655	-0.0005477	0.0003529	0.000784
-0.45	-0.45	-0.45	-0.45	-0.45	-0.450001	-0.45	-0.45	-0.45	-0.45	-0.45	-0.45	-0.45	-0.0691486	-0.062147	-0.0558788	-0.0469475	-0.0374629	-0.0269691	-0.0177045	-0.0102399	-0.0056592	-0.00234	-0.0006104	0.0003054	0.0007607
-0.5	-0.500001	-0.500001	-0.500001	-0.500001	-0.5	-0.500001	-0.5	-0.5	-0.5	-0.5	-0.5	-0.5	-0.0769349	-0.0676055	-0.0598044	-0.0493521	-0.0388984	-0.0276517	-0.0180834	-0.0103633	-0.0057541	-0.0023919	-0.0006655	0.0002613	0.000722
-0.55	-0.55	-0.55	-0.55	-0.55	-0.55	-0.55	-0.55	-0.55	-0.55	-0.55	-0.55	-0.55	-0.0838237	-0.0724535	-0.063261	-0.0514734	-0.0399789	-0.0281174	-0.0182948	-0.0104439	-0.0058615	-0.0025044	-0.0007308	0.0002085	0.0006714
-0.6	-0.600001	-0.600001	-0.6	-0.6	-0.6	-0.6	-0.6	-0.6	-0.6	-0.6	-0.6	-0.6	-0.0905616	-0.0766473	-0.065752	-0.0530305	-0.0407185	-0.0284739	-0.018346	-0.0105822	-0.0060298	-0.0025805	-0.0008054	0.0001441	0.0006197
