# Supplementary material for: Spatial control of doping in conducting polymers enables complementary, conformable, implantable internal ion-gated organic electrochemical transistors
Source: Nat Commun. 2025 Jan 9;16:517. doi: 10.1038/s41467-024-55284-w (PMC11717955; doi:10.1038/s41467-024-55284-w)
Supplement: Supplementary file 6 — Source Data [file 41467_2024_55284_MOESM6_ESM.zip › SourceDataFiles/FigureSI7/CIGTSI7A4.csv]

0.6	0.600001	0.6	0.6	0.6	0.6	0.6	0.6	0.6	0.6	0.6	0.599999	0.6	0.091815	0.0866302	0.0845637	0.0820831	0.0800076	0.0769531	0.0725183	0.0676813	0.0605904	0.0524833	0.0455695	0.0386998	0.0314316
0.55	0.55	0.55	0.55	0.549999	0.55	0.55	0.549999	0.549999	0.55	0.55	0.55	0.55	0.0808009	0.0777428	0.0761098	0.074567	0.0726674	0.069315	0.0652858	0.0608233	0.053795	0.0462855	0.0396948	0.0332192	0.0264694
0.5	0.5	0.5	0.5	0.5	0.5	0.5	0.5	0.5	0.5	0.5	0.5	0.5	0.071929	0.0695089	0.0682643	0.0666527	0.0650249	0.0620514	0.0581252	0.0538113	0.04748	0.0403632	0.0341558	0.0279221	0.0217831
0.45	0.45	0.449999	0.45	0.45	0.45	0.45	0.45	0.45	0.45	0.45	0.45	0.45	0.0635323	0.0616423	0.0607331	0.0592231	0.0579149	0.0549681	0.0513609	0.0472191	0.041094	0.0344421	0.0285137	0.023183	0.0176172
0.4	0.399999	0.4	0.4	0.4	0.4	0.4	0.4	0.4	0.4	0.4	0.4	0.4	0.0555745	0.054095	0.0534547	0.0521459	0.0506879	0.0480575	0.044715	0.0407717	0.0351294	0.0289923	0.0236326	0.0187055	0.0139716
0.35	0.35	0.35	0.35	0.35	0.35	0.35	0.35	0.35	0.35	0.35	0.35	0.35	0.0479279	0.0471457	0.0463516	0.0453115	0.043653	0.0411543	0.0381903	0.0345195	0.0293777	0.0239395	0.019102	0.0149134	0.0108361
0.3	0.3	0.3	0.3	0.3	0.3	0.3	0.3	0.3	0.3	0.3	0.3	0.3	0.0406054	0.0402753	0.0394655	0.0385111	0.0367946	0.0346002	0.0320035	0.0285258	0.0240484	0.0192959	0.0149313	0.011512	0.008188
0.25	0.25	0.25	0.25	0.25	0.25	0.25	0.25	0.25	0.25	0.25	0.25	0.25	0.0336059	0.033366	0.0326416	0.0316013	0.030219	0.028282	0.0259497	0.0229457	0.0191619	0.0150456	0.011454	0.0086597	0.0060263
0.2000001	0.1999998	0.1999999	0.1999999	0.2000001	0.2	0.2	0.2	0.1999999	0.2	0.2	0.2	0.1999999	0.0268077	0.0266896	0.0259736	0.0251316	0.0239397	0.0224128	0.0202833	0.0177935	0.0145629	0.0112996	0.0084246	0.0063071	0.0043461
0.15	0.1499999	0.1499998	0.15	0.15	0.1499999	0.1499999	0.1499999	0.15	0.15	0.1499999	0.15	0.15	0.0200857	0.020025	0.0195511	0.0188678	0.0178732	0.0166449	0.0149313	0.0129892	0.0104955	0.0080616	0.0059532	0.0044417	0.0031026
0.0999999	0.0999999	0.0999999	0.0999999	0.0999999	0.1	0.0999999	0.1	0.1	0.0999999	0.1	0.1	0.0999999	0.0136018	0.0136147	0.0132898	0.0126906	0.0120857	0.0112299	0.009961	0.0086151	0.0069362	0.0053055	0.0039486	0.0030187	0.0022063
0.05	0.0499999	0.05	0.05	0.05	0.05	0.05	0.05	0.05	0.05	0.05	0.05	0.05	0.0073795	0.0073149	0.0071559	0.0068736	0.0065448	0.0060857	0.0054277	0.0047045	0.0038496	0.0030429	0.0023959	0.0019719	0.0015918
0	-1e-07	-1e-07	-1e-07	0	0	-1e-07	0	-1e-07	0	0	0	0	0.0012187	0.0011529	0.0011869	0.0012402	0.001242	0.0012422	0.001238	0.0012381	0.0012411	0.0012405	0.0012336	0.0012152	0.001188
-0.05	-0.0500001	-0.0500001	-0.05	-0.05	-0.05	-0.0500001	-0.05	-0.05	-0.0500001	-0.0500001	-0.05	-0.0500001	-0.004926	-0.0049477	-0.0046232	-0.004236	-0.0038397	-0.0032815	-0.0025308	-0.0017786	-0.0009008	-0.0001775	0.0003689	0.0006994	0.0009447
-0.1000001	-0.1	-0.1	-0.1	-0.1000001	-0.1	-0.1	-0.1000001	-0.1000001	-0.1	-0.1	-0.1000001	-0.1000001	-0.0111388	-0.0109301	-0.0102778	-0.0095458	-0.0086782	-0.007481	-0.0059014	-0.0043414	-0.0026192	-0.0012489	-0.0002437	0.0003824	0.0008013
-0.1500001	-0.1500001	-0.1500001	-0.15	-0.1500001	-0.1500001	-0.1500001	-0.1500001	-0.15	-0.1500001	-0.1500001	-0.15	-0.15	-0.0174125	-0.0168397	-0.0157956	-0.0146608	-0.0132131	-0.0113123	-0.0088727	-0.0064395	-0.0039627	-0.0020149	-0.0006467	0.0001974	0.0007271
-0.1999999	-0.2000001	-0.2000001	-0.2000001	-0.2	-0.2000001	-0.2	-0.2000002	-0.2000001	-0.2	-0.2	-0.2	-0.2	-0.0237437	-0.0228164	-0.0212373	-0.0196282	-0.0175262	-0.0147791	-0.0113597	-0.0080715	-0.0049765	-0.0025334	-0.0008828	0.0001008	0.0006881
-0.25	-0.25	-0.25	-0.25	-0.25	-0.25	-0.25	-0.25	-0.25	-0.25	-0.25	-0.25	-0.25	-0.0301284	-0.0286372	-0.0264984	-0.0243993	-0.0215225	-0.0177475	-0.0134603	-0.0093416	-0.0056802	-0.0028505	-0.0010024	4.58e-05	0.0006545
-0.3	-0.3	-0.3	-0.3	-0.3	-0.3	-0.3	-0.3	-0.3	-0.3	-0.3	-0.3	-0.3	-0.0368158	-0.0344173	-0.0316136	-0.0287441	-0.0249078	-0.0202134	-0.0150858	-0.0102742	-0.0061921	-0.0030348	-0.0010921	-4.2e-06	0.0006131
-0.350001	-0.35	-0.350001	-0.35	-0.35	-0.350001	-0.35	-0.350001	-0.350001	-0.350001	-0.35	-0.350001	-0.35	-0.0433531	-0.0400847	-0.0364377	-0.0326038	-0.0277744	-0.0222323	-0.0162817	-0.010945	-0.0064436	-0.0031389	-0.0011634	-5.29e-05	0.000572
-0.4	-0.4	-0.4	-0.4	-0.4	-0.4	-0.4	-0.4	-0.4	-0.4	-0.4	-0.4	-0.4	-0.0497387	-0.0457686	-0.0408019	-0.0361178	-0.0303216	-0.0237467	-0.0171491	-0.011398	-0.0065946	-0.003247	-0.0012417	-0.0001062	0.000535
-0.45	-0.45	-0.45	-0.45	-0.45	-0.45	-0.45	-0.45	-0.45	-0.45	-0.45	-0.45	-0.45	-0.0559348	-0.0510935	-0.0450555	-0.0393381	-0.0324114	-0.0248702	-0.0177978	-0.0116729	-0.0067071	-0.0033362	-0.0013054	-0.0001576	0.0005109
-0.5	-0.5	-0.5	-0.500001	-0.5	-0.5	-0.500001	-0.500001	-0.5	-0.5	-0.5	-0.5	-0.5	-0.0620704	-0.0560151	-0.0488578	-0.0415658	-0.0340219	-0.0257423	-0.0181607	-0.0119242	-0.0068171	-0.0034452	-0.0013904	-0.0002087	0.0004853
-0.55	-0.55	-0.55	-0.55	-0.55	-0.55	-0.55	-0.55	-0.55	-0.55	-0.55	-0.55	-0.55	-0.067692	-0.060694	-0.0520297	-0.0436404	-0.035279	-0.0263557	-0.0184497	-0.0121135	-0.0069857	-0.0035294	-0.0014837	-0.0002511	0.0004573
-0.600001	-0.6	-0.6	-0.6	-0.6	-0.6	-0.6	-0.6	-0.6	-0.6	-0.6	-0.6	-0.6	-0.0732864	-0.0645159	-0.0546765	-0.0452276	-0.0360085	-0.0267555	-0.0187097	-0.0122088	-0.0070852	-0.0036557	-0.0015468	-0.000297	0.0004354
