# Supplementary material for: Spatial control of doping in conducting polymers enables complementary, conformable, implantable internal ion-gated organic electrochemical transistors
Source: Nat Commun. 2025 Jan 9;16:517. doi: 10.1038/s41467-024-55284-w (PMC11717955; doi:10.1038/s41467-024-55284-w)
Supplement: Supplementary file 6 — Source Data [file 41467_2024_55284_MOESM6_ESM.zip › SourceDataFiles/FigureSI7/CIGTSI7A6.csv]

0.6	0.6	0.6	0.6	0.6	0.6	0.6	0.6	0.6	0.6	0.6	0.6	0.6	0.0027183	0.0042064	0.0048753	0.0049996	0.0049738	0.004936	0.0048466	0.0046457	0.0042614	0.0038396	0.0033277	0.0027314	0.0022624
0.55	0.55	0.55	0.55	0.55	0.55	0.55	0.55	0.55	0.55	0.55	0.55	0.55	0.0022423	0.0036898	0.0042576	0.004618	0.0046196	0.0045684	0.0045135	0.0043259	0.0039371	0.0035159	0.0030435	0.0024935	0.0020611
0.5	0.5	0.5	0.5	0.5	0.5	0.5	0.5	0.5	0.5	0.5	0.5	0.5	0.0020467	0.0033696	0.0039307	0.0042712	0.0043068	0.0042391	0.0041819	0.0039919	0.0036204	0.0032085	0.0027745	0.0022691	0.0018645
0.45	0.45	0.45	0.45	0.45	0.45	0.45	0.45	0.45	0.45	0.45	0.45	0.45	0.0018565	0.0031172	0.0036204	0.0039722	0.003993	0.0039282	0.0038579	0.0036677	0.0033086	0.0029133	0.0025111	0.0020396	0.0016996
0.4	0.4	0.4	0.4	0.4	0.4	0.4	0.4	0.4	0.4	0.4	0.4	0.4	0.0017175	0.0028813	0.0033354	0.003664	0.00367	0.0036213	0.003531	0.003323	0.0029947	0.0026265	0.0022481	0.0018415	0.0015632
0.35	0.35	0.35	0.35	0.35	0.35	0.35	0.35	0.35	0.35	0.35	0.35	0.35	0.0016282	0.0026705	0.0030775	0.0033538	0.0033441	0.0032816	0.0032055	0.003008	0.0027038	0.002361	0.0020127	0.0016729	0.0014517
0.3	0.3	0.3	0.3	0.3	0.3	0.3	0.3	0.3	0.3	0.3	0.3	0.3	0.001544	0.0024497	0.0028226	0.0030649	0.003029	0.0029614	0.0028883	0.0027018	0.0024197	0.0021072	0.0018013	0.0015346	0.0013651
0.25	0.25	0.25	0.25	0.25	0.25	0.25	0.25	0.25	0.25	0.25	0.25	0.25	0.0014683	0.0022259	0.0025473	0.0027558	0.002723	0.0026538	0.0025788	0.002407	0.0021602	0.0018761	0.0016222	0.0014231	0.0012994
0.2	0.2	0.2	0.2	0.2	0.2	0.2	0.2	0.2	0.2	0.2	0.2	0.2	0.00141	0.0019948	0.002284	0.0024498	0.0024178	0.0023605	0.0022783	0.0021239	0.0019217	0.001678	0.0014761	0.0013411	0.001253
0.1499999	0.1499999	0.1499999	0.15	0.15	0.1499999	0.15	0.15	0.15	0.15	0.15	0.15	0.15	0.00135	0.0017779	0.0020217	0.0021421	0.0021149	0.0020591	0.0019939	0.0018663	0.001695	0.0015135	0.0013684	0.001283	0.0012125
0.0999999	0.0999999	0.0999999	0.0999999	0.0999999	0.1	0.1	0.1	0.1	0.1	0.0999999	0.0999999	0.0999999	0.001303	0.0015689	0.0017517	0.0018319	0.0018143	0.0017684	0.0017262	0.0016253	0.0015043	0.0013782	0.0012904	0.0012392	0.0011822
0.05	0.0499999	0.05	0.05	0.05	0.05	0.05	0.05	0.05	0.05	0.05	0.05	0.05	0.0012537	0.0013577	0.0014768	0.0015236	0.0015196	0.0014846	0.0014689	0.0014106	0.001347	0.0012809	0.0012402	0.0012058	0.0011634
0	-1e-07	0	-1e-07	0	0	0	0	0	0	0	-1e-07	0	0.0011869	0.0011508	0.0011991	0.001221	0.0012318	0.0012248	0.0012344	0.0012285	0.001222	0.0012109	0.0011968	0.0011779	0.0011542
-0.0500001	-0.0500001	-0.0500001	-0.0500001	-0.05	-0.05	-0.05	-0.0500001	-0.05	-0.05	-0.0500001	-0.05	-0.05	0.0010892	0.0009117	0.0009187	0.0009232	0.000951	0.0009708	0.0010241	0.0010767	0.0011283	0.0011573	0.0011668	0.0011621	0.0011479
-0.1000001	-0.1	-0.1000001	-0.1	-0.1	-0.1	-0.1	-0.1	-0.1	-0.1	-0.1	-0.1	-0.1	0.0009674	0.0006435	0.0006355	0.0006333	0.0006854	0.0007372	0.0008469	0.0009587	0.0010581	0.0011136	0.0011458	0.0011502	0.0011423
-0.15	-0.1500001	-0.15	-0.15	-0.1500001	-0.15	-0.15	-0.1500001	-0.15	-0.1500001	-0.15	-0.15	-0.15	0.0008268	0.0003684	0.0003607	0.0003431	0.0004422	0.0005302	0.0007017	0.0008718	0.0010031	0.001084	0.0011303	0.0011419	0.0011374
-0.1999999	-0.2	-0.2000001	-0.2	-0.2	-0.2000001	-0.2	-0.2	-0.2	-0.2	-0.2	-0.2000001	-0.2	0.0004774	7.87e-05	7.6e-05	7.97e-05	0.0002107	0.0003599	0.0005935	0.0008023	0.0009611	0.0010621	0.0011195	0.0011338	0.0011318
-0.25	-0.25	-0.25	-0.25	-0.25	-0.25	-0.25	-0.25	-0.25	-0.25	-0.25	-0.25	-0.25	-3.62e-05	-0.0002073	-0.0002024	-0.0001559	7.1e-06	0.0002174	0.0005033	0.0007401	0.0009319	0.0010508	0.0011119	0.0011248	0.0011236
-0.3	-0.3	-0.3	-0.3	-0.3	-0.3	-0.3	-0.3	-0.3	-0.3	-0.3	-0.3	-0.3	-0.0004307	-0.0004855	-0.0004536	-0.0003849	-0.0001634	0.0001002	0.0004224	0.0007015	0.0009163	0.0010428	0.0011022	0.001115	0.0011057
-0.350001	-0.35	-0.35	-0.35	-0.350001	-0.350001	-0.350001	-0.35	-0.35	-0.35	-0.35	-0.350001	-0.35	-0.0007515	-0.0007755	-0.000711	-0.0005826	-0.0002968	2.7e-06	0.0003592	0.0006753	0.0009067	0.0010321	0.001093	0.0010985	0.0010816
-0.4	-0.4	-0.4	-0.4	-0.4	-0.4	-0.4	-0.4	-0.4	-0.4	-0.4	-0.4	-0.4	-0.0010577	-0.0010396	-0.0009464	-0.0007845	-0.0004076	-6.88e-05	0.0003196	0.0006609	0.0008984	0.0010229	0.0010787	0.0010767	0.0010603
-0.45	-0.45	-0.45	-0.45	-0.45	-0.45	-0.45	-0.45	-0.45	-0.45	-0.45	-0.45	-0.45	-0.0013558	-0.0012966	-0.0011543	-0.0009217	-0.0005194	-0.000134	0.0003001	0.0006517	0.0008874	0.0010076	0.0010542	0.0010486	0.0010443
-0.5	-0.5	-0.5	-0.5	-0.5	-0.5	-0.5	-0.5	-0.5	-0.5	-0.5	-0.5	-0.5	-0.001666	-0.0015474	-0.0013164	-0.0010523	-0.0006149	-0.0001688	0.0002903	0.000642	0.0008788	0.000992	0.0010249	0.0010245	0.0010321
-0.55	-0.55	-0.55	-0.55	-0.55	-0.55	-0.55	-0.55	-0.55	-0.55	-0.55	-0.55	-0.55	-0.0019354	-0.0017495	-0.0014613	-0.0011369	-0.0006644	-0.0001842	0.0002758	0.0006279	0.0008605	0.0009635	0.0009956	0.00101	0.0010288
-0.6	-0.6	-0.6	-0.6	-0.6	-0.6	-0.6	-0.6	-0.6	-0.6	-0.6	-0.6	-0.6	-0.0021453	-0.0019308	-0.001584	-0.0012204	-0.0006818	-0.000201	0.0002623	0.0006127	0.0008367	0.0009319	0.000976	0.0010035	0.0010282
