# Supplementary material for: Spatial control of doping in conducting polymers enables complementary, conformable, implantable internal ion-gated organic electrochemical transistors
Source: Nat Commun. 2025 Jan 9;16:517. doi: 10.1038/s41467-024-55284-w (PMC11717955; doi:10.1038/s41467-024-55284-w)
Supplement: Supplementary file 6 — Source Data [file 41467_2024_55284_MOESM6_ESM.zip › SourceDataFiles/FigureSI7/CIGTSI7A7.csv]

0.600001	0.6	0.6	0.6	0.6	0.6	0.6	0.6	0.6	0.6	0.6	0.6	0.6	0.0323482	0.0287558	0.0289627	0.0293323	0.0289811	0.0284366	0.0269697	0.0250556	0.0226388	0.0197201	0.0165804	0.0131915	0.0100146
0.550001	0.55	0.55	0.55	0.55	0.55	0.55	0.55	0.55	0.55	0.55	0.55	0.55	0.0275037	0.0255544	0.0263409	0.0267852	0.0266464	0.025941	0.0245507	0.0227212	0.0203642	0.0175698	0.0145662	0.0114058	0.0084646
0.5	0.5	0.5	0.5	0.5	0.5	0.5	0.5	0.5	0.5	0.5	0.5	0.5	0.0241865	0.0230313	0.0237859	0.0244039	0.0242072	0.0234801	0.0221395	0.0204071	0.0181451	0.0154742	0.0126177	0.0097054	0.0070403
0.45	0.45	0.45	0.45	0.45	0.45	0.45	0.45	0.45	0.45	0.45	0.45	0.45	0.0211064	0.0205061	0.0213507	0.0219945	0.0217898	0.0211181	0.0197786	0.018122	0.0159744	0.0134668	0.0107908	0.0081395	0.0057813
0.4	0.4	0.4	0.4	0.4	0.4	0.4	0.4	0.4	0.4	0.4	0.4	0.4	0.0185866	0.018192	0.0190279	0.0196517	0.0193631	0.0187301	0.0174534	0.0158969	0.0138886	0.0115477	0.009089	0.0067149	0.0046915
0.35	0.35	0.35	0.35	0.35	0.35	0.35	0.35	0.35	0.35	0.35	0.35	0.35	0.0162138	0.0160106	0.0167859	0.0173048	0.0170088	0.0163569	0.0152056	0.013718	0.0119009	0.0097556	0.0075369	0.0054716	0.0037729
0.3	0.3	0.3	0.3	0.3	0.3	0.3	0.3	0.3	0.3	0.3	0.3	0.3	0.0139668	0.0138233	0.0144748	0.0149593	0.0146528	0.0140182	0.0129886	0.0116293	0.009988	0.0080694	0.0061281	0.0043957	0.0030311
0.25	0.25	0.25	0.25	0.25	0.25	0.25	0.25	0.25	0.25	0.25	0.25	0.25	0.0117483	0.0116297	0.0123346	0.0126516	0.0123277	0.0117138	0.0108088	0.0096196	0.0081672	0.006522	0.0048929	0.0034927	0.0024422
0.2	0.2	0.1999999	0.2	0.2	0.2	0.2	0.2	0.2	0.2	0.2	0.2	0.2	0.009563	0.0094272	0.0101451	0.0103326	0.0100091	0.0094921	0.0087226	0.0076921	0.0064791	0.0051193	0.0038188	0.0027652	0.0019968
0.15	0.15	0.15	0.1499999	0.15	0.15	0.15	0.15	0.15	0.15	0.15	0.15	0.1499999	0.0074038	0.007431	0.0079394	0.008008	0.007741	0.0073145	0.0066849	0.0058748	0.0049297	0.0038864	0.0029376	0.0021937	0.0016717
0.0999999	0.0999999	0.1	0.1	0.1	0.1	0.1	0.1	0.1	0.1	0.1	0.0999999	0.1	0.0053114	0.0053738	0.0057157	0.0057051	0.0055124	0.0052031	0.0047654	0.0041842	0.0035291	0.0028266	0.0022227	0.0017609	0.0014442
0.05	0.05	0.05	0.05	0.05	0.05	0.05	0.05	0.05	0.05	0.05	0.05	0.05	0.003252	0.0032953	0.0034665	0.0034493	0.0033365	0.0031704	0.0029369	0.0026299	0.0022904	0.001943	0.0016595	0.0014446	0.0012957
0	0	0	0	0	0	0	0	0	0	0	0	0	0.0011989	0.001183	0.0012115	0.0012235	0.0012258	0.0012245	0.001226	0.0012216	0.0012294	0.0012275	0.0012367	0.0012272	0.001208
-0.05	-0.05	-0.05	-0.05	-0.05	-0.0500001	-0.05	-0.05	-0.05	-0.05	-0.05	-0.0500001	-0.05	-0.0008615	-0.0009907	-0.0010355	-0.0009518	-0.0008103	-0.0006186	-0.0003501	-1.98e-05	0.0003466	0.0006728	0.0009303	0.0010847	0.0011574
-0.1	-0.1	-0.1	-0.1	-0.1	-0.1	-0.1	-0.1000001	-0.1	-0.1	-0.1	-0.1	-0.1	-0.0030019	-0.003256	-0.0032563	-0.0030625	-0.0027607	-0.0023421	-0.0017788	-0.0010824	-0.0003667	0.0002582	0.0007213	0.0010025	0.0011325
-0.1499999	-0.15	-0.15	-0.1500001	-0.15	-0.15	-0.15	-0.15	-0.1500001	-0.1500001	-0.15	-0.15	-0.1500001	-0.0051067	-0.0055221	-0.0054372	-0.0051105	-0.0046181	-0.0039345	-0.0030275	-0.0019624	-0.0009159	-3.81e-05	0.0005925	0.0009573	0.0011206
-0.2	-0.2	-0.2	-0.2	-0.2	-0.2000001	-0.2	-0.2000001	-0.2	-0.2000001	-0.2	-0.2	-0.2	-0.0073981	-0.0078317	-0.0075581	-0.0070736	-0.006354	-0.0053704	-0.0041058	-0.0026588	-0.0013216	-0.0002377	0.0005145	0.0009354	0.0011129
-0.25	-0.25	-0.25	-0.25	-0.25	-0.25	-0.25	-0.25	-0.25	-0.25	-0.25	-0.25	-0.25	-0.0097043	-0.0100665	-0.0096063	-0.0089347	-0.0079624	-0.006623	-0.0049942	-0.0031907	-0.0016079	-0.0003588	0.0004671	0.000921	0.0011077
-0.3	-0.3	-0.3	-0.3	-0.3	-0.3	-0.3	-0.3	-0.3	-0.3	-0.3	-0.3	-0.3	-0.0122245	-0.0122637	-0.0116419	-0.0106875	-0.0094128	-0.007694	-0.0056933	-0.0035922	-0.00179	-0.0004328	0.0004383	0.0009107	0.001102
-0.35	-0.35	-0.35	-0.35	-0.350001	-0.350001	-0.350001	-0.35	-0.350001	-0.35	-0.35	-0.35	-0.350001	-0.0148957	-0.014383	-0.0135147	-0.0122944	-0.0106803	-0.0085782	-0.0062119	-0.0038777	-0.0019057	-0.000477	0.0004203	0.0009004	0.001095
-0.4	-0.4	-0.4	-0.4	-0.4	-0.4	-0.4	-0.4	-0.4	-0.4	-0.4	-0.4	-0.4	-0.0172897	-0.0163786	-0.0153247	-0.0137726	-0.0117774	-0.0092774	-0.0065984	-0.0040685	-0.0019807	-0.0005059	0.000408	0.0008889	0.0010891
-0.45	-0.45	-0.45	-0.45	-0.45	-0.45	-0.45	-0.45	-0.45	-0.45	-0.45	-0.45	-0.45	-0.0195233	-0.0183038	-0.0169158	-0.0150665	-0.0126408	-0.0098185	-0.0068926	-0.0041895	-0.002034	-0.0005287	0.0003962	0.0008806	0.0010816
-0.5	-0.5	-0.5	-0.5	-0.5	-0.5	-0.5	-0.5	-0.5	-0.5	-0.5	-0.5	-0.5	-0.0216431	-0.0201211	-0.0184153	-0.016183	-0.013353	-0.010189	-0.0070863	-0.0042638	-0.0020772	-0.0005492	0.000385	0.0008737	0.0010755
-0.55	-0.55	-0.55	-0.55	-0.55	-0.55	-0.55	-0.55	-0.55	-0.55	-0.55	-0.55	-0.55	-0.0236886	-0.0217526	-0.019785	-0.0170956	-0.0139152	-0.0104665	-0.0072121	-0.0043307	-0.0021075	-0.0005639	0.0003745	0.000868	0.0010723
-0.6	-0.6	-0.6	-0.6	-0.6	-0.6	-0.6	-0.6	-0.6	-0.6	-0.6	-0.6	-0.6	-0.0255528	-0.0233049	-0.020888	-0.0178336	-0.0143349	-0.0106743	-0.0073173	-0.0043773	-0.0021342	-0.0005789	0.0003678	0.0008616	0.0010692
