# Supplementary material for: Spatial control of doping in conducting polymers enables complementary, conformable, implantable internal ion-gated organic electrochemical transistors
Source: Nat Commun. 2025 Jan 9;16:517. doi: 10.1038/s41467-024-55284-w (PMC11717955; doi:10.1038/s41467-024-55284-w)
Supplement: Supplementary file 6 — Source Data [file 41467_2024_55284_MOESM6_ESM.zip › SourceDataFiles/FigureSI7/CIGTSI7A19.csv]

0.6	0.6	0.6	0.6	0.6	0.6	0.6	0.6	0.6	0.6	0.6	0.6	0.6	0.6	0.0732446	0.0713455	0.0700344	0.0680367	0.0652215	0.0614358	0.0571025	0.0523905	0.0473293	0.0421131	0.0370279	0.0327969	0.029613	0.02725
0.539999	0.54	0.54	0.54	0.54	0.54	0.54	0.54	0.54	0.54	0.54	0.54	0.54	0.54	0.0653526	0.0636257	0.062286	0.0603779	0.0577155	0.0541521	0.0500932	0.0456908	0.0409882	0.0361696	0.0315242	0.0277227	0.0248864	0.0227926
0.48	0.48	0.48	0.48	0.48	0.48	0.48	0.48	0.48	0.48	0.48	0.48	0.48	0.48	0.0577572	0.0560753	0.0547222	0.0529064	0.050395	0.0470789	0.0433242	0.0392619	0.0349493	0.0305641	0.0263814	0.0230255	0.020551	0.0187312
0.42	0.42	0.42	0.42	0.42	0.42	0.42	0.42	0.42	0.42	0.42	0.42	0.42	0.42	0.0502713	0.0486547	0.0473259	0.0456139	0.0432793	0.0402449	0.0368212	0.0331381	0.0292477	0.0253261	0.0216398	0.0187441	0.0166364	0.0150978
0.36	0.36	0.36	0.36	0.36	0.36	0.36	0.36	0.36	0.36	0.36	0.36	0.36	0.36	0.0428738	0.0413627	0.0401006	0.0385207	0.0363899	0.0336655	0.0306149	0.0273433	0.0239085	0.0204871	0.0173296	0.0149059	0.0131655	0.0119043
0.3	0.3	0.3	0.299999	0.3	0.3	0.3	0.3	0.3	0.3	0.3	0.3	0.3	0.3	0.0355793	0.0342296	0.0330814	0.0316755	0.0297497	0.0273712	0.0247293	0.0219074	0.0189703	0.0160853	0.0134808	0.0115321	0.0101499	0.0091564
0.239999	0.239999	0.239999	0.239999	0.24	0.24	0.239999	0.239999	0.24	0.239999	0.239999	0.239999	0.239999	0.239999	0.0284133	0.0272889	0.0263106	0.0250555	0.0233766	0.0213905	0.0191933	0.0168627	0.0144614	0.0121453	0.0101099	0.008622	0.0075845	0.0068418
0.1799998	0.1799998	0.1799999	0.18	0.1800001	0.1800002	0.1800001	0.1800001	0.1800001	0.1800001	0.1800001	0.1800001	0.18	0.18	0.0214085	0.0205497	0.0197306	0.0186457	0.0173074	0.015754	0.0140429	0.0122451	0.0104172	0.0086955	0.0072204	0.0061687	0.0054471	0.0049308
0.1199996	0.1199996	0.1199998	0.1199998	0.1199998	0.1199998	0.1199997	0.1199999	0.1199998	0.1199998	0.1199998	0.1199998	0.1199997	0.1199997	0.0145503	0.0139512	0.0133005	0.0125119	0.0115699	0.0104901	0.0093094	0.0080843	0.006859	0.0057358	0.004797	0.0041465	0.0037023	0.0033842
0.0599996	0.0599997	0.0599997	0.0599998	0.0599999	0.0599999	0.0599998	0.06	0.0599997	0.0599998	0.0599997	0.0599998	0.0599997	0.0599997	0.0078024	0.007477	0.0071106	0.0066935	0.0061955	0.0056359	0.0050282	0.004404	0.003797	0.0032545	0.0028095	0.002515	0.002308	0.0021608
-5e-07	-3e-07	-3e-07	-3e-07	-2e-07	-2e-07	-2e-07	0	-3e-07	-1e-07	-2e-07	-2e-07	-2e-07	-3e-07	0.0011612	0.0012082	0.0012173	0.0012261	0.0012211	0.0012276	0.0012267	0.0012293	0.0012239	0.0012249	0.0012193	0.0012299	0.0012264	0.0012257
-0.0600003	-0.0600002	-0.0600003	-0.0600003	-0.0600002	-0.0600002	-0.0600002	-0.0600003	-0.0600003	-0.0600003	-0.06	-0.0600002	-0.0600003	-0.0600002	-0.0053067	-0.0047846	-0.0043389	-0.0038563	-0.0033202	-0.0027073	-0.0020747	-0.0014567	-0.0008926	-0.0004027	-2.1e-05	0.0002512	0.0004191	0.0005395
-0.1200004	-0.1200003	-0.12	-0.1200004	-0.1200003	-0.1200003	-0.12	-0.1200001	-0.1200002	-0.1200001	-0.12	-0.1200005	-0.1200001	-0.1200001	-0.0115385	-0.010465	-0.0095317	-0.0085132	-0.0073933	-0.0061449	-0.0048672	-0.0036774	-0.0025945	-0.0016722	-0.0009631	-0.000465	-0.0001533	6.4e-05
-0.1800002	-0.1800002	-0.18	-0.1800003	-0.1800001	-0.1800004	-0.1800001	-0.1800002	-0.1800002	-0.1800003	-0.1800002	-0.1800001	-0.1800001	-0.1800001	-0.0174724	-0.0157936	-0.0143213	-0.0127119	-0.0109696	-0.0090808	-0.0072043	-0.0054768	-0.0039275	-0.0026233	-0.0016401	-0.0009581	-0.0005345	-0.0002426
-0.24	-0.24	-0.24	-0.24	-0.24	-0.24	-0.24	-0.24	-0.24	-0.24	-0.24	-0.24	-0.24	-0.24	-0.023113	-0.0207372	-0.0186656	-0.0164249	-0.0140424	-0.011534	-0.0091138	-0.0069008	-0.0049338	-0.0033	-0.002096	-0.0012735	-0.0007701	-0.00043
-0.3	-0.3	-0.3	-0.300001	-0.3	-0.3	-0.300001	-0.3	-0.3	-0.3	-0.3	-0.3	-0.3	-0.3	-0.0284021	-0.025257	-0.0225318	-0.0196386	-0.0166277	-0.0135452	-0.0106384	-0.0079922	-0.0056592	-0.0037552	-0.0023832	-0.0014641	-0.000911	-0.000542
-0.36	-0.360001	-0.360001	-0.360001	-0.360001	-0.360001	-0.360001	-0.360001	-0.36	-0.36	-0.36	-0.360001	-0.36	-0.360001	-0.0332995	-0.0293203	-0.0259065	-0.0223598	-0.0187644	-0.015166	-0.0118213	-0.0087929	-0.0061548	-0.0040433	-0.0025575	-0.0015837	-0.0010055	-0.0006218
-0.42	-0.420001	-0.42	-0.42	-0.42	-0.42	-0.420001	-0.42	-0.42	-0.42	-0.42	-0.42	-0.42	-0.42	-0.0377685	-0.0329011	-0.0287906	-0.0246255	-0.0205033	-0.0164421	-0.0127098	-0.0093531	-0.0064767	-0.0042244	-0.0026737	-0.0016746	-0.0010873	-0.0006971
-0.480001	-0.48	-0.480001	-0.48	-0.48	-0.48	-0.480001	-0.48	-0.48	-0.48	-0.48	-0.48	-0.480001	-0.480001	-0.0417862	-0.0359973	-0.0312137	-0.0264866	-0.0218898	-0.0174096	-0.0133497	-0.0097323	-0.0066882	-0.0043535	-0.0027697	-0.0017643	-0.0011748	-0.0007803
-0.540001	-0.54	-0.54	-0.54	-0.54	-0.54	-0.54	-0.54	-0.54	-0.54	-0.54	-0.540001	-0.54	-0.54	-0.045326	-0.0386334	-0.0332299	-0.0279905	-0.0229636	-0.0181234	-0.0137972	-0.009994	-0.0068457	-0.0044732	-0.0028758	-0.0018706	-0.0012707	-0.0008598
-0.600001	-0.6	-0.600001	-0.600001	-0.6	-0.6	-0.6	-0.6	-0.6	-0.600001	-0.600001	-0.6	-0.6	-0.6	-0.0483917	-0.0408539	-0.0348849	-0.029176	-0.0237741	-0.0186357	-0.0141205	-0.0101984	-0.0070013	-0.0046136	-0.0030004	-0.0019734	-0.0013666	-0.0009477
