# Supplementary material for: Spatial control of doping in conducting polymers enables complementary, conformable, implantable internal ion-gated organic electrochemical transistors
Source: Nat Commun. 2025 Jan 9;16:517. doi: 10.1038/s41467-024-55284-w (PMC11717955; doi:10.1038/s41467-024-55284-w)
Supplement: Supplementary file 6 — Source Data [file 41467_2024_55284_MOESM6_ESM.zip › SourceDataFiles/FigureSI7/CIGTSI7A18.csv]

0.6	0.6	0.6	0.6	0.6	0.6	0.6	0.6	0.6	0.6	0.6	0.6	0.6	0.6	0.0384732	0.0375041	0.0367382	0.0358405	0.0345243	0.0329207	0.0311053	0.0291486	0.0272552	0.0252307	0.023151	0.0213164	0.0198981	0.0186281
0.54	0.54	0.54	0.54	0.54	0.54	0.54	0.54	0.54	0.54	0.54	0.54	0.54	0.54	0.0344091	0.0335469	0.0327831	0.0319266	0.0306985	0.0291836	0.0274803	0.0256365	0.0238692	0.0219883	0.0200577	0.0183903	0.0171041	0.0159815
0.48	0.48	0.48	0.48	0.48	0.48	0.48	0.48	0.48	0.48	0.48	0.48	0.48	0.48	0.0305018	0.0296773	0.0289239	0.0281048	0.026959	0.0255434	0.0239644	0.0222684	0.0206418	0.0189206	0.0171547	0.0156513	0.0144986	0.0135053
0.419999	0.42	0.42	0.42	0.42	0.42	0.42	0.42	0.42	0.42	0.42	0.42	0.42	0.42	0.026653	0.0258725	0.0251447	0.0243894	0.0233065	0.0220087	0.0205586	0.0190282	0.0175562	0.0160072	0.0144223	0.0130865	0.012076	0.0112156
0.36	0.36	0.36	0.36	0.36	0.36	0.36	0.36	0.36	0.36	0.36	0.36	0.36	0.36	0.0228575	0.0221247	0.0214407	0.0207369	0.0197681	0.0185914	0.0173015	0.015932	0.0146301	0.0132627	0.0118746	0.0107182	0.0098561	0.0091295
0.3	0.299999	0.299999	0.299999	0.3	0.3	0.3	0.3	0.3	0.3	0.3	0.3	0.3	0.3	0.0191659	0.018441	0.0178239	0.0171893	0.0163279	0.0153017	0.0141825	0.0129954	0.0118749	0.0107049	0.0095257	0.0085621	0.0078476	0.0072595
0.24	0.239999	0.239999	0.24	0.24	0.239999	0.24	0.24	0.24	0.24	0.24	0.24	0.24	0.24	0.015434	0.0148337	0.0143123	0.0137827	0.0130087	0.0121521	0.0112175	0.0102311	0.0093083	0.0083509	0.0073925	0.0066283	0.0060678	0.0056124
0.1799999	0.1799998	0.1799998	0.18	0.1799999	0.1799999	0.18	0.18	0.18	0.18	0.18	0.18	0.1799999	0.1799999	0.0117667	0.0113117	0.0109074	0.0104388	0.0098271	0.0091555	0.0084228	0.0076552	0.0069401	0.0062146	0.0054886	0.0049273	0.0045181	0.0041923
0.1199996	0.12	0.1199996	0.12	0.1199996	0.12	0.12	0.1199996	0.12	0.12	0.12	0.12	0.12	0.12	0.0081631	0.0079535	0.0075731	0.0072286	0.0067931	0.0063272	0.0058131	0.0052806	0.0047948	0.0043101	0.0038203	0.0034603	0.0032044	0.002997
0.0599995	0.0599998	0.0599996	0.0599999	0.0599996	0.0599999	0.0599999	0.0599996	0.0599999	0.0599999	0.0599999	0.0599999	0.0599999	0.0599999	0.0046182	0.0045302	0.0043321	0.0041493	0.0039219	0.0036809	0.003408	0.0031273	0.0028872	0.0026511	0.0023936	0.0022218	0.0021129	0.0020009
-5e-07	-1e-07	-5e-07	-1e-07	-5e-07	-1e-07	0	-5e-07	-1e-07	0	-1e-07	-1e-07	-1e-07	-1e-07	0.0011486	0.0012198	0.0012189	0.0012314	0.0012301	0.0012328	0.0012228	0.0012077	0.001221	0.0012289	0.0011974	0.0011963	0.0012143	0.0011924
-0.06	-0.0600001	-0.06	-0.0600001	-0.0600005	-0.0600001	-0.0600001	-0.0600005	-0.0600001	-0.06	-0.0600001	-0.0600001	-0.0600001	-0.06	-0.0022108	-0.00197	-0.001738	-0.0015127	-0.0012665	-0.0009955	-0.0007297	-0.0004668	-0.0002019	4.25e-05	0.0002153	0.0003708	0.0004873	0.0005525
-0.1200001	-0.1200001	-0.1200001	-0.1200001	-0.12	-0.1200002	-0.1200001	-0.12	-0.1200001	-0.1200001	-0.1200001	-0.1200001	-0.1200001	-0.12	-0.0055289	-0.0050168	-0.0045386	-0.0040647	-0.003536	-0.0029911	-0.0024362	-0.0018884	-0.0013926	-0.0009379	-0.0005724	-0.0002825	-8.53e-05	4.63e-05
-0.1800001	-0.1800002	-0.1800002	-0.1800002	-0.1800002	-0.1800002	-0.1800002	-0.1800001	-0.1800001	-0.1800001	-0.1800001	-0.1800001	-0.1800001	-0.1800001	-0.0087106	-0.0079062	-0.0071513	-0.0064072	-0.0055911	-0.0047389	-0.0038982	-0.0030926	-0.0023707	-0.0017248	-0.0011896	-0.0007801	-0.0005071	-0.0003308
-0.24	-0.24	-0.24	-0.24	-0.24	-0.24	-0.24	-0.24	-0.24	-0.24	-0.24	-0.24	-0.24	-0.24	-0.011749	-0.0106226	-0.0095619	-0.0085209	-0.0073981	-0.0062378	-0.0051268	-0.0040836	-0.00317	-0.00234	-0.0016547	-0.0011482	-0.0008094	-0.0005958
-0.3	-0.3	-0.3	-0.3	-0.3	-0.3	-0.3	-0.3	-0.3	-0.300001	-0.3	-0.3	-0.300001	-0.300001	-0.0146245	-0.0131399	-0.0117453	-0.0103922	-0.0089568	-0.0075131	-0.0061449	-0.0048884	-0.0038054	-0.0028081	-0.0020305	-0.0014435	-0.0010187	-0.0007788
-0.360001	-0.360001	-0.36	-0.360001	-0.360001	-0.360001	-0.36	-0.36	-0.36	-0.360001	-0.36	-0.36	-0.360001	-0.36	-0.0173198	-0.0154436	-0.0136906	-0.0120175	-0.0102811	-0.0085727	-0.0069708	-0.0055263	-0.0042863	-0.003149	-0.0022829	-0.0016337	-0.0011627	-0.0009504
-0.42	-0.42	-0.42	-0.42	-0.42	-0.42	-0.420001	-0.42	-0.420001	-0.420001	-0.420001	-0.420001	-0.420001	-0.42	-0.0198137	-0.0175188	-0.0154005	-0.0134045	-0.011394	-0.0094437	-0.0076373	-0.006078	-0.0046471	-0.0033913	-0.0024617	-0.0017732	-0.0012706	-0.001059
-0.480001	-0.480001	-0.480001	-0.48	-0.480001	-0.48	-0.480001	-0.48	-0.480001	-0.480001	-0.480001	-0.480001	-0.48	-0.48	-0.0220904	-0.0193528	-0.0168661	-0.0145955	-0.0123165	-0.0101478	-0.0081559	-0.0064677	-0.0049109	-0.0035705	-0.0026003	-0.0018866	-0.0014215	-0.0012116
-0.54	-0.54	-0.54	-0.54	-0.54	-0.540001	-0.540001	-0.54	-0.540001	-0.54	-0.540001	-0.540001	-0.54	-0.54	-0.0241342	-0.0209436	-0.0181201	-0.0155885	-0.01307	-0.0107087	-0.0085666	-0.0067624	-0.0051142	-0.0037244	-0.0027296	-0.0020008	-0.0015268	-0.0013188
-0.600001	-0.600001	-0.600001	-0.6	-0.6	-0.600001	-0.600001	-0.600001	-0.600001	-0.600001	-0.600001	-0.6	-0.600001	-0.600001	-0.0259362	-0.0223145	-0.0191809	-0.0164092	-0.013676	-0.0111423	-0.0088851	-0.0070041	-0.005294	-0.0038924	-0.0028743	-0.0022146	-0.0016616	-0.0014513
