# Supplementary material for: Spatial control of doping in conducting polymers enables complementary, conformable, implantable internal ion-gated organic electrochemical transistors
Source: Nat Commun. 2025 Jan 9;16:517. doi: 10.1038/s41467-024-55284-w (PMC11717955; doi:10.1038/s41467-024-55284-w)
Supplement: Supplementary file 6 — Source Data [file 41467_2024_55284_MOESM6_ESM.zip › SourceDataFiles/FigureSI7/CIGTSI7A20.csv]

0.6	0.6	0.6	0.6	0.6	0.6	0.6	0.6	0.6	0.6	0.6	0.6	0.6	0.6	0.283637	0.28027	0.275201	0.267162	0.25494	0.23936	0.220966	0.200273	0.177681	0.15364	0.129361	0.106745	0.0862538	0.0678547
0.54	0.54	0.54	0.54	0.54	0.54	0.54	0.54	0.54	0.54	0.54	0.54	0.54	0.54	0.253426	0.249728	0.24452	0.236847	0.225334	0.210693	0.193485	0.1742	0.153197	0.131068	0.108936	0.088647	0.0705444	0.0545848
0.48	0.48	0.48	0.48	0.48	0.48	0.48	0.48	0.48	0.48	0.48	0.48	0.480001	0.480001	0.224102	0.219703	0.214432	0.207166	0.196412	0.182793	0.166897	0.149128	0.129874	0.109788	0.08998	0.0721281	0.0564739	0.0429404
0.42	0.42	0.42	0.42	0.42	0.42	0.42	0.42	0.42	0.42	0.42	0.42	0.420001	0.42	0.195016	0.190135	0.184945	0.178152	0.168242	0.155795	0.141331	0.125222	0.107875	0.089991	0.072666	0.0573507	0.044155	0.0329765
0.36	0.36	0.36	0.36	0.36	0.36	0.36	0.36	0.36	0.36	0.360001	0.360001	0.360001	0.36	0.166255	0.161075	0.156124	0.14988	0.14095	0.129796	0.116897	0.102607	0.0873451	0.0718275	0.0571107	0.0443646	0.0335925	0.024624
0.3	0.3	0.3	0.3	0.3	0.3	0.3	0.3	0.300001	0.3	0.3	0.3	0.3	0.3	0.137556	0.132646	0.128121	0.122535	0.114632	0.104892	0.093721	0.081418	0.0684101	0.0554191	0.0433846	0.0331944	0.0247239	0.01777
0.24	0.24	0.24	0.24	0.24	0.24	0.24	0.24	0.24	0.24	0.24	0.24	0.24	0.24	0.10926	0.105008	0.101147	0.096187	0.089344	0.0812149	0.0719317	0.0617813	0.0511936	0.0408561	0.0315238	0.0237831	0.0174313	0.0122728
0.1799996	0.1799995	0.1799998	0.18	0.18	0.1800003	0.1800004	0.1800004	0.1800004	0.1800003	0.1800003	0.1800003	0.1800002	0.1800001	0.0815426	0.078289	0.075002	0.0706646	0.0652335	0.0588743	0.0516567	0.0438368	0.0358261	0.0282023	0.0214969	0.0160215	0.0115739	0.0080066
0.1200002	0.1200003	0.1200005	0.1200006	0.1200004	0.1200004	0.1200004	0.1200003	0.1200002	0.1200003	0.1200001	0.1200001	0.12	0.1200001	0.0543888	0.0519758	0.0493564	0.0462161	0.042422	0.0380059	0.0330285	0.0277102	0.0223826	0.0174434	0.0131999	0.0097737	0.0070152	0.0048409
0.0600002	0.0600003	0.0600004	0.0600003	0.0600003	0.0600003	0.0600001	0.06	0.06	0.0599999	0.0599999	0.06	0.06	0.06	0.0276262	0.0261508	0.0246917	0.0230276	0.021047	0.0187515	0.0161874	0.0134996	0.0108719	0.0084973	0.0064975	0.0048948	0.0036235	0.0026343
2e-07	2e-07	1e-07	1e-07	-1e-07	-1e-07	-2e-07	-1e-07	-1e-07	-3e-07	0	0	-3e-07	0	0.001208	0.0012473	0.0012478	0.0012451	0.0012506	0.0012534	0.0012502	0.0012475	0.0012413	0.0012401	0.0012521	0.0012487	0.001255	0.001231
-0.0600001	-0.06	-0.0600001	-0.0600002	-0.0600003	-0.0600001	-0.0600005	-0.0600001	-0.0600004	-0.0600001	-0.0600003	-0.0600003	-0.0600001	-0.0600003	-0.0244783	-0.0225082	-0.0208349	-0.0189965	-0.0168239	-0.0143632	-0.0117192	-0.0090727	-0.0066247	-0.0044788	-0.0026903	-0.0013095	-0.0002536	0.0004537
-0.1200001	-0.1200002	-0.1200004	-0.1200003	-0.1200006	-0.1200007	-0.1200007	-0.1200006	-0.1200005	-0.1200003	-0.1200004	-0.1200001	-0.1200003	-0.1200003	-0.0491732	-0.0449739	-0.0414196	-0.0375562	-0.0330492	-0.0280143	-0.022723	-0.0175691	-0.0128758	-0.0088025	-0.0054737	-0.0029477	-0.0010891	0.000108
-0.1800002	-0.1800005	-0.1800006	-0.1800004	-0.1800004	-0.1800004	-0.1800004	-0.1800007	-0.1800003	-0.1800003	-0.1800005	-0.1800001	-0.1800003	-0.1800001	-0.0727102	-0.0660077	-0.0603606	-0.0542942	-0.0473173	-0.0396714	-0.0318391	-0.0243778	-0.0176558	-0.0118849	-0.0072727	-0.0038638	-0.0014596	0
-0.240001	-0.240001	-0.240001	-0.240001	-0.240001	-0.240001	-0.240001	-0.240001	-0.24	-0.24	-0.24	-0.24	-0.24	-0.24	-0.0949548	-0.0854685	-0.077517	-0.0690933	-0.0595844	-0.0493973	-0.0392103	-0.0296502	-0.0211172	-0.0139033	-0.0082919	-0.0042771	-0.0015774	-2.38e-05
-0.3	-0.300001	-0.300001	-0.300002	-0.300002	-0.300001	-0.300001	-0.300001	-0.300001	-0.300001	-0.300001	-0.3	-0.300001	-0.300001	-0.115789	-0.1032022	-0.0927568	-0.0818861	-0.0698776	-0.057314	-0.044981	-0.0335352	-0.0234358	-0.0150684	-0.0087615	-0.0044152	-0.0016094	-4.25e-05
-0.36	-0.36	-0.36	-0.360002	-0.360002	-0.360002	-0.360002	-0.360002	-0.360001	-0.360001	-0.360001	-0.36	-0.360001	-0.360001	-0.135058	-0.118973	-0.10574	-0.092694	-0.0783196	-0.0635816	-0.0493054	-0.0362039	-0.0248216	-0.01562	-0.0089234	-0.0044606	-0.0016387	-5.89e-05
-0.42	-0.42	-0.42	-0.420002	-0.420002	-0.420002	-0.420001	-0.420001	-0.420001	-0.420001	-0.42	-0.420001	-0.42	-0.42	-0.152556	-0.13301	-0.117137	-0.1016162	-0.0850671	-0.0683492	-0.0523482	-0.0378619	-0.0255198	-0.0158184	-0.0089761	-0.0045067	-0.0016693	-7.93e-05
-0.48	-0.48	-0.48	-0.48	-0.480002	-0.480002	-0.480001	-0.480001	-0.480001	-0.480001	-0.480001	-0.480001	-0.48	-0.48	-0.168178	-0.145045	-0.126589	-0.108401	-0.0902732	-0.0717804	-0.0543142	-0.0387598	-0.0258032	-0.0158852	-0.0090362	-0.0045639	-0.0017049	-0.00012
-0.54	-0.54	-0.54	-0.54	-0.540002	-0.540001	-0.540001	-0.540001	-0.540001	-0.540001	-0.540001	-0.54	-0.54	-0.54	-0.181849	-0.155166	-0.134296	-0.114199	-0.0941036	-0.0740713	-0.0554487	-0.0391699	-0.0259137	-0.0159658	-0.0091363	-0.0046268	-0.0017598	-0.0001881
-0.6	-0.6	-0.6	-0.6	-0.600002	-0.600001	-0.600001	-0.600001	-0.600001	-0.600001	-0.6	-0.6	-0.6	-0.6	-0.19356	-0.163507	-0.140407	-0.11852	-0.0967452	-0.0754718	-0.0560265	-0.0393612	-0.0260236	-0.0161132	-0.0092362	-0.0047184	-0.0018465	-0.0002934
