# Supplementary material for: Spatial control of doping in conducting polymers enables complementary, conformable, implantable internal ion-gated organic electrochemical transistors
Source: Nat Commun. 2025 Jan 9;16:517. doi: 10.1038/s41467-024-55284-w (PMC11717955; doi:10.1038/s41467-024-55284-w)
Supplement: Supplementary file 6 — Source Data [file 41467_2024_55284_MOESM6_ESM.zip › SourceDataFiles/FigureSI13/CIGTSI13.csv]

0.00279093	0.00254407	0.0030098	0.00302312	0.00296295	0.00287062	0.00291503	0.00296278	0.00283958	0.00304482	0.00258102	0.00293775	0.00265567	0.00306972	0.00296691	0.00297654	0.00303609	0.00306641	0.00319224	0.0032338	0.00331914	0.00261604	0.00514055	0.0029321	0.00301992	0.00274042	0.0032248	0.00313295	0.00280227	0.00301818	0.00312905	0.00306917	0.00323416	0.00321854	0.00324518	0.00330401	0.00277261	0.00214645	0.000265614	0.00424901	0.000255144	0.00367277	0.00520084	0.00267486	0.00332304	0.00323604	0.00320131	0.00307566	0.00304656	0.00299223
[truncated: 50 more columns]
