# Supplementary material for: Spatial control of doping in conducting polymers enables complementary, conformable, implantable internal ion-gated organic electrochemical transistors
Source: Nat Commun. 2025 Jan 9;16:517. doi: 10.1038/s41467-024-55284-w (PMC11717955; doi:10.1038/s41467-024-55284-w)
Supplement: Supplementary file 6 — Source Data [file 41467_2024_55284_MOESM6_ESM.zip › SourceDataFiles/FigureSI15/CIGTSI15.csv]

1.27033030603127	1.42182298184237	1.65833901618615	2.03793096731466	2.66384108922655	3.68298356616342	5.17900939738858	6.84856102928728	7.95776936110836	8.09865407080096	7.41409516776665	7.53403736567726	8.22278227901693	3.19181125256524e-05	0.150517389341546	0.391304652607131	0.795132260703573	1.48876805009995	2.66136273465723	4.44778711658344	6.52615540883697	8.00879063869584	8.35206009069925	7.69254317749014	7.87605382693481	8.9061196288594
