# Supplementary material for: Spatial control of doping in conducting polymers enables complementary, conformable, implantable internal ion-gated organic electrochemical transistors
Source: Nat Commun. 2025 Jan 9;16:517. doi: 10.1038/s41467-024-55284-w (PMC11717955; doi:10.1038/s41467-024-55284-w)
Supplement: Supplementary file 6 — Source Data [file 41467_2024_55284_MOESM6_ESM.zip › SourceDataFiles/FigureSI12/CIGTSI12.csv]

7.5e-08	4.85
9.2e-07	3.87
8.6e-06	5.49
2.8e-05	6.62
3.9e-05	1.6
0.00064	7.9
0.071	12
0.36	16.2
5e-05	0.0002
0.167	0.38
6.9	0.9
0.001	1.52e-05
1.5e-06	0.5
6.92e-08	0.0001
1e-05	3
1e-07	0.001
5e-06	0.18
2.6e-06	0.33
5e-07	3.5
4.7e-08	0.6
4e-08	0.2
5.6e-07	0.016
1e-06	1
4e-06	0.5
0.000425	384
0.000366	251
0.000198	84.2
0.000154	43.1
0.00038	0.044
0.00046	1.2
0.00175	0.9
1.4e-07	0.0096
0.000222	10
0.01	12.5
0.1	0.2
0.000284	1
4.4e-06	0.003
