# Supplementary material for: Spatial control of doping in conducting polymers enables complementary, conformable, implantable internal ion-gated organic electrochemical transistors
Source: Nat Commun. 2025 Jan 9;16:517. doi: 10.1038/s41467-024-55284-w (PMC11717955; doi:10.1038/s41467-024-55284-w)
Supplement: Supplementary file 6 — Source Data [file 41467_2024_55284_MOESM6_ESM.zip › SourceDataFiles/Figure2/Figure2F/CIGT2F2.csv]

1	47.5679576555364
1.58489319246111	47.8187017889827
2.51188643150958	47.2722395978429
3.98107170553497	46.8484536164441
6.30957344480193	45.756033703152
10	45.9333033665493
15.8489319246111	46.1926027098496
25.1188643150958	46.0205996961324
39.8107170553497	46.0205996961324
63.0957344480193	46.3612662816644
100	46.0205996961324
158.489319246111	46.6082750611011
251.188643150958	45.9333033665493
398.107170553497	46.6082750611011
630.957344480194	46.6890742187695
1000	47.0821682064509
1584.89319246111	46.7691294736568
2511.88643150958	46.6082750611011
3981.07170553497	47.0821683986166
6309.57344480193	46.8365053454992
10000	46.4908647807132
15848.9319246111	46.9680098205718
25118.8643150958	46.6850387801134
39810.7170553497	46.4237451036315
63095.7344480193	46.7147908501583
100000	46.7227437278161
158489.319246111	46.6240422761537
251188.643150958	46.6120150269095
398107.170553497	46.2937558660798
630957.344480193	45.6602852252845
1000000	45.3682610909134
1584893.19246111	44.8383486098342
2511886.43150958	37.2086995007126
3981071.70553497	24.6423038359363
6309573.44480193	18.7510344227638
10000000	25.3777032674645
