# Supplementary material for: Spatial control of doping in conducting polymers enables complementary, conformable, implantable internal ion-gated organic electrochemical transistors
Source: Nat Commun. 2025 Jan 9;16:517. doi: 10.1038/s41467-024-55284-w (PMC11717955; doi:10.1038/s41467-024-55284-w)
Supplement: Supplementary file 6 — Source Data [file 41467_2024_55284_MOESM6_ESM.zip › SourceDataFiles/Figure2/Figure2F/CIGT2F1.csv]

1	10011.009009009	20021.018018018	30031.027027027	40041.036036036	50051.045045045	60061.0540540541	70071.0630630631	80081.0720720721	90091.0810810811	100101.09009009	110111.099099099	120121.108108108	130131.117117117	140141.126126126	150151.135135135	160161.144144144	170171.153153153	180181.162162162	190191.171171171	200201.18018018	210211.189189189	220221.198198198	230231.207207207	240241.216216216	250251.225225225	260261.234234234	270271.243243243	280281.252252252	290291.261261261	300301.27027027	310311.279279279	320321.288288288	330331.297297297	340341.306306306	350351.315315315	360361.324324324	370371.333333333	380381.342342342	390391.351351351	400401.36036036	410411.369369369	420421.378378378	430431.387387387	440441.396396396	450451.405405405	460461.414414414	470471.423423423	480481.432432432	490491.441441441
46.5352289554996	46.5049899276267	46.4747508997538	46.4445118718808	46.4142728440079	46.384033816135	46.353794788262	46.3235557603891	46.2933167325161	46.2630777046432	46.2328386767703	46.2025996488973	46.1723606210244	46.1421215931515	46.1118825652785	46.0816435374056	46.0514045095326	46.0211654816597	45.9909264537868	45.9606874259138	45.9304483980409	45.900209370168	45.869970342295	45.8397313144221	45.8094922865492	45.7792532586762	45.7490142308033	45.7187752029303	45.6885361750574	45.6582971471845	45.6280581193115	45.5978190914386	45.5675800635657	45.5373410356927	45.5071020078198	45.4768629799468	45.4466239520739	45.416384924201	45.386145896328	45.3559068684551	45.3256678405822	45.2954288127092	45.2651897848363	45.2349507569633	45.2047117290904	45.1744727012175	45.1442336733445	45.1139946454716	45.0837556175987	45.0535165897257
[truncated: 950 more columns]
