# Supplementary material for: Spatial control of doping in conducting polymers enables complementary, conformable, implantable internal ion-gated organic electrochemical transistors
Source: Nat Commun. 2025 Jan 9;16:517. doi: 10.1038/s41467-024-55284-w (PMC11717955; doi:10.1038/s41467-024-55284-w)
Supplement: Supplementary file 6 — Source Data [file 41467_2024_55284_MOESM6_ESM.zip › SourceDataFiles/Figure2/Figure2A/CIGT2A3.csv]

0.6	1.93707
0.55	1.86826
0.5	1.78559
0.45	1.68747
0.4	1.5727
0.35	1.44002
0.3	1.28874
0.25	1.11857
0.2	0.92936
0.15	0.722269
0.1	0.497342
0.05	0.255963
0	-0.000793
-0.05	-0.271924
-0.1	-0.55625
-0.15	-0.852838
-0.2	-1.16094
-0.25	-1.47934
-0.3	-1.80769
-0.35	-2.14473
-0.4	-2.49009
-0.45	-2.84311
-0.5	-3.20317
-0.55	-3.56976
-0.6	-3.94199
