# Supplementary material for: Spatial control of doping in conducting polymers enables complementary, conformable, implantable internal ion-gated organic electrochemical transistors
Source: Nat Commun. 2025 Jan 9;16:517. doi: 10.1038/s41467-024-55284-w (PMC11717955; doi:10.1038/s41467-024-55284-w)
Supplement: Supplementary file 6 — Source Data [file 41467_2024_55284_MOESM6_ESM.zip › SourceDataFiles/Figure2/Figure2A/CIGT2A2.csv]

0.6	0.6	0.6	0.6	0.6	0.6	0.6	0.6	0.6	0.6	0.6	0.6	0.6	2.46422	2.63918	2.6707	2.64487	2.56232	2.40151	2.22951	2.07254	1.92332	1.77116	1.61474	1.44526	1.2748
0.549999	0.55	0.549999	0.55	0.55	0.55	0.55	0.55	0.55	0.55	0.55	0.55	0.55	2.37224	2.50348	2.52931	2.49968	2.41781	2.26636	2.10709	1.9628	1.82363	1.68439	1.539	1.38151	1.22188
0.5	0.5	0.5	0.5	0.5	0.5	0.5	0.5	0.5	0.5	0.5	0.5	0.5	2.24614	2.34831	2.37191	2.33902	2.25944	2.11915	1.97403	1.84376	1.71633	1.58931	1.45537	1.31066	1.1624
0.45	0.45	0.45	0.45	0.45	0.45	0.45	0.45	0.45	0.45	0.45	0.45	0.45	2.08762	2.17592	2.19766	2.16283	2.08667	1.96014	1.82975	1.71431	1.59959	1.48483	1.36288	1.23139	1.09513
0.4	0.4	0.4	0.4	0.4	0.4	0.4	0.4	0.4	0.4	0.4	0.4	0.4	1.9121	1.98731	2.0062	1.97064	1.90063	1.78858	1.67432	1.57349	1.4721	1.36981	1.26062	1.14247	1.01899
0.35	0.35	0.35	0.35	0.35	0.35	0.35	0.35	0.35	0.35	0.35	0.35	0.35	1.7198	1.78334	1.79827	1.7644	1.70167	1.60508	1.50683	1.4206	1.33318	1.24351	1.14759	1.043	0.93357
0.3	0.3	0.3	0.3	0.3	0.3	0.3	0.3	0.3	0.3	0.3	0.3	0.3	1.51208	1.56503	1.57504	1.54497	1.49087	1.40945	1.32701	1.25511	1.18157	1.10489	1.02281	0.93255	0.837908
0.25	0.25	0.25	0.25	0.25	0.25	0.25	0.25	0.25	0.25	0.25	0.25	0.25	1.28981	1.33278	1.33849	1.31329	1.2682	1.2018	1.13513	1.0769	1.01697	0.95375	0.885702	0.810372	0.730946
0.2	0.2	0.2	0.2	0.2	0.2	0.2	0.2	0.2	0.2	0.2	0.2	0.2	1.05402	1.08746	1.08983	1.07008	1.03433	0.98247	0.93089	0.885847	0.839153	0.789241	0.735334	0.675327	0.611749
0.15	0.15	0.15	0.15	0.15	0.15	0.15	0.15	0.15	0.15	0.15	0.15	0.15	0.806354	0.83051	0.830801	0.816637	0.790164	0.752286	0.714785	0.682133	0.648101	0.611353	0.571578	0.52694	0.47946
0.1	0.1	0.0999999	0.1	0.1	0.1	0.1	0.1	0.0999999	0.0999999	0.1	0.1	0.1	0.547194	0.562648	0.562083	0.553164	0.535728	0.511246	0.487083	0.466106	0.444066	0.420146	0.394174	0.364761	0.33347
0.05	0.05	0.05	0.05	0.05	0.05	0.05	0.05	0.05	0.05	0.05	0.05	0.05	0.277822	0.285227	0.28469	0.280459	0.271894	0.260013	0.248337	0.238215	0.22756	0.215948	0.203256	0.18881	0.17342
0	0	0	0	0	0	0	0	0	-1e-07	0	-1e-07	0	-0.000785	-0.0007812	-0.0007686	-0.0007743	-0.0007788	-0.0007772	-0.0007501	-0.0007589	-0.0007347	-0.0007418	-0.0007237	-0.0007244	-0.0007163
-0.05	-0.05	-0.05	-0.05	-0.05	-0.05	-0.05	-0.05	-0.05	-0.05	-0.05	-0.05	-0.05	-0.287514	-0.294231	-0.293416	-0.289695	-0.281417	-0.270219	-0.259448	-0.25012	-0.240262	-0.229406	-0.217251	-0.20357	-0.188834
-0.1	-0.1	-0.1	-0.1	-0.1	-0.1	-0.1	-0.1	-0.1	-0.1	-0.1	-0.1	-0.1	-0.58175	-0.594689	-0.593143	-0.585975	-0.569792	-0.548079	-0.527351	-0.509352	-0.490423	-0.469359	-0.44583	-0.419266	-0.39021
-0.15	-0.15	-0.15	-0.15	-0.15	-0.15	-0.15	-0.15	-0.15	-0.15	-0.15	-0.15	-0.15	-0.882786	-0.901548	-0.899343	-0.889053	-0.865415	-0.833689	-0.80384	-0.777801	-0.750458	-0.719701	-0.685726	-0.646865	-0.603442
-0.2000001	-0.2	-0.2	-0.2	-0.2000001	-0.2	-0.2	-0.2	-0.2	-0.2	-0.2	-0.2	-0.2000001	-1.18929	-1.21346	-1.2108	-1.19803	-1.16691	-1.12588	-1.08796	-1.05441	-1.01952	-0.980023	-0.936096	-0.885022	-0.826326
-0.25	-0.25	-0.25	-0.25	-0.25	-0.25	-0.25	-0.25	-0.25	-0.25	-0.25	-0.25	-0.250001	-1.50235	-1.53169	-1.52884	-1.51332	-1.4753	-1.42582	-1.38008	-1.33956	-1.2965	-1.24946	-1.19498	-1.13018	-1.05003
-0.3	-0.3	-0.3	-0.3	-0.3	-0.3	-0.3	-0.3	-0.3	-0.3	-0.3	-0.300001	-0.300001	-1.82096	-1.85494	-1.85227	-1.83429	-1.78942	-1.73215	-1.67913	-1.63168	-1.58206	-1.52778	-1.4633	-1.38544	-1.28459
-0.35	-0.35	-0.35	-0.35	-0.35	-0.35	-0.35	-0.35	-0.35	-0.35	-0.35	-0.35	-0.35	-2.14454	-2.18282	-2.18051	-2.16023	-2.10927	-2.0445	-1.98445	-1.93049	-1.87465	-1.81319	-1.73784	-1.64427	-1.51362
-0.4	-0.4	-0.4	-0.4	-0.4	-0.4	-0.4	-0.4	-0.4	-0.4	-0.4	-0.4	-0.400001	-2.47265	-2.51504	-2.51337	-2.49063	-2.43368	-2.36206	-2.29505	-2.23571	-2.17366	-2.10398	-2.01591	-1.90157	-1.72617
-0.45	-0.45	-0.45	-0.45	-0.45	-0.45	-0.45	-0.45	-0.45	-0.45	-0.45	-0.450001	-0.450001	-2.80525	-2.8515	-2.85018	-2.82509	-2.76236	-2.68393	-2.61109	-2.54682	-2.47769	-2.39811	-2.29427	-2.14783	-1.91541
-0.5	-0.5	-0.5	-0.5	-0.5	-0.5	-0.5	-0.5	-0.5	-0.5	-0.500001	-0.500001	-0.500001	-3.1422	-3.19162	-3.19069	-3.16318	-3.09446	-3.00946	-2.93208	-2.86203	-2.78446	-2.69357	-2.56657	-2.37277	-2.08146
-0.55	-0.55	-0.55	-0.55	-0.55	-0.55	-0.55	-0.55	-0.55	-0.550001	-0.550001	-0.550001	-0.550002	-3.48315	-3.53524	-3.534	-3.50376	-3.42944	-3.33974	-3.25768	-3.17991	-3.09236	-2.98596	-2.82272	-2.5723	-2.22684
-0.6	-0.6	-0.6	-0.6	-0.6	-0.6	-0.6	-0.6	-0.6	-0.600001	-0.600001	-0.600002	-0.600002	-3.82751	-3.88188	-3.8801	-3.84677	-3.76711	-3.67343	-3.5862	-3.49993	-3.39898	-3.26823	-3.05437	-2.7466	-2.35601
