# Supplementary material for: Spatial control of doping in conducting polymers enables complementary, conformable, implantable internal ion-gated organic electrochemical transistors
Source: Nat Commun. 2025 Jan 9;16:517. doi: 10.1038/s41467-024-55284-w (PMC11717955; doi:10.1038/s41467-024-55284-w)
Supplement: Supplementary file 6 — Source Data [file 41467_2024_55284_MOESM6_ESM.zip › SourceDataFiles/Figure2/Figure2A/CIGT2A1.csv]

0.6	2.53695
0.55	2.33128
0.5	2.12498
0.45	1.91735
0.4	1.70823
0.35	1.4977
0.3	1.28587
0.25	1.07308
0.2	0.85951
0.15	0.645257
0.1	0.430436
0.05	0.215
2e-07	-0.0007237
-0.0500001	-0.216739
-0.1	-0.432847
-0.15	-0.64883
-0.2	-0.86468
-0.25	-1.08014
-0.3	-1.29532
-0.35	-1.51011
-0.4	-1.72426
-0.45	-1.93751
-0.5	-2.14927
-0.55	-2.35937
-0.6	-2.56736
