# Supplementary material for: Spatial control of doping in conducting polymers enables complementary, conformable, implantable internal ion-gated organic electrochemical transistors
Source: Nat Commun. 2025 Jan 9;16:517. doi: 10.1038/s41467-024-55284-w (PMC11717955; doi:10.1038/s41467-024-55284-w)
Supplement: Supplementary file 6 — Source Data [file 41467_2024_55284_MOESM6_ESM.zip › SourceDataFiles/Figure2/Figure2G/CIGT2G.csv]

258100	64670000	1
114.9	470600	0.7
222200	500500	0.7
200	514.3	0.8
2000	115.8	0.7
125000	10000	0.8
25	20	0.7
33060	454.5	6
8.772	2.403	100
40000	272.7	5
20000	42980	5
5000	28740	11
7143	220000	4
