# Supplementary material for: Spatial control of doping in conducting polymers enables complementary, conformable, implantable internal ion-gated organic electrochemical transistors
Source: Nat Commun. 2025 Jan 9;16:517. doi: 10.1038/s41467-024-55284-w (PMC11717955; doi:10.1038/s41467-024-55284-w)
Supplement: Supplementary file 6 — Source Data [file 41467_2024_55284_MOESM6_ESM.zip › SourceDataFiles/Figure2/Figure2E/CIGT2E1.csv]

4e-09	-0.00034
8e-09	-0.000325000025
1.1999999e-08	-0.000325000025
1.6e-08	-0.000325000025
2e-08	-0.000325000025
2.3999998e-08	-0.000325000025
2.7999999e-08	-0.000325000025
3.2e-08	-0.000325000025
3.6e-08	-0.000325000025
4e-08	-0.000325000025
4.4e-08	-0.000325000025
4.7999997e-08	-0.000325000025
5.1999997e-08	-0.000325000025
5.5999998e-08	-0.00034
6e-08	-0.00034
6.4e-08	-0.00034
6.8e-08	-0.00034
7.2e-08	-0.00034
7.6e-08	-0.00034
8e-08	-0.00034
8.4e-08	-0.00034
8.8e-08	-0.00034
9.2e-08	-0.000325000025
9.5999994e-08	-0.000325000025
9.9999994e-08	-0.000325000025
1.03999994e-07	-0.000325000025
1.07999995e-07	-0.000325000025
1.11999995e-07	-0.000325000025
1.15999995e-07	-0.000325000025
1.2e-07	-0.000325000025
1.24e-07	-0.000325000025
1.28e-07	-0.000325000025
1.32e-07	-0.000325000025
1.36e-07	-0.000325000025
1.4e-07	-0.000325000025
1.44e-07	-0.000325000025
1.48e-07	-0.000325000025
1.52e-07	-0.000325000025
1.56e-07	-0.000325000025
1.6e-07	-0.000325000025
1.64e-07	-0.000325000025
1.68e-07	-0.00034
1.72e-07	-0.000325000025
1.76e-07	-0.000325000025
1.8e-07	-0.000325000025
1.84e-07	-0.000325000025
1.88e-07	-0.000325000025
1.9199999e-07	-0.000325000025
1.9599999e-07	-0.00034
1.9999999e-07	-0.00034
2.0399999e-07	-0.00034
2.0799999e-07	-0.00034
2.1199999e-07	-0.00034
2.1599999e-07	-0.00034
2.1999999e-07	-0.00034
2.2399999e-07	-0.00034
2.2799999e-07	-0.00034
2.3199999e-07	-0.00035
2.3599999e-07	-0.00034
2.4e-07	-0.00034
2.44e-07	-0.00034
2.48e-07	-0.00034
2.52e-07	-0.00034
2.56e-07	-0.00034
2.5999998e-07	-0.00034
2.64e-07	-0.00034
2.6799998e-07	-0.00034
2.72e-07	-0.000325000025
2.7599998e-07	-0.000325000025
2.8e-07	-0.00034
2.8399998e-07	-0.00034
2.88e-07	-0.000325000025
2.9199998e-07	-0.000325000025
2.96e-07	-0.00034
2.9999998e-07	-0.000325000025
3.04e-07	-0.000325000025
3.0799998e-07	-0.000325000025
3.12e-07	-0.00034
3.1599998e-07	-0.00034
3.2e-07	-0.000325000025
3.2399998e-07	-0.00034
3.28e-07	-0.00034
3.3199998e-07	-0.00034
3.36e-07	-0.00034
3.3999999e-07	-0.000325000025
3.44e-07	-0.00034
3.48e-07	-0.00034
3.52e-07	-0.00034
3.56e-07	-0.00034
3.6e-07	-0.00034
3.64e-07	-0.00034
3.68e-07	-0.00034
3.72e-07	-0.000325000025
3.76e-07	-0.00034
3.8e-07	-0.00034
3.8399997e-07	-0.00034
3.88e-07	-0.00034
3.9199998e-07	-0.000325000025
3.96e-07	-0.000325000025
3.9999998e-07	-0.000325000025
4.04e-07	-0.000325000025
4.0799998e-07	-0.00034
4.12e-07	-0.000325000025
4.1599998e-07	-0.00034
4.2e-07	-0.00034
4.2399998e-07	-0.00034
4.28e-07	-0.00034
4.3199998e-07	-0.00034
4.36e-07	-0.00034
4.3999998e-07	-0.000325000025
4.44e-07	-0.000325000025
4.4799998e-07	-0.000325000025
4.52e-07	-0.000325000025
4.5599998e-07	-0.000325000025
4.6e-07	-0.000325000025
4.6399998e-07	-0.000325000025
4.68e-07	-0.000325000025
4.7199998e-07	-0.000325000025
4.76e-07	-0.000325000025
4.8e-07	-0.000325000025
4.84e-07	-0.000325000025
4.88e-07	-0.000315
4.9199997e-07	-0.000315
4.96e-07	-0.000325000025
5e-07	-0.000325000025
5.04e-07	-0.000325000025
5.0799997e-07	-0.000325000025
5.12e-07	-0.000325000025
5.16e-07	-0.00034
5.1999996e-07	-0.00034
5.24e-07	-0.00034
5.28e-07	-0.00034
5.32e-07	-0.00034
5.3599996e-07	-0.00034
5.4e-07	-0.00034
5.44e-07	-0.00034
5.48e-07	-0.00034
5.5199996e-07	-0.00034
5.56e-07	-0.00034
5.6e-07	-0.00036000002
5.64e-07	-0.000380000025
5.6799996e-07	-0.00042000005
5.72e-07	-0.00049500005
5.76e-07	-0.000595
5.8e-07	-0.00072000005
5.8399996e-07	-0.000855
5.88e-07	-0.001
5.92e-07	-0.001155
5.96e-07	-0.0012900001
5.9999996e-07	-0.0014150001
6.04e-07	-0.0015300001
6.08e-07	-0.001615
6.12e-07	-0.0016950001
6.1599997e-07	-0.00176000015
6.2e-07	-0.0018100001
6.24e-07	-0.00187500015
6.28e-07	-0.0019250001
6.3199997e-07	-0.001965
6.36e-07	-0.0020050001
6.4e-07	-0.00205000015
6.4399995e-07	-0.00209
6.4799997e-07	-0.0021200001
6.52e-07	-0.00214000015
6.56e-07	-0.00216500015
6.5999996e-07	-0.00217500015
6.6399997e-07	-0.002185
6.68e-07	-0.002185
6.72e-07	-0.002185
6.7599996e-07	-0.00217500015
6.7999997e-07	-0.00217500015
6.84e-07	-0.002185
6.88e-07	-0.002185
6.9199996e-07	-0.002195
6.96e-07	-0.002205
7e-07	-0.0022250001
7.04e-07	-0.00223500015
7.0799996e-07	-0.00224500015
7.12e-07	-0.00224500015
7.16e-07	-0.00224500015
7.2e-07	-0.00223500015
7.2399996e-07	-0.0022250001
7.28e-07	-0.0022250001
7.32e-07	-0.0022250001
7.36e-07	-0.0022250001
7.3999996e-07	-0.0022150001
7.44e-07	-0.0022150001
7.48e-07	-0.0022150001
7.52e-07	-0.0022150001
7.5599996e-07	-0.0022150001
7.6e-07	-0.0022150001
7.64e-07	-0.0022150001
7.6799995e-07	-0.0022150001
7.7199996e-07	-0.0022150001
7.76e-07	-0.0022150001
7.8e-07	-0.0022150001
7.8399995e-07	-0.0022250001
7.8799997e-07	-0.00223500015
7.92e-07	-0.00225500015
7.96e-07	-0.002265
7.9999995e-07	-0.002265
8.0399997e-07	-0.002265
8.08e-07	-0.002275
8.12e-07	-0.0022850001
8.1599995e-07	-0.002275
8.1999997e-07	-0.002275
8.24e-07	-0.002265
8.28e-07	-0.00225500015
8.3199996e-07	-0.00224500015
8.3599997e-07	-0.00223500015
8.4e-07	-0.00223500015
8.44e-07	-0.0022250001
8.4799996e-07	-0.0022250001
8.5199997e-07	-0.0022150001
8.56e-07	-0.0022250001
8.6e-07	-0.0022250001
8.6399996e-07	-0.0022250001
8.68e-07	-0.00223500015
8.72e-07	-0.00223500015
8.76e-07	-0.00224500015
8.7999996e-07	-0.00224500015
8.84e-07	-0.00224500015
8.88e-07	-0.00225500015
8.92e-07	-0.00225500015
8.9599996e-07	-0.00225500015
9e-07	-0.00225500015
9.04e-07	-0.00225500015
9.0799995e-07	-0.00225500015
9.1199996e-07	-0.00224500015
9.16e-07	-0.00224500015
9.2e-07	-0.00224500015
9.2399995e-07	-0.00224500015
9.2799996e-07	-0.00224500015
9.32e-07	-0.00224500015
9.36e-07	-0.00224500015
9.3999995e-07	-0.00224500015
9.4399996e-07	-0.00223500015
9.48e-07	-0.00223500015
9.52e-07	-0.00223500015
9.56e-07	-0.00223500015
9.6e-07	-0.00224500015
9.639999e-07	-0.00224500015
9.68e-07	-0.00224500015
9.72e-07	-0.00224500015
9.76e-07	-0.00224500015
9.8e-07	-0.00223500015
9.839999e-07	-0.00223500015
9.88e-07	-0.00223500015
9.92e-07	-0.00223500015
9.959999e-07	-0.00223500015
1e-06	-0.00224500015
1.004e-06	-0.00224500015
1.008e-06	-0.00224500015
1.012e-06	-0.00224500015
1.0159999e-06	-0.00225500015
1.02e-06	-0.002265
1.024e-06	-0.002265
1.0279999e-06	-0.002265
1.032e-06	-0.002265
1.036e-06	-0.002265
1.0399999e-06	-0.00225500015
1.044e-06	-0.00225500015
1.048e-06	-0.00225500015
1.052e-06	-0.00225500015
1.056e-06	-0.00225500015
1.0599999e-06	-0.00225500015
1.064e-06	-0.00225500015
1.068e-06	-0.00225500015
1.0719999e-06	-0.00225500015
1.076e-06	-0.00225500015
1.08e-06	-0.00225500015
1.084e-06	-0.002265
1.088e-06	-0.00225500015
1.0919999e-06	-0.00225500015
1.096e-06	-0.00225500015
1.1e-06	-0.00225500015
1.1039999e-06	-0.00225500015
1.108e-06	-0.00225500015
1.112e-06	-0.002265
1.116e-06	-0.002265
1.12e-06	-0.002265
1.1239999e-06	-0.002265
1.128e-06	-0.002265
1.132e-06	-0.002265
1.1359999e-06	-0.00225500015
1.14e-06	-0.00225500015
1.144e-06	-0.00225500015
1.148e-06	-0.00225500015
1.152e-06	-0.002265
1.1559999e-06	-0.002265
1.16e-06	-0.002265
1.164e-06	-0.002265
1.1679999e-06	-0.002265
1.172e-06	-0.002265
1.176e-06	-0.002265
1.1799999e-06	-0.00225500015
1.184e-06	-0.00225500015
1.1879999e-06	-0.00225500015
1.192e-06	-0.00225500015
1.196e-06	-0.00225500015
1.1999999e-06	-0.00225500015
1.204e-06	-0.00225500015
1.208e-06	-0.00225500015
1.2119999e-06	-0.00225500015
1.216e-06	-0.00225500015
1.22e-06	-0.00225500015
1.224e-06	-0.00225500015
1.228e-06	-0.00225500015
1.2319999e-06	-0.00225500015
1.236e-06	-0.00225500015
1.24e-06	-0.00225500015
1.2439999e-06	-0.00225500015
1.248e-06	-0.00225500015
1.252e-06	-0.00225500015
1.256e-06	-0.00225500015
1.26e-06	-0.00225500015
1.2639999e-06	-0.00225500015
1.268e-06	-0.00225500015
1.272e-06	-0.00225500015
1.2759999e-06	-0.00225500015
1.28e-06	-0.00225500015
1.284e-06	-0.00225500015
1.2879999e-06	-0.00225500015
1.292e-06	-0.00225500015
1.2959999e-06	-0.00225500015
1.3e-06	-0.00225500015
1.304e-06	-0.00225500015
1.3079999e-06	-0.00225500015
1.312e-06	-0.00225500015
1.316e-06	-0.00225500015
1.3199999e-06	-0.00225500015
1.324e-06	-0.00225500015
1.3279999e-06	-0.00225500015
1.332e-06	-0.00225500015
1.336e-06	-0.00225500015
1.3399999e-06	-0.00225500015
1.344e-06	-0.00225500015
1.348e-06	-0.00225500015
1.3519999e-06	-0.00225500015
1.356e-06	-0.00225500015
1.3599999e-06	-0.00225500015
1.364e-06	-0.00225500015
1.368e-06	-0.00225500015
1.3719999e-06	-0.00225500015
1.376e-06	-0.00225500015
1.38e-06	-0.00225500015
1.3839999e-06	-0.00225500015
1.388e-06	-0.00225500015
1.392e-06	-0.00225500015
1.396e-06	-0.00225500015
1.4e-06	-0.00224500015
1.4039999e-06	-0.00225500015
1.408e-06	-0.00225500015
1.412e-06	-0.00225500015
1.4159999e-06	-0.00225500015
1.42e-06	-0.00225500015
1.424e-06	-0.00225500015
1.4279999e-06	-0.00225500015
1.432e-06	-0.00225500015
1.4359999e-06	-0.00225500015
1.44e-06	-0.00225500015
1.444e-06	-0.00225500015
1.4479999e-06	-0.002265
1.452e-06	-0.002265
1.456e-06	-0.002265
1.4599999e-06	-0.00225500015
1.464e-06	-0.002265
1.4679999e-06	-0.002265
1.472e-06	-0.002265
1.476e-06	-0.002265
1.4799999e-06	-0.00225500015
1.484e-06	-0.002265
1.488e-06	-0.002265
1.4919999e-06	-0.00225500015
1.496e-06	-0.00225500015
1.4999999e-06	-0.00225500015
1.504e-06	-0.00225500015
1.508e-06	-0.00225500015
1.5119999e-06	-0.00225500015
1.516e-06	-0.00225500015
1.52e-06	-0.00224500015
1.5239999e-06	-0.00224500015
1.528e-06	-0.00224500015
1.5319999e-06	-0.00224500015
1.5359999e-06	-0.00224500015
1.54e-06	-0.00224500015
1.5439999e-06	-0.00224500015
1.548e-06	-0.00223500015
1.552e-06	-0.00223500015
1.5559999e-06	-0.00223500015
1.56e-06	-0.0022150001
1.564e-06	-0.002195
1.5679999e-06	-0.00214000015
1.572e-06	-0.00208
1.5759999e-06	-0.001975
1.58e-06	-0.00185
1.584e-06	-0.0017150001
1.5879999e-06	-0.00156
1.592e-06	-0.0014050001
1.596e-06	-0.00126
1.5999999e-06	-0.00113500005
1.604e-06	-0.0010350001
1.6079999e-06	-0.00094000005
1.612e-06	-0.00086500005
1.616e-06	-0.00080500005
1.6199999e-06	-0.00075500005
1.624e-06	-0.0007
1.628e-06	-0.00065000005
1.6319999e-06	-0.00060500005
1.636e-06	-0.000565000025
1.6399999e-06	-0.00052500002
1.644e-06	-0.00049500005
1.648e-06	-0.00045
1.6519999e-06	-0.00043
1.656e-06	-0.00041
1.66e-06	-0.00040000003
1.6639999e-06	-0.00040000003
1.668e-06	-0.00040000003
1.6719999e-06	-0.00040000003
1.6759999e-06	-0.00041
1.68e-06	-0.00040000003
1.6839999e-06	-0.00040000003
1.688e-06	-0.00039
1.692e-06	-0.000380000025
1.6959999e-06	-0.00036000002
1.7e-06	-0.00035
1.7039999e-06	-0.000325000025
1.7079999e-06	-0.000325000025
1.712e-06	-0.000325000025
1.7159999e-06	-0.000325000025
1.72e-06	-0.00034
1.724e-06	-0.00034
1.7279999e-06	-0.00035
1.732e-06	-0.00035
1.736e-06	-0.00035
1.7399999e-06	-0.00035
1.744e-06	-0.00035
1.7479999e-06	-0.00035
1.752e-06	-0.00034
1.756e-06	-0.00034
1.7599999e-06	-0.00034
1.764e-06	-0.00034
1.768e-06	-0.00034
1.7719999e-06	-0.00034
1.776e-06	-0.00034
1.7799999e-06	-0.00034
1.784e-06	-0.000325000025
1.788e-06	-0.000325000025
1.7919999e-06	-0.000315
1.796e-06	-0.00030500002
1.8e-06	-0.00029500002
1.8039999e-06	-0.00028500002
1.808e-06	-0.000275000015
1.8119999e-06	-0.000275000015
1.8159999e-06	-0.00028500002
1.82e-06	-0.00028500002
1.8239999e-06	-0.00029500002
1.828e-06	-0.00030500002
1.832e-06	-0.000315
1.8359999e-06	-0.000325000025
1.84e-06	-0.00034
1.8439999e-06	-0.00034
1.8479999e-06	-0.00034
1.852e-06	-0.00034
1.8559999e-06	-0.00034
1.86e-06	-0.00034
1.864e-06	-0.00034
1.8679999e-06	-0.000325000025
1.872e-06	-0.000325000025
1.8759999e-06	-0.000325000025
1.8799999e-06	-0.000325000025
1.884e-06	-0.000315
1.8879999e-06	-0.000315
1.892e-06	-0.000315
1.896e-06	-0.000315
1.8999999e-06	-0.000315
1.904e-06	-0.000315
1.908e-06	-0.000325000025
1.912e-06	-0.000325000025
1.916e-06	-0.00034
1.92e-06	-0.00034
1.924e-06	-0.00035
1.9279998e-06	-0.00035
1.932e-06	-0.00035
1.936e-06	-0.00035
1.94e-06	-0.00035
1.944e-06	-0.00035
1.9479999e-06	-0.00035
1.952e-06	-0.00035
1.956e-06	-0.00035
1.96e-06	-0.00035
1.964e-06	-0.00035
1.9679999e-06	-0.00035
1.9719998e-06	-0.00035
1.976e-06	-0.00035
1.98e-06	-0.00035
1.984e-06	-0.00035
1.988e-06	-0.00035
1.9919999e-06	-0.00034
1.996e-06	-0.00034
2e-06	-0.00034
2.004e-06	-0.00034
2.008e-06	-0.00034
2.0119999e-06	-0.00034
2.016e-06	-0.000325000025
2.02e-06	-0.000325000025
2.024e-06	-0.000325000025
2.028e-06	-0.000325000025
2.0319999e-06	-0.000325000025
2.0359998e-06	-0.000325000025
2.04e-06	-0.000325000025
2.044e-06	-0.000325000025
2.048e-06	-0.000325000025
2.052e-06	-0.000325000025
2.0559999e-06	-0.00034
2.06e-06	-0.00034
2.064e-06	-0.00034
2.068e-06	-0.00034
2.072e-06	-0.00034
2.0759999e-06	-0.00034
2.0799998e-06	-0.00034
2.084e-06	-0.00034
2.088e-06	-0.000325000025
2.092e-06	-0.000325000025
2.096e-06	-0.000325000025
2.0999998e-06	-0.000325000025
2.104e-06	-0.000325000025
2.108e-06	-0.000325000025
2.112e-06	-0.000325000025
2.116e-06	-0.000325000025
2.1199999e-06	-0.000325000025
2.124e-06	-0.000325000025
2.128e-06	-0.000325000025
2.132e-06	-0.000325000025
2.136e-06	-0.000325000025
2.1399999e-06	-0.000325000025
2.1439998e-06	-0.000325000025
2.148e-06	-0.000325000025
2.152e-06	-0.000325000025
2.156e-06	-0.000325000025
2.16e-06	-0.000325000025
2.1639999e-06	-0.000325000025
2.168e-06	-0.00034
2.172e-06	-0.000325000025
2.176e-06	-0.00034
2.18e-06	-0.00034
2.1839999e-06	-0.00034
2.1879998e-06	-0.00034
2.192e-06	-0.00034
2.196e-06	-0.00034
2.2e-06	-0.00034
2.2039999e-06	-0.00034
2.2079998e-06	-0.00034
2.212e-06	-0.00034
2.216e-06	-0.00034
2.22e-06	-0.00034
2.224e-06	-0.00034
2.2279999e-06	-0.00034
2.232e-06	-0.00034
2.236e-06	-0.00034
2.24e-06	-0.00034
2.244e-06	-0.00034
2.2479999e-06	-0.00034
2.2519998e-06	-0.00034
2.256e-06	-0.000325000025
2.26e-06	-0.000325000025
2.264e-06	-0.000325000025
2.268e-06	-0.000325000025
2.2719998e-06	-0.000325000025
2.276e-06	-0.000325000025
2.28e-06	-0.000325000025
2.284e-06	-0.000325000025
2.288e-06	-0.000325000025
2.2919999e-06	-0.000325000025
2.296e-06	-0.000325000025
2.3e-06	-0.000325000025
2.304e-06	-0.000315
2.308e-06	-0.000325000025
2.3119999e-06	-0.000325000025
2.3159998e-06	-0.000315
2.32e-06	-0.000315
2.324e-06	-0.000325000025
2.328e-06	-0.000325000025
2.332e-06	-0.000325000025
2.3359999e-06	-0.000325000025
2.34e-06	-0.000325000025
2.344e-06	-0.000325000025
2.348e-06	-0.000325000025
2.352e-06	-0.000325000025
2.3559999e-06	-0.000325000025
2.3599998e-06	-0.000325000025
2.364e-06	-0.000325000025
2.368e-06	-0.000315
2.372e-06	-0.000325000025
2.3759999e-06	-0.000325000025
2.3799998e-06	-0.000325000025
2.384e-06	-0.000325000025
2.388e-06	-0.000325000025
2.392e-06	-0.000325000025
2.396e-06	-0.000325000025
2.3999999e-06	-0.000325000025
2.404e-06	-0.000325000025
2.408e-06	-0.00034
2.412e-06	-0.000325000025
2.416e-06	-0.000325000025
2.4199999e-06	-0.00034
2.4239998e-06	-0.00034
2.428e-06	-0.00034
2.432e-06	-0.00034
2.436e-06	-0.00034
2.44e-06	-0.00034
2.4439998e-06	-0.000325000025
2.448e-06	-0.000325000025
2.452e-06	-0.000325000025
2.456e-06	-0.00034
2.46e-06	-0.000325000025
2.4639999e-06	-0.000325000025
2.4679998e-06	-0.000325000025
2.472e-06	-0.000325000025
2.476e-06	-0.000325000025
2.48e-06	-0.000325000025
2.4839999e-06	-0.000325000025
2.4879998e-06	-0.00034
2.492e-06	-0.000325000025
2.496e-06	-0.000325000025
2.5e-06	-0.000325000025
2.504e-06	-0.00034
2.5079999e-06	-0.00034
2.512e-06	-0.00034
2.516e-06	-0.00034
2.52e-06	-0.00034
2.524e-06	-0.00034
2.5279999e-06	-0.00034
2.5319998e-06	-0.00034
2.536e-06	-0.00034
2.54e-06	-0.00034
2.544e-06	-0.00034
2.5479999e-06	-0.00034
2.5519998e-06	-0.00034
2.556e-06	-0.00034
2.56e-06	-0.00035
2.564e-06	-0.000380000025
2.568e-06	-0.00043
2.5719999e-06	-0.00049500005
2.5759998e-06	-0.000595
2.58e-06	-0.00072000005
2.584e-06	-0.000855
2.588e-06	-0.00101
2.5919999e-06	-0.0011450001
2.5959998e-06	-0.0012900001
2.6e-06	-0.00142500015
2.604e-06	-0.0015300001
2.608e-06	-0.0016250001
2.612e-06	-0.0017050001
2.6159998e-06	-0.00177
2.62e-06	-0.0018200001
2.624e-06	-0.00187500015
2.628e-06	-0.0019250001
2.632e-06	-0.001965
2.6359999e-06	-0.0020050001
2.6399998e-06	-0.00205000015
2.644e-06	-0.00208
2.648e-06	-0.0021200001
2.652e-06	-0.00214000015
2.6559999e-06	-0.00217500015
2.6599998e-06	-0.002185
2.664e-06	-0.002195
2.668e-06	-0.002195
2.672e-06	-0.002185
2.676e-06	-0.00217500015
2.6799999e-06	-0.00217500015
2.684e-06	-0.00217500015
2.688e-06	-0.00217500015
2.692e-06	-0.002195
2.696e-06	-0.0022150001
2.6999999e-06	-0.00223500015
2.7039998e-06	-0.00224500015
2.708e-06	-0.00225500015
2.712e-06	-0.002265
2.716e-06	-0.002265
2.7199999e-06	-0.00225500015
2.7239998e-06	-0.00224500015
2.728e-06	-0.00223500015
2.732e-06	-0.0022250001
2.736e-06	-0.0022150001
2.74e-06	-0.002205
2.7439999e-06	-0.002205
2.7479998e-06	-0.0022150001
2.752e-06	-0.0022150001
2.756e-06	-0.0022250001
2.76e-06	-0.00223500015
2.7639999e-06	-0.00223500015
2.7679998e-06	-0.00223500015
2.772e-06	-0.00223500015
2.776e-06	-0.00223500015
2.78e-06	-0.0022250001
2.784e-06	-0.0022250001
2.7879998e-06	-0.00223500015
2.792e-06	-0.00224500015
2.796e-06	-0.002265
2.8e-06	-0.002275
2.804e-06	-0.0022850001
2.8079999e-06	-0.00231
2.8119998e-06	-0.00231
2.816e-06	-0.0023
2.82e-06	-0.0022850001
2.824e-06	-0.002275
2.8279999e-06	-0.00225500015
2.8319998e-06	-0.00223500015
2.836e-06	-0.0022250001
2.84e-06	-0.0022250001
2.844e-06	-0.0022150001
2.848e-06	-0.0022250001
2.8519999e-06	-0.00223500015
2.8559998e-06	-0.00224500015
2.86e-06	-0.00224500015
2.864e-06	-0.00225500015
2.868e-06	-0.00225500015
2.8719999e-06	-0.00225500015
2.8759998e-06	-0.00224500015
2.88e-06	-0.00223500015
2.884e-06	-0.00223500015
2.888e-06	-0.00224500015
2.8919999e-06	-0.00225500015
2.8959998e-06	-0.002275
2.9e-06	-0.0022850001
2.904e-06	-0.0022850001
2.908e-06	-0.002275
2.912e-06	-0.002265
2.9159999e-06	-0.00225500015
2.9199998e-06	-0.00225500015
2.924e-06	-0.00225500015
2.928e-06	-0.00224500015
2.932e-06	-0.00224500015
2.9359999e-06	-0.00223500015
2.9399998e-06	-0.00223500015
2.944e-06	-0.00223500015
2.948e-06	-0.00224500015
2.952e-06	-0.00224500015
2.956e-06	-0.00224500015
2.9599998e-06	-0.00224500015
2.9639998e-06	-0.00224500015
2.968e-06	-0.00224500015
2.972e-06	-0.00224500015
2.976e-06	-0.00225500015
2.9799999e-06	-0.00225500015
2.9839998e-06	-0.002265
2.988e-06	-0.002265
2.992e-06	-0.002275
2.996e-06	-0.002275
2.9999999e-06	-0.002265
3.0039998e-06	-0.00225500015
3.008e-06	-0.00225500015
3.012e-06	-0.00225500015
3.016e-06	-0.002265
3.02e-06	-0.002265
3.0239999e-06	-0.00225500015
3.0279998e-06	-0.002265
3.032e-06	-0.002265
3.036e-06	-0.002265
3.04e-06	-0.002265
3.0439999e-06	-0.002265
3.0479998e-06	-0.002265
3.052e-06	-0.00225500015
3.056e-06	-0.00225500015
3.06e-06	-0.00225500015
3.0639999e-06	-0.00225500015
3.0679998e-06	-0.002265
3.0719998e-06	-0.002265
3.076e-06	-0.002265
3.08e-06	-0.002275
3.084e-06	-0.002275
3.0879999e-06	-0.002265
3.0919998e-06	-0.002265
3.096e-06	-0.002265
3.1e-06	-0.00225500015
3.104e-06	-0.00225500015
3.1079999e-06	-0.00225500015
3.1119998e-06	-0.00225500015
3.116e-06	-0.00225500015
3.12e-06	-0.00225500015
3.124e-06	-0.002265
3.128e-06	-0.002265
3.1319998e-06	-0.002265
3.1359998e-06	-0.00225500015
3.14e-06	-0.00225500015
3.144e-06	-0.00225500015
3.148e-06	-0.00225500015
3.1519999e-06	-0.00224500015
3.1559998e-06	-0.00225500015
3.16e-06	-0.00225500015
3.164e-06	-0.00225500015
3.168e-06	-0.00225500015
3.1719999e-06	-0.00225500015
3.1759998e-06	-0.00225500015
3.18e-06	-0.00224500015
3.184e-06	-0.00224500015
3.188e-06	-0.00224500015
3.192e-06	-0.00224500015
3.1959999e-06	-0.00224500015
3.1999998e-06	-0.00224500015
3.204e-06	-0.00224500015
3.208e-06	-0.00224500015
3.212e-06	-0.00224500015
3.2159999e-06	-0.00224500015
3.2199998e-06	-0.00224500015
3.224e-06	-0.00224500015
3.228e-06	-0.00224500015
3.232e-06	-0.00224500015
3.2359999e-06	-0.00224500015
3.2399998e-06	-0.00224500015
3.2439998e-06	-0.00224500015
3.248e-06	-0.00224500015
3.252e-06	-0.00224500015
3.256e-06	-0.00224500015
3.2599999e-06	-0.00224500015
3.2639998e-06	-0.00224500015
3.268e-06	-0.00224500015
3.272e-06	-0.00225500015
3.276e-06	-0.00225500015
3.2799999e-06	-0.00224500015
3.2839998e-06	-0.00224500015
3.288e-06	-0.00224500015
3.292e-06	-0.00224500015
3.296e-06	-0.00224500015
3.3e-06	-0.00224500015
3.3039998e-06	-0.00224500015
3.3079998e-06	-0.00224500015
3.312e-06	-0.00224500015
3.316e-06	-0.00224500015
3.32e-06	-0.00224500015
3.3239999e-06	-0.00225500015
3.3279998e-06	-0.00224500015
3.332e-06	-0.00224500015
3.336e-06	-0.00224500015
3.34e-06	-0.00225500015
3.3439999e-06	-0.00224500015
3.3479998e-06	-0.00224500015
3.3519998e-06	-0.00224500015
3.356e-06	-0.00225500015
3.36e-06	-0.00225500015
3.364e-06	-0.00224500015
3.3679999e-06	-0.00224500015
3.3719998e-06	-0.00224500015
3.376e-06	-0.00224500015
3.38e-06	-0.00224500015
3.384e-06	-0.00224500015
3.3879999e-06	-0.00224500015
3.3919998e-06	-0.00224500015
3.396e-06	-0.00224500015
3.4e-06	-0.00224500015
3.404e-06	-0.00224500015
3.4079999e-06	-0.00224500015
3.4119998e-06	-0.00224500015
3.4159998e-06	-0.00225500015
3.42e-06	-0.00225500015
3.424e-06	-0.00225500015
3.428e-06	-0.00224500015
3.4319999e-06	-0.00225500015
3.4359998e-06	-0.00225500015
3.44e-06	-0.00224500015
3.444e-06	-0.00224500015
3.448e-06	-0.00224500015
3.4519999e-06	-0.00224500015
3.4559998e-06	-0.00224500015
3.4599998e-06	-0.00224500015
3.464e-06	-0.00224500015
3.468e-06	-0.00224500015
3.472e-06	-0.00224500015
3.4759998e-06	-0.00224500015
3.4799998e-06	-0.00224500015
3.484e-06	-0.00224500015
3.488e-06	-0.00224500015
3.492e-06	-0.00224500015
3.4959999e-06	-0.00224500015
3.4999998e-06	-0.00224500015
3.504e-06	-0.00224500015
3.508e-06	-0.00224500015
3.512e-06	-0.00225500015
3.5159999e-06	-0.00225500015
3.5199998e-06	-0.00225500015
3.5239998e-06	-0.00225500015
3.528e-06	-0.00225500015
3.532e-06	-0.00225500015
3.536e-06	-0.00225500015
3.5399999e-06	-0.00225500015
3.5439998e-06	-0.00225500015
3.548e-06	-0.00225500015
3.552e-06	-0.00224500015
3.556e-06	-0.00224500015
3.5599999e-06	-0.00223500015
3.5639998e-06	-0.002205
3.568e-06	-0.00216500015
3.572e-06	-0.00208
3.576e-06	-0.001985
3.5799999e-06	-0.00185
3.5839998e-06	-0.0017150001
3.5879998e-06	-0.00156
3.592e-06	-0.0014150001
3.596e-06	-0.00127
3.6e-06	-0.0011450001
3.6039999e-06	-0.001045
3.6079998e-06	-0.00095000005
3.612e-06	-0.00087500005
3.616e-06	-0.000815
3.62e-06	-0.00075500005
3.6239999e-06	-0.0007
3.6279998e-06	-0.00065000005
3.6319998e-06	-0.00060500005
3.636e-06	-0.000565000025
3.64e-06	-0.00052500002
3.644e-06	-0.000485
3.6479998e-06	-0.00045
3.6519998e-06	-0.00043
3.656e-06	-0.00041
3.66e-06	-0.00040000003
3.664e-06	-0.00040000003
3.6679999e-06	-0.00039
3.6719998e-06	-0.00040000003
3.676e-06	-0.00040000003
3.68e-06	-0.00040000003
3.684e-06	-0.00040000003
3.6879999e-06	-0.000380000025
3.6919998e-06	-0.00037
3.6959998e-06	-0.00036000002
3.7e-06	-0.00035
3.704e-06	-0.00034
3.708e-06	-0.000325000025
3.7119999e-06	-0.000325000025
3.7159998e-06	-0.000325000025
3.72e-06	-0.000325000025
3.724e-06	-0.00034
3.728e-06	-0.00034
3.7319999e-06	-0.00034
3.7359998e-06	-0.00035
3.7399998e-06	-0.00035
3.744e-06	-0.00035
3.748e-06	-0.00036000002
3.7519999e-06	-0.00036000002
3.7559998e-06	-0.00036000002
3.7599998e-06	-0.00036000002
3.764e-06	-0.00036000002
3.768e-06	-0.00036000002
3.772e-06	-0.00036000002
3.7759999e-06	-0.00036000002
3.7799998e-06	-0.00035
3.784e-06	-0.00034
3.788e-06	-0.000325000025
3.792e-06	-0.000325000025
3.7959999e-06	-0.000315
3.7999998e-06	-0.00030500002
3.8039998e-06	-0.00029500002
3.808e-06	-0.00029500002
3.812e-06	-0.00029500002
3.816e-06	-0.00029500002
3.82e-06	-0.00029500002
3.824e-06	-0.00030500002
3.828e-06	-0.000315
3.832e-06	-0.000325000025
3.836e-06	-0.00034
3.84e-06	-0.00035
3.844e-06	-0.00035
3.848e-06	-0.00035
3.8519997e-06	-0.00035
3.8559997e-06	-0.00035
3.86e-06	-0.00035
3.864e-06	-0.00035
3.868e-06	-0.00034
3.872e-06	-0.00034
3.876e-06	-0.000325000025
3.88e-06	-0.000325000025
3.884e-06	-0.000315
3.888e-06	-0.000315
3.8919998e-06	-0.000315
3.8959997e-06	-0.000315
3.8999997e-06	-0.00030500002
3.904e-06	-0.000315
3.908e-06	-0.000315
3.912e-06	-0.000315
3.916e-06	-0.000325000025
3.92e-06	-0.00034
3.924e-06	-0.00034
3.928e-06	-0.00034
3.932e-06	-0.00034
3.9359998e-06	-0.00035
3.9399997e-06	-0.00035
3.9439997e-06	-0.00035
3.948e-06	-0.00035
3.952e-06	-0.00035
3.956e-06	-0.00035
3.96e-06	-0.00035
3.964e-06	-0.00034
3.968e-06	-0.00034
3.972e-06	-0.00034
3.976e-06	-0.00034
3.9799997e-06	-0.00034
3.9839997e-06	-0.00034
3.9879997e-06	-0.00034
3.992e-06	-0.00034
3.996e-06	-0.000325000025
4e-06	-0.000325000025
4.004e-06	-0.000325000025
4.008e-06	-0.000325000025
4.012e-06	-0.000325000025
4.016e-06	-0.000325000025
4.02e-06	-0.000325000025
4.0239997e-06	-0.000325000025
4.0279997e-06	-0.000325000025
4.032e-06	-0.000325000025
4.036e-06	-0.000325000025
4.04e-06	-0.000325000025
4.044e-06	-0.000325000025
4.048e-06	-0.00034
4.052e-06	-0.00034
4.056e-06	-0.00034
4.06e-06	-0.00034
4.0639998e-06	-0.00034
4.0679997e-06	-0.00034
4.0719997e-06	-0.00034
4.076e-06	-0.00034
4.08e-06	-0.00034
4.084e-06	-0.00034
4.088e-06	-0.00034
4.092e-06	-0.00034
4.096e-06	-0.00034
4.1e-06	-0.00034
4.104e-06	-0.00034
4.1079998e-06	-0.00034
4.1119997e-06	-0.00034
4.1159997e-06	-0.00034
4.12e-06	-0.00034
4.124e-06	-0.000325000025
4.128e-06	-0.000325000025
4.132e-06	-0.000325000025
4.136e-06	-0.000325000025
4.14e-06	-0.000325000025
4.144e-06	-0.000325000025
4.148e-06	-0.000325000025
4.1519997e-06	-0.000325000025
4.1559997e-06	-0.000325000025
4.1599997e-06	-0.000325000025
4.164e-06	-0.000325000025
4.168e-06	-0.00034
4.172e-06	-0.00034
4.176e-06	-0.00034
4.18e-06	-0.00034
4.184e-06	-0.00034
4.188e-06	-0.00034
4.192e-06	-0.00034
4.1959997e-06	-0.00034
4.1999997e-06	-0.00034
4.204e-06	-0.00034
4.208e-06	-0.00034
4.212e-06	-0.00034
4.216e-06	-0.00034
4.22e-06	-0.00034
4.224e-06	-0.00034
4.228e-06	-0.00034
4.232e-06	-0.00034
4.2359998e-06	-0.00034
4.2399997e-06	-0.00034
4.2439997e-06	-0.00034
4.248e-06	-0.00034
4.252e-06	-0.00034
4.256e-06	-0.00034
4.26e-06	-0.00034
4.264e-06	-0.00034
4.268e-06	-0.00034
4.272e-06	-0.00034
4.276e-06	-0.000325000025
4.2799998e-06	-0.000325000025
4.2839997e-06	-0.000325000025
4.2879997e-06	-0.000325000025
4.292e-06	-0.000325000025
4.296e-06	-0.000325000025
4.3e-06	-0.000325000025
4.304e-06	-0.000325000025
4.308e-06	-0.000325000025
4.312e-06	-0.000325000025
4.316e-06	-0.000325000025
4.32e-06	-0.00034
4.3239997e-06	-0.000325000025
4.3279997e-06	-0.000325000025
4.3319997e-06	-0.000325000025
4.336e-06	-0.000325000025
4.34e-06	-0.000325000025
4.344e-06	-0.000315
4.348e-06	-0.000325000025
4.352e-06	-0.000325000025
4.356e-06	-0.000325000025
4.36e-06	-0.000325000025
4.364e-06	-0.000325000025
4.3679997e-06	-0.000325000025
4.3719997e-06	-0.000315
4.3759997e-06	-0.000315
4.38e-06	-0.000325000025
4.384e-06	-0.000325000025
4.388e-06	-0.000325000025
4.392e-06	-0.000325000025
4.396e-06	-0.000325000025
4.4e-06	-0.000325000025
4.404e-06	-0.000325000025
4.4079998e-06	-0.000325000025
4.4119997e-06	-0.000325000025
4.4159997e-06	-0.000325000025
4.42e-06	-0.000325000025
4.424e-06	-0.000325000025
4.428e-06	-0.000325000025
4.432e-06	-0.000325000025
4.436e-06	-0.000325000025
4.44e-06	-0.000315
4.444e-06	-0.000325000025
4.448e-06	-0.000315
4.4519998e-06	-0.000315
4.4559997e-06	-0.000315
4.4599997e-06	-0.000315
4.464e-06	-0.000315
4.468e-06	-0.000315
4.472e-06	-0.000315
4.476e-06	-0.000315
4.48e-06	-0.000315
4.484e-06	-0.000315
4.488e-06	-0.000315
4.492e-06	-0.000315
4.4959997e-06	-0.000315
4.4999997e-06	-0.000315
4.5039997e-06	-0.000325000025
4.508e-06	-0.000325000025
4.512e-06	-0.000315
4.516e-06	-0.000315
4.52e-06	-0.000325000025
4.524e-06	-0.000325000025
4.528e-06	-0.000325000025
4.532e-06	-0.000325000025
4.536e-06	-0.000325000025
4.5399997e-06	-0.000325000025
4.5439997e-06	-0.000325000025
4.5479997e-06	-0.000325000025
4.552e-06	-0.000325000025
4.556e-06	-0.00034
4.56e-06	-0.00035
4.564e-06	-0.00037
4.568e-06	-0.00042000005
4.572e-06	-0.00049500005
4.576e-06	-0.000595
4.5799998e-06	-0.00072000005
4.5839997e-06	-0.00084500005
4.5879997e-06	-0.001
4.592e-06	-0.0011450001
4.596e-06	-0.0012900001
4.6e-06	-0.00142500015
4.604e-06	-0.00154000015
4.608e-06	-0.0016250001
4.612e-06	-0.001685
4.616e-06	-0.0017400001
4.62e-06	-0.0018
4.6239998e-06	-0.00186
4.6279997e-06	-0.0019250001
4.6319997e-06	-0.001975
4.636e-06	-0.0020300001
4.64e-06	-0.00206000015
4.644e-06	-0.00209
4.648e-06	-0.0021200001
4.652e-06	-0.0021550001
4.656e-06	-0.00217500015
4.66e-06	-0.00217500015
4.664e-06	-0.00217500015
4.6679997e-06	-0.00216500015
4.6719997e-06	-0.00216500015
4.6759997e-06	-0.00217500015
4.68e-06	-0.002185
4.684e-06	-0.002195
4.688e-06	-0.002205
4.692e-06	-0.002205
4.696e-06	-0.0022150001
4.7e-06	-0.0022250001
4.704e-06	-0.00223500015
4.708e-06	-0.00224500015
4.7119997e-06	-0.00223500015
4.7159997e-06	-0.00223500015
4.7199997e-06	-0.00224500015
4.724e-06	-0.00223500015
4.728e-06	-0.00224500015
4.732e-06	-0.00224500015
4.736e-06	-0.00224500015
4.74e-06	-0.00223500015
4.744e-06	-0.0022250001
4.748e-06	-0.0022150001
4.7519998e-06	-0.0022150001
4.7559997e-06	-0.0022150001
4.7599997e-06	-0.0022150001
4.7639996e-06	-0.0022250001
4.768e-06	-0.0022250001
4.772e-06	-0.0022250001
4.776e-06	-0.00223500015
4.78e-06	-0.00224500015
4.784e-06	-0.00224500015
4.788e-06	-0.00225500015
4.792e-06	-0.00224500015
4.7959998e-06	-0.00225500015
4.7999997e-06	-0.002265
4.8039997e-06	-0.002265
4.808e-06	-0.002275
4.812e-06	-0.0023
4.816e-06	-0.0023
4.82e-06	-0.0022850001
4.824e-06	-0.002275
4.828e-06	-0.002275
4.832e-06	-0.00225500015
4.836e-06	-0.00224500015
4.8399997e-06	-0.00223500015
4.8439997e-06	-0.0022250001
4.8479997e-06	-0.0022250001
4.852e-06	-0.0022250001
4.856e-06	-0.00223500015
4.86e-06	-0.00224500015
4.864e-06	-0.00224500015
4.868e-06	-0.00225500015
4.872e-06	-0.002265
4.876e-06	-0.002265
4.88e-06	-0.002265
4.8839997e-06	-0.002265
4.8879997e-06	-0.002265
4.8919997e-06	-0.002265
4.896e-06	-0.002265
4.9e-06	-0.002265
4.904e-06	-0.002265
4.908e-06	-0.002275
4.912e-06	-0.002275
4.916e-06	-0.002265
4.92e-06	-0.002265
4.9239998e-06	-0.00225500015
4.9279997e-06	-0.00224500015
4.9319997e-06	-0.00224500015
4.9359996e-06	-0.00224500015
4.94e-06	-0.00224500015
4.944e-06	-0.00224500015
4.948e-06	-0.00224500015
4.952e-06	-0.00224500015
4.956e-06	-0.00224500015
4.96e-06	-0.00225500015
4.964e-06	-0.00225500015
4.9679998e-06	-0.00225500015
4.9719997e-06	-0.00224500015
4.9759997e-06	-0.00224500015
4.98e-06	-0.00224500015
4.984e-06	-0.00224500015
4.988e-06	-0.00224500015
4.992e-06	-0.00225500015
4.996e-06	-0.00225500015
5e-06	-0.00225500015
5.004e-06	-0.00225500015
5.008e-06	-0.002265
5.0119997e-06	-0.002265
5.0159997e-06	-0.002265
5.0199997e-06	-0.00225500015
5.024e-06	-0.00225500015
5.028e-06	-0.00225500015
5.032e-06	-0.00225500015
5.036e-06	-0.00224500015
5.04e-06	-0.00225500015
5.044e-06	-0.00225500015
5.048e-06	-0.00225500015
5.052e-06	-0.00225500015
5.0559997e-06	-0.002265
5.0599997e-06	-0.002265
5.0639997e-06	-0.00225500015
5.068e-06	-0.00225500015
5.072e-06	-0.00225500015
5.076e-06	-0.00225500015
5.08e-06	-0.00224500015
5.084e-06	-0.00224500015
5.088e-06	-0.00225500015
5.092e-06	-0.00225500015
5.0959998e-06	-0.00225500015
5.0999997e-06	-0.00225500015
5.1039997e-06	-0.00225500015
5.1079996e-06	-0.00225500015
5.112e-06	-0.00225500015
5.116e-06	-0.00225500015
5.12e-06	-0.00225500015
5.124e-06	-0.00225500015
5.128e-06	-0.00225500015
5.132e-06	-0.00225500015
5.136e-06	-0.00225500015
5.1399998e-06	-0.002265
5.1439997e-06	-0.00225500015
5.1479997e-06	-0.00225500015
5.1519996e-06	-0.002265
5.156e-06	-0.002265
5.16e-06	-0.00225500015
5.164e-06	-0.00225500015
5.168e-06	-0.00225500015
5.172e-06	-0.00225500015
5.176e-06	-0.00224500015
5.18e-06	-0.00224500015
5.1839997e-06	-0.00224500015
5.1879997e-06	-0.00224500015
5.1919997e-06	-0.00224500015
5.196e-06	-0.00224500015
5.2e-06	-0.00224500015
5.204e-06	-0.00224500015
5.208e-06	-0.00224500015
5.212e-06	-0.00224500015
5.216e-06	-0.00224500015
5.22e-06	-0.00223500015
5.224e-06	-0.00224500015
5.2279997e-06	-0.00224500015
5.2319997e-06	-0.00224500015
5.2359997e-06	-0.00224500015
5.24e-06	-0.00224500015
5.244e-06	-0.00224500015
5.248e-06	-0.00224500015
5.252e-06	-0.00224500015
5.256e-06	-0.00224500015
5.26e-06	-0.00224500015
5.264e-06	-0.00224500015
5.2679998e-06	-0.00224500015
5.2719997e-06	-0.00224500015
5.2759997e-06	-0.00224500015
5.2799996e-06	-0.00224500015
5.284e-06	-0.00224500015
5.288e-06	-0.00224500015
5.292e-06	-0.00224500015
5.296e-06	-0.00224500015
5.3e-06	-0.00224500015
5.304e-06	-0.00224500015
5.308e-06	-0.00224500015
5.3119998e-06	-0.00224500015
5.3159997e-06	-0.00224500015
5.3199997e-06	-0.00224500015
5.3239996e-06	-0.00223500015
5.328e-06	-0.00223500015
5.332e-06	-0.00223500015
5.336e-06	-0.00224500015
5.34e-06	-0.00223500015
5.344e-06	-0.00224500015
5.348e-06	-0.00224500015
5.352e-06	-0.00224500015
5.3559997e-06	-0.00224500015
5.3599997e-06	-0.00224500015
5.3639997e-06	-0.00224500015
5.368e-06	-0.00224500015
5.372e-06	-0.00224500015
5.376e-06	-0.00224500015
5.38e-06	-0.00224500015
5.384e-06	-0.00224500015
5.388e-06	-0.00224500015
5.392e-06	-0.00224500015
5.396e-06	-0.00224500015
5.3999997e-06	-0.00224500015
5.4039997e-06	-0.00224500015
5.4079997e-06	-0.00224500015
5.412e-06	-0.00224500015
5.416e-06	-0.00224500015
5.42e-06	-0.00224500015
5.424e-06	-0.00223500015
5.428e-06	-0.00224500015
5.432e-06	-0.00224500015
5.436e-06	-0.00224500015
5.4399998e-06	-0.00224500015
5.4439997e-06	-0.00224500015
5.4479997e-06	-0.00224500015
5.4519996e-06	-0.00224500015
5.456e-06	-0.00224500015
5.46e-06	-0.00224500015
5.464e-06	-0.00224500015
5.468e-06	-0.00223500015
5.472e-06	-0.00223500015
5.476e-06	-0.00224500015
5.48e-06	-0.00224500015
5.4839998e-06	-0.00224500015
5.4879997e-06	-0.00224500015
5.4919997e-06	-0.00224500015
5.4959996e-06	-0.00224500015
5.5e-06	-0.00224500015
5.504e-06	-0.00224500015
5.508e-06	-0.00223500015
5.512e-06	-0.00223500015
5.516e-06	-0.00223500015
5.52e-06	-0.00223500015
5.524e-06	-0.00224500015
5.5279997e-06	-0.00224500015
5.5319997e-06	-0.00224500015
5.5359997e-06	-0.00224500015
5.5399996e-06	-0.00224500015
5.544e-06	-0.00224500015
5.548e-06	-0.00224500015
5.552e-06	-0.00224500015
5.556e-06	-0.00223500015
5.56e-06	-0.00223500015
5.564e-06	-0.002205
5.568e-06	-0.0021550001
5.5719997e-06	-0.00208
5.5759997e-06	-0.001975
5.5799997e-06	-0.00185
5.584e-06	-0.0017150001
5.588e-06	-0.00156
5.592e-06	-0.0014050001
5.596e-06	-0.00126
5.6e-06	-0.00113500005
5.604e-06	-0.0010350001
5.608e-06	-0.00095000005
5.6119998e-06	-0.00087500005
5.6159997e-06	-0.000815
5.6199997e-06	-0.00076500005
5.6239996e-06	-0.00071
5.628e-06	-0.00066
5.632e-06	-0.00060500005
5.636e-06	-0.00055500005
5.64e-06	-0.00051500005
5.644e-06	-0.000485
5.648e-06	-0.00045
5.652e-06	-0.00043
5.6559998e-06	-0.00041
5.6599997e-06	-0.00040000003
5.6639997e-06	-0.00041
5.6679996e-06	-0.00041
5.672e-06	-0.00041
5.676e-06	-0.00041
5.68e-06	-0.00041
5.684e-06	-0.00040000003
5.688e-06	-0.00039
5.692e-06	-0.00037
5.696e-06	-0.00036000002
5.6999997e-06	-0.00035
5.7039997e-06	-0.00035
5.7079997e-06	-0.00034
5.7119996e-06	-0.000325000025
5.716e-06	-0.00034
5.72e-06	-0.00034
5.724e-06	-0.00034
5.728e-06	-0.00035
5.732e-06	-0.00036000002
5.736e-06	-0.00035
5.74e-06	-0.00035
5.7439997e-06	-0.00035
5.7479997e-06	-0.00036000002
5.7519997e-06	-0.00036000002
5.756e-06	-0.00036000002
5.76e-06	-0.00036000002
5.764e-06	-0.00036000002
5.768e-06	-0.00036000002
5.772e-06	-0.00036000002
5.776e-06	-0.00036000002
5.78e-06	-0.00036000002
5.7839998e-06	-0.00035
5.7879997e-06	-0.00035
5.7919997e-06	-0.00034
5.7959996e-06	-0.000315
5.8e-06	-0.000315
5.804e-06	-0.00030500002
5.808e-06	-0.00030500002
5.812e-06	-0.00030500002
5.816e-06	-0.00030500002
5.82e-06	-0.000315
5.824e-06	-0.000315
5.8279998e-06	-0.000325000025
5.8319997e-06	-0.00035
5.8359997e-06	-0.00036000002
5.8399996e-06	-0.00036000002
5.844e-06	-0.00036000002
5.848e-06	-0.00036000002
5.852e-06	-0.00036000002
5.856e-06	-0.00036000002
5.86e-06	-0.00035
5.864e-06	-0.00035
5.868e-06	-0.00035
5.8719997e-06	-0.00034
5.8759997e-06	-0.000325000025
5.8799997e-06	-0.000325000025
5.8839996e-06	-0.000325000025
5.888e-06	-0.000325000025
5.892e-06	-0.000325000025
5.896e-06	-0.000325000025
5.9e-06	-0.000325000025
5.904e-06	-0.000325000025
5.908e-06	-0.000325000025
5.912e-06	-0.000325000025
5.9159997e-06	-0.00034
5.9199997e-06	-0.00034
5.9239997e-06	-0.00034
5.9279996e-06	-0.00035
5.932e-06	-0.00035
5.936e-06	-0.00036000002
5.94e-06	-0.00036000002
5.944e-06	-0.00036000002
5.948e-06	-0.00036000002
5.952e-06	-0.00035
5.9559998e-06	-0.00035
5.9599997e-06	-0.00035
5.9639997e-06	-0.00036000002
5.9679996e-06	-0.00036000002
5.972e-06	-0.00036000002
5.976e-06	-0.00036000002
5.98e-06	-0.00036000002
5.984e-06	-0.00036000002
5.988e-06	-0.00035
5.992e-06	-0.00035
5.996e-06	-0.00035
5.9999998e-06	-0.00035
6.0039997e-06	-0.00034
6.0079997e-06	-0.00034
6.0119996e-06	-0.00034
6.016e-06	-0.00034
6.02e-06	-0.000325000025
6.024e-06	-0.000325000025
6.028e-06	-0.00034
6.032e-06	-0.00034
6.036e-06	-0.00034
6.04e-06	-0.00034
6.0439997e-06	-0.00034
6.0479997e-06	-0.00034
6.0519997e-06	-0.00034
6.0559996e-06	-0.00034
6.06e-06	-0.00034
6.064e-06	-0.00035
6.068e-06	-0.00035
6.072e-06	-0.00034
6.076e-06	-0.00034
6.08e-06	-0.00034
6.084e-06	-0.00034
6.0879997e-06	-0.00034
6.0919997e-06	-0.00034
6.0959997e-06	-0.00034
6.0999996e-06	-0.00034
6.104e-06	-0.00034
6.108e-06	-0.000325000025
6.112e-06	-0.000325000025
6.116e-06	-0.000325000025
6.12e-06	-0.000325000025
6.124e-06	-0.00034
6.1279998e-06	-0.00034
6.1319997e-06	-0.000325000025
6.1359997e-06	-0.000325000025
6.1399996e-06	-0.000325000025
6.1439996e-06	-0.000325000025
6.148e-06	-0.000325000025
6.152e-06	-0.000325000025
6.156e-06	-0.000325000025
6.16e-06	-0.000325000025
6.164e-06	-0.000325000025
6.168e-06	-0.000325000025
6.1719998e-06	-0.000325000025
6.1759997e-06	-0.000325000025
6.1799997e-06	-0.000325000025
6.1839996e-06	-0.000325000025
6.188e-06	-0.00034
6.192e-06	-0.00034
6.196e-06	-0.00034
6.2e-06	-0.00034
6.204e-06	-0.00034
6.208e-06	-0.00034
6.212e-06	-0.00034
6.2159997e-06	-0.00034
6.2199997e-06	-0.00034
6.2239997e-06	-0.00034
6.2279996e-06	-0.00034
6.232e-06	-0.00034
6.236e-06	-0.00034
6.24e-06	-0.00034
6.244e-06	-0.00034
6.248e-06	-0.00034
6.252e-06	-0.000325000025
6.256e-06	-0.00034
6.2599997e-06	-0.00034
6.2639997e-06	-0.00034
6.2679997e-06	-0.000325000025
6.2719996e-06	-0.000325000025
6.276e-06	-0.000325000025
6.28e-06	-0.000325000025
6.284e-06	-0.000325000025
6.288e-06	-0.000325000025
6.292e-06	-0.000325000025
6.296e-06	-0.000315
6.2999998e-06	-0.000315
6.3039997e-06	-0.000325000025
6.3079997e-06	-0.000325000025
6.3119996e-06	-0.000315
6.3159996e-06	-0.000315
6.32e-06	-0.000325000025
6.324e-06	-0.000325000025
6.328e-06	-0.000325000025
6.332e-06	-0.000325000025
6.336e-06	-0.000325000025
6.34e-06	-0.000325000025
6.3439998e-06	-0.000325000025
6.3479997e-06	-0.000325000025
6.3519997e-06	-0.000325000025
6.3559996e-06	-0.000325000025
6.36e-06	-0.000325000025
6.364e-06	-0.000315
6.368e-06	-0.000315
6.372e-06	-0.000315
6.376e-06	-0.000315
6.38e-06	-0.000325000025
6.384e-06	-0.000325000025
6.3879997e-06	-0.000325000025
6.3919997e-06	-0.000325000025
6.3959997e-06	-0.000325000025
6.3999996e-06	-0.000325000025
6.404e-06	-0.000325000025
6.408e-06	-0.000325000025
6.412e-06	-0.000325000025
6.416e-06	-0.000325000025
6.42e-06	-0.000325000025
6.424e-06	-0.000315
6.428e-06	-0.000325000025
6.4319997e-06	-0.000325000025
6.4359997e-06	-0.000315
6.4399997e-06	-0.000315
6.4439996e-06	-0.000315
6.448e-06	-0.000315
6.452e-06	-0.000315
6.456e-06	-0.000315
6.46e-06	-0.000315
6.464e-06	-0.000315
6.468e-06	-0.000315
6.4719998e-06	-0.000315
6.4759997e-06	-0.000315
6.4799997e-06	-0.000315
6.4839996e-06	-0.000315
6.4879996e-06	-0.000315
6.492e-06	-0.000315
6.496e-06	-0.000315
6.5e-06	-0.000315
6.504e-06	-0.000315
6.508e-06	-0.000315
6.512e-06	-0.000325000025
6.5159998e-06	-0.000325000025
6.5199997e-06	-0.000325000025
6.5239997e-06	-0.000325000025
6.5279996e-06	-0.000325000025
6.5319996e-06	-0.000325000025
6.536e-06	-0.000325000025
6.54e-06	-0.000325000025
6.544e-06	-0.000325000025
6.548e-06	-0.000325000025
6.552e-06	-0.00034
6.556e-06	-0.00034
6.5599997e-06	-0.00035
6.5639997e-06	-0.000380000025
6.5679997e-06	-0.00042000005
6.5719996e-06	-0.00049500005
6.576e-06	-0.00058500003
6.58e-06	-0.00071
6.584e-06	-0.000855
6.588e-06	-0.001
6.592e-06	-0.001155
6.596e-06	-0.0012900001
6.6e-06	-0.0014150001
6.6039997e-06	-0.0015200001
6.6079997e-06	-0.001615
6.6119997e-06	-0.0016950001
6.6159996e-06	-0.00176000015
6.62e-06	-0.0018100001
6.624e-06	-0.00186
6.628e-06	-0.0019150001
6.632e-06	-0.001965
6.636e-06	-0.0020050001
6.64e-06	-0.00205000015
6.6439998e-06	-0.00209
6.6479997e-06	-0.0021200001
6.6519997e-06	-0.0021550001
6.6559996e-06	-0.00217500015
6.6599996e-06	-0.002185
6.664e-06	-0.002195
6.668e-06	-0.002185
6.672e-06	-0.002185
6.676e-06	-0.002185
6.68e-06	-0.002185
6.684e-06	-0.002185
6.6879998e-06	-0.002195
6.6919997e-06	-0.002205
6.6959997e-06	-0.0022250001
6.6999996e-06	-0.00223500015
6.7039996e-06	-0.00224500015
6.708e-06	-0.00225500015
6.712e-06	-0.00225500015
6.716e-06	-0.00224500015
6.72e-06	-0.00224500015
6.724e-06	-0.00224500015
6.728e-06	-0.0022250001
6.7319997e-06	-0.0022250001
6.7359997e-06	-0.0022250001
6.7399997e-06	-0.0022250001
6.7439996e-06	-0.0022250001
6.748e-06	-0.0022150001
6.752e-06	-0.0022250001
6.756e-06	-0.00223500015
6.76e-06	-0.0022250001
6.764e-06	-0.00223500015
6.768e-06	-0.00223500015
6.772e-06	-0.00223500015
6.7759997e-06	-0.00223500015
6.7799997e-06	-0.00223500015
6.7839997e-06	-0.00224500015
6.7879996e-06	-0.00225500015
6.792e-06	-0.002265
6.796e-06	-0.002265
6.8e-06	-0.0022850001
6.804e-06	-0.0023
6.808e-06	-0.0023
6.812e-06	-0.0023
6.8159998e-06	-0.0023
6.8199997e-06	-0.0023
6.8239997e-06	-0.0022850001
6.8279996e-06	-0.002275
6.8319996e-06	-0.002265
6.836e-06	-0.00225500015
6.84e-06	-0.00224500015
6.844e-06	-0.00223500015
6.848e-06	-0.00223500015
6.852e-06	-0.00223500015
6.856e-06	-0.00223500015
6.8599998e-06	-0.00224500015
6.8639997e-06	-0.00224500015
6.8679997e-06	-0.00225500015
6.8719996e-06	-0.00225500015
6.8759996e-06	-0.002265
6.88e-06	-0.002265
6.884e-06	-0.002265
6.888e-06	-0.002275
6.892e-06	-0.002275
6.896e-06	-0.002275
6.9e-06	-0.002275
6.9039997e-06	-0.002275
6.9079997e-06	-0.002265
6.9119997e-06	-0.002265
6.9159996e-06	-0.002265
6.9199996e-06	-0.002265
6.924e-06	-0.00225500015
6.928e-06	-0.002265
6.932e-06	-0.002265
6.936e-06	-0.00225500015
6.94e-06	-0.00225500015
6.944e-06	-0.00225500015
6.9479997e-06	-0.00225500015
6.9519997e-06	-0.00225500015
6.9559997e-06	-0.00225500015
6.9599996e-06	-0.00225500015
6.964e-06	-0.00225500015
6.968e-06	-0.00225500015
6.972e-06	-0.00225500015
6.976e-06	-0.00225500015
6.98e-06	-0.00225500015
6.984e-06	-0.00225500015
6.9879998e-06	-0.00225500015
6.9919997e-06	-0.00225500015
6.9959997e-06	-0.00225500015
