# Supplementary material for: Spatial control of doping in conducting polymers enables complementary, conformable, implantable internal ion-gated organic electrochemical transistors
Source: Nat Commun. 2025 Jan 9;16:517. doi: 10.1038/s41467-024-55284-w (PMC11717955; doi:10.1038/s41467-024-55284-w)
Supplement: Supplementary file 6 — Source Data [file 41467_2024_55284_MOESM6_ESM.zip › SourceDataFiles/Figure2/Figure2E/CIGT2E2.csv]

2e-09	0.00316
4e-09	0.00316
5.9999996e-09	0.00316
8e-09	0.00316
1e-08	0.00316
1.1999999e-08	0.00316
1.3999999e-08	0.00316
1.6e-08	0.00316
1.8e-08	0.00316
2e-08	0.00316
2.2e-08	0.00316
2.3999998e-08	0.00316
2.5999999e-08	0.00316
2.7999999e-08	0.00316
3e-08	0.00316
3.2e-08	0.00316
3.4e-08	0.00316
3.6e-08	0.00316
3.8e-08	0.00314
4e-08	0.00314
4.2e-08	0.00314
4.4e-08	0.00312
4.6e-08	0.0031
4.7999997e-08	0.00307
4.9999997e-08	0.00303
5.1999997e-08	0.00299000025
5.3999997e-08	0.00293
5.5999998e-08	0.00287
5.7999998e-08	0.00278000025
6e-08	0.0027
6.2e-08	0.00262000025
6.4e-08	0.0025300002
6.6e-08	0.00245
6.8e-08	0.00235000015
7e-08	0.0022600001
7.2e-08	0.0021800001
7.4e-08	0.0021000001
7.6e-08	0.00201
7.8e-08	0.0019500001
8e-08	0.0018900001
8.2e-08	0.00185
8.4e-08	0.00178
8.6e-08	0.0017400001
8.8e-08	0.00172
9e-08	0.00168000015
9.2e-08	0.0016600001
9.4e-08	0.00164
9.5999994e-08	0.0016000001
9.7999994e-08	0.00158
9.9999994e-08	0.00155
1.01999994e-07	0.0015100001
1.03999994e-07	0.00149
1.05999995e-07	0.00147
1.07999995e-07	0.00143
1.09999995e-07	0.00139000015
1.11999995e-07	0.0013700001
1.13999995e-07	0.00133
1.15999995e-07	0.0013000001
1.17999996e-07	0.00126
1.2e-07	0.0012200001
1.22e-07	0.00120000005
1.24e-07	0.00116000005
1.26e-07	0.00112
1.28e-07	0.00108
1.2999999e-07	0.00105000005
1.32e-07	0.0010300001
1.3399999e-07	0.00101
1.36e-07	0.00099000005
1.3799999e-07	0.00097
1.4e-07	0.00097
1.4199999e-07	0.00097
1.44e-07	0.00097
1.4599999e-07	0.00095000005
1.48e-07	0.00095000005
1.4999999e-07	0.00093
1.52e-07	0.00093
1.5399999e-07	0.00091000005
1.56e-07	0.00089
1.5799999e-07	0.00089
1.6e-07	0.00089
1.6199999e-07	0.00089
1.64e-07	0.00089
1.6599999e-07	0.00087000005
1.68e-07	0.00087000005
1.6999999e-07	0.00087000005
1.72e-07	0.00085
1.74e-07	0.00083000005
1.76e-07	0.00080000005
1.78e-07	0.00078
1.8e-07	0.00076000005
1.82e-07	0.00074
1.84e-07	0.00072000005
1.86e-07	0.00072000005
1.88e-07	0.00072000005
1.9e-07	0.00074
1.9199999e-07	0.00074
1.94e-07	0.00074
1.9599999e-07	0.00076000005
1.98e-07	0.00076000005
1.9999999e-07	0.00076000005
2.02e-07	0.00076000005
2.0399999e-07	0.00074
2.06e-07	0.00074
2.0799999e-07	0.00074
2.1e-07	0.00074
2.1199999e-07	0.00076000005
2.14e-07	0.00076000005
2.1599999e-07	0.00076000005
2.18e-07	0.00076000005
2.1999999e-07	0.00076000005
2.22e-07	0.00076000005
2.2399999e-07	0.00076000005
2.26e-07	0.00074
2.2799999e-07	0.00072000005
2.3e-07	0.00072000005
2.3199999e-07	0.0007
2.34e-07	0.0007
2.3599999e-07	0.0007
2.38e-07	0.0007
2.4e-07	0.0007
2.42e-07	0.0007
2.44e-07	0.0007
2.4599998e-07	0.0007
2.48e-07	0.0007
2.5e-07	0.0007
2.52e-07	0.0007
2.5399999e-07	0.0007
2.56e-07	0.0007
2.58e-07	0.0007
2.5999998e-07	0.0007
2.62e-07	0.0007
2.64e-07	0.00072000005
2.66e-07	0.00072000005
2.6799998e-07	0.00072000005
2.7e-07	0.00072000005
2.72e-07	0.00072000005
2.74e-07	0.00072000005
2.7599998e-07	0.0007
2.78e-07	0.00068
2.8e-07	0.00068
2.82e-07	0.00068
2.8399998e-07	0.00068
2.86e-07	0.0007
2.88e-07	0.0007
2.9e-07	0.0007
2.9199998e-07	0.0007
2.94e-07	0.0007
2.96e-07	0.0007
2.98e-07	0.0007
2.9999998e-07	0.0007
3.02e-07	0.0007
3.04e-07	0.0007
3.06e-07	0.0007
3.0799998e-07	0.0007
3.1e-07	0.0007
3.12e-07	0.00072000005
3.14e-07	0.00072000005
3.1599998e-07	0.00072000005
3.18e-07	0.00072000005
3.2e-07	0.00072000005
3.2199998e-07	0.00072000005
3.2399998e-07	0.00072000005
3.26e-07	0.0007
3.28e-07	0.0007
3.2999998e-07	0.0007
3.3199998e-07	0.0007
3.34e-07	0.00068
3.36e-07	0.0007
3.3799998e-07	0.00068
3.3999999e-07	0.00068
3.42e-07	0.00068
3.44e-07	0.00068
3.4599998e-07	0.00068
3.48e-07	0.00068
3.5e-07	0.00068
3.52e-07	0.00068
3.5399998e-07	0.00068
3.56e-07	0.00068
3.58e-07	0.00068
3.6e-07	0.00068
3.6199998e-07	0.00068
3.64e-07	0.00068
3.66e-07	0.00068
3.68e-07	0.00068
3.6999998e-07	0.00068
3.72e-07	0.00068
3.74e-07	0.00068
3.76e-07	0.00068
3.7799998e-07	0.0007
3.8e-07	0.0007
3.82e-07	0.0007
3.8399997e-07	0.0007
3.8599998e-07	0.0007
3.88e-07	0.0007
3.9e-07	0.00072000005
3.9199998e-07	0.00072000005
3.9399998e-07	0.0007
3.96e-07	0.0007
3.98e-07	0.0007
3.9999998e-07	0.0007
4.0199998e-07	0.0007
4.04e-07	0.0007
4.06e-07	0.0007
4.0799998e-07	0.0007
4.0999998e-07	0.0007
4.12e-07	0.0007
4.14e-07	0.0007
4.1599998e-07	0.0007
4.1799998e-07	0.0007
4.2e-07	0.0007
4.22e-07	0.0007
4.2399998e-07	0.00072000005
4.2599999e-07	0.0007
4.28e-07	0.00072000005
4.3e-07	0.0007
4.3199998e-07	0.0007
4.34e-07	0.0007
4.36e-07	0.0007
4.38e-07	0.0007
4.3999998e-07	0.0007
4.42e-07	0.0007
4.44e-07	0.00068
4.46e-07	0.0007
4.4799998e-07	0.0007
4.5e-07	0.0007
4.52e-07	0.00068
4.5399997e-07	0.00068
4.5599998e-07	0.00068
4.58e-07	0.0007
4.6e-07	0.0007
4.6199997e-07	0.0007
4.6399998e-07	0.0007
4.66e-07	0.0007
4.68e-07	0.0007
4.6999997e-07	0.0007
4.7199998e-07	0.00068
4.74e-07	0.00068
4.76e-07	0.00068
4.78e-07	0.00068
4.8e-07	0.0007
4.8199996e-07	0.00068
4.84e-07	0.0007
4.86e-07	0.00068
4.88e-07	0.0007
4.9e-07	0.0007
4.9199997e-07	0.0007
4.94e-07	0.00068
4.96e-07	0.00068
4.9799996e-07	0.00068
5e-07	0.00068
5.02e-07	0.00068
5.04e-07	0.00068
5.06e-07	0.00068
5.0799997e-07	0.00068
5.1e-07	0.00068
5.12e-07	0.00068
5.1399996e-07	0.00068
5.16e-07	0.00068
5.18e-07	0.00068
5.1999996e-07	0.0007
5.22e-07	0.0007
5.24e-07	0.0007
5.26e-07	0.0007
5.28e-07	0.0007
5.2999997e-07	0.00068
5.32e-07	0.0007
5.34e-07	0.00068
5.3599996e-07	0.00068
5.38e-07	0.00068
5.4e-07	0.00068
5.42e-07	0.00068
5.44e-07	0.00068
5.4599997e-07	0.00068
5.48e-07	0.00068
5.5e-07	0.00068
5.5199996e-07	0.00068
5.54e-07	0.00068
5.56e-07	0.0007
5.58e-07	0.0007
5.6e-07	0.0007
5.6199997e-07	0.0007
5.64e-07	0.0007
5.66e-07	0.00068
5.6799996e-07	0.00068
5.7e-07	0.00068
5.72e-07	0.00068
5.74e-07	0.00068
5.76e-07	0.00068
5.7799997e-07	0.00068
5.8e-07	0.00068
5.82e-07	0.00068
5.8399996e-07	0.00068
5.86e-07	0.00068
5.88e-07	0.0007
5.8999996e-07	0.0007
5.92e-07	0.0007
5.9399997e-07	0.00068
5.96e-07	0.00068
5.98e-07	0.00068
5.9999996e-07	0.00068
6.02e-07	0.00068
6.04e-07	0.00068
6.0599996e-07	0.00068
6.08e-07	0.00068
6.1e-07	0.00068
6.12e-07	0.00068
6.14e-07	0.00068
6.1599997e-07	0.00068
6.18e-07	0.00068
6.2e-07	0.00068
6.2199996e-07	0.0007
6.24e-07	0.0007
6.26e-07	0.0007
6.28e-07	0.00068
6.3e-07	0.00068
6.3199997e-07	0.00068
6.34e-07	0.0007
6.36e-07	0.00068
6.3799996e-07	0.00068
6.4e-07	0.00068
6.42e-07	0.00068
6.4399995e-07	0.00068
6.46e-07	0.00068
6.4799997e-07	0.00068
6.5e-07	0.0007
6.52e-07	0.0007
6.5399996e-07	0.0007
6.56e-07	0.0007
6.58e-07	0.0007
6.5999996e-07	0.0007
6.62e-07	0.0007
6.6399997e-07	0.0007
6.66e-07	0.0007
6.68e-07	0.0007
6.6999996e-07	0.0007
6.72e-07	0.0007
6.74e-07	0.0007
6.7599996e-07	0.0007
6.78e-07	0.0007
6.7999997e-07	0.0007
6.82e-07	0.0007
6.84e-07	0.0007
6.8599996e-07	0.0007
6.88e-07	0.0007
6.9e-07	0.0007
6.9199996e-07	0.0007
6.94e-07	0.0007
6.96e-07	0.0007
6.98e-07	0.0007
7e-07	0.0007
7.0199997e-07	0.0007
7.04e-07	0.0007
7.06e-07	0.0007
7.0799996e-07	0.0007
7.1e-07	0.0007
7.12e-07	0.0007
7.1399995e-07	0.0007
7.16e-07	0.0007
7.1799997e-07	0.0007
7.2e-07	0.0007
7.22e-07	0.0007
7.2399996e-07	0.0007
7.26e-07	0.0007
7.28e-07	0.0007
7.2999995e-07	0.0007
7.32e-07	0.0007
7.3399997e-07	0.0007
7.36e-07	0.0007
7.38e-07	0.0007
7.3999996e-07	0.0007
7.42e-07	0.0007
7.44e-07	0.0007
7.4599996e-07	0.0007
7.48e-07	0.0007
7.4999997e-07	0.0007
7.52e-07	0.0007
7.54e-07	0.0007
7.5599996e-07	0.0007
7.58e-07	0.0007
7.6e-07	0.0007
7.6199996e-07	0.0007
7.64e-07	0.00068
7.6599997e-07	0.0007
7.6799995e-07	0.00068
7.7e-07	0.00068
7.7199996e-07	0.00068
7.74e-07	0.00068
7.76e-07	0.00068
7.7799996e-07	0.00068
7.8e-07	0.0007
7.82e-07	0.0007
7.8399995e-07	0.0007
7.86e-07	0.0007
7.8799997e-07	0.0007
7.9e-07	0.0007
7.92e-07	0.0007
7.9399996e-07	0.0007
7.96e-07	0.0007
7.98e-07	0.0007
7.9999995e-07	0.0007
8.02e-07	0.0007
8.0399997e-07	0.0007
8.06e-07	0.00068
8.08e-07	0.00068
8.0999996e-07	0.00068
8.12e-07	0.00068
8.14e-07	0.00068
8.1599995e-07	0.00068
8.18e-07	0.00068
8.1999997e-07	0.00068
8.22e-07	0.00068
8.24e-07	0.00068
8.2599996e-07	0.0007
8.28e-07	0.0007
8.3e-07	0.0007
8.3199996e-07	0.0007
8.34e-07	0.0007
8.3599997e-07	0.0007
8.3799995e-07	0.0007
8.4e-07	0.0007
8.4199996e-07	0.00068
8.44e-07	0.0007
8.46e-07	0.0007
8.4799996e-07	0.0007
8.5e-07	0.0007
8.5199997e-07	0.0007
8.5399995e-07	0.0007
8.56e-07	0.0007
8.5799996e-07	0.0007
8.6e-07	0.0007
8.62e-07	0.00068
8.6399996e-07	0.00068
8.66e-07	0.00068
8.68e-07	0.00068
8.6999995e-07	0.00068
8.72e-07	0.00068
8.7399997e-07	0.00068
8.76e-07	0.00068
8.78e-07	0.00068
8.7999996e-07	0.00068
8.82e-07	0.00068
8.84e-07	0.00068
8.8599995e-07	0.00068
8.88e-07	0.00068
8.8999997e-07	0.00068
8.92e-07	0.00068
8.94e-07	0.00068
8.9599996e-07	0.00068
8.98e-07	0.00068
9e-07	0.00068
9.0199995e-07	0.00068
9.04e-07	0.00068
9.0599997e-07	0.00068
9.0799995e-07	0.00068
9.1e-07	0.00068
9.1199996e-07	0.00068
9.14e-07	0.00068
9.16e-07	0.00068
9.1799996e-07	0.00068
9.2e-07	0.00068
9.2199997e-07	0.0007
9.2399995e-07	0.00068
9.26e-07	0.00068
9.2799996e-07	0.00068
9.3e-07	0.00068
9.32e-07	0.00068
9.3399996e-07	0.00068
9.36e-07	0.00068
9.3799997e-07	0.0007
9.3999995e-07	0.00068
9.42e-07	0.00068
9.4399996e-07	0.00068
9.46e-07	0.00068
9.48e-07	0.00068
9.4999996e-07	0.00068
9.52e-07	0.00068
9.54e-07	0.0007
9.56e-07	0.0007
9.58e-07	0.0007
9.6e-07	0.0007
9.62e-07	0.0007
9.639999e-07	0.0007
9.66e-07	0.0007
9.68e-07	0.0007
9.7e-07	0.0007
9.72e-07	0.0007
9.739999e-07	0.0007
9.76e-07	0.0007
9.78e-07	0.0007
9.8e-07	0.0007
9.82e-07	0.0007
9.839999e-07	0.0007
9.859999e-07	0.0007
9.88e-07	0.0007
9.9e-07	0.0007
9.92e-07	0.00068
9.94e-07	0.00068
9.959999e-07	0.00068
9.98e-07	0.00068
1e-06	0.00068
1.002e-06	0.00068
1.004e-06	0.00068
1.0059999e-06	0.00068
1.008e-06	0.00068
1.01e-06	0.00068
1.012e-06	0.00068
1.014e-06	0.00068
1.0159999e-06	0.00068
1.0179999e-06	0.00068
1.02e-06	0.00068
1.022e-06	0.00068
1.024e-06	0.00068
1.026e-06	0.00068
1.0279999e-06	0.00068
1.03e-06	0.00068
1.032e-06	0.00068
1.034e-06	0.00068
1.036e-06	0.00068
1.0379999e-06	0.0007
1.0399999e-06	0.0007
1.042e-06	0.0007
1.044e-06	0.00072000005
1.046e-06	0.00074
1.048e-06	0.00076000005
1.0499999e-06	0.00080000005
1.052e-06	0.00085
1.054e-06	0.00091000005
1.056e-06	0.00097
1.058e-06	0.0010300001
1.0599999e-06	0.00112
1.062e-06	0.00120000005
1.064e-06	0.00128
1.066e-06	0.00139000015
1.068e-06	0.00147
1.0699999e-06	0.00158
1.0719999e-06	0.0016600001
1.074e-06	0.0017400001
1.076e-06	0.00183000015
1.078e-06	0.0018900001
1.08e-06	0.0019500001
1.0819999e-06	0.00199000015
1.084e-06	0.00205000015
1.086e-06	0.0021000001
1.088e-06	0.0021200001
1.09e-06	0.00216
1.0919999e-06	0.0021800001
1.0939999e-06	0.0022200002
1.096e-06	0.00224
1.098e-06	0.00228000015
1.1e-06	0.0023
1.1019999e-06	0.0023200001
1.1039999e-06	0.0023700002
1.106e-06	0.0023900001
1.108e-06	0.00243000015
1.11e-06	0.0024700001
1.112e-06	0.00249000015
1.1139999e-06	0.0025300002
1.116e-06	0.00257
1.118e-06	0.00262000025
1.12e-06	0.00266
1.122e-06	0.00268
1.1239999e-06	0.00272
1.1259999e-06	0.0027400002
1.128e-06	0.00278000025
1.13e-06	0.00282
1.132e-06	0.00282
1.134e-06	0.00287
1.1359999e-06	0.00287
1.138e-06	0.00291
1.14e-06	0.00291
1.142e-06	0.00291
1.144e-06	0.00293
1.1459999e-06	0.00293
1.148e-06	0.00293
1.15e-06	0.00295000015
1.152e-06	0.00295000015
1.154e-06	0.00295000015
1.1559999e-06	0.00295000015
1.1579999e-06	0.00295000015
1.16e-06	0.0029700002
1.162e-06	0.0029700002
1.164e-06	0.00299000025
1.166e-06	0.00299000025
1.1679999e-06	0.0030100003
1.17e-06	0.00303
1.172e-06	0.00303
1.174e-06	0.00305
1.176e-06	0.00305
1.1779999e-06	0.00307
1.1799999e-06	0.00307
1.182e-06	0.0031
1.184e-06	0.0031
1.186e-06	0.00312
1.1879999e-06	0.0031
1.1899999e-06	0.00312
1.192e-06	0.0031
1.194e-06	0.00312
1.196e-06	0.0031
1.198e-06	0.00312
1.1999999e-06	0.0031
1.202e-06	0.0031
1.204e-06	0.0031
1.206e-06	0.0031
1.208e-06	0.0031
1.2099999e-06	0.0031
1.2119999e-06	0.0031
1.214e-06	0.0031
1.216e-06	0.0031
1.218e-06	0.0031
1.22e-06	0.0031
1.2219999e-06	0.0031
1.224e-06	0.0031
1.226e-06	0.00312
1.228e-06	0.00312
1.23e-06	0.00312
1.2319999e-06	0.00312
1.2339999e-06	0.00314
1.236e-06	0.00314
1.238e-06	0.00314
1.24e-06	0.00316
1.2419999e-06	0.00316
1.2439999e-06	0.00316
1.246e-06	0.00316
1.248e-06	0.00316
1.25e-06	0.00316
1.252e-06	0.00316
1.2539999e-06	0.00314
1.256e-06	0.00316
1.258e-06	0.00314
1.26e-06	0.00314
1.262e-06	0.00314
1.2639999e-06	0.00314
1.2659999e-06	0.00314
1.268e-06	0.00314
1.27e-06	0.00314
1.272e-06	0.00314
1.2739999e-06	0.00314
1.2759999e-06	0.00314
1.278e-06	0.00314
1.28e-06	0.00314
1.282e-06	0.00314
1.284e-06	0.00314
1.2859999e-06	0.00314
1.2879999e-06	0.00314
1.29e-06	0.00314
1.292e-06	0.00314
1.294e-06	0.00314
1.2959999e-06	0.00314
1.2979999e-06	0.00314
1.3e-06	0.00314
1.302e-06	0.00314
1.304e-06	0.00314
1.306e-06	0.00314
1.3079999e-06	0.00312
1.31e-06	0.00312
1.312e-06	0.00312
1.314e-06	0.00312
1.316e-06	0.00312
1.3179999e-06	0.00312
1.3199999e-06	0.00312
1.322e-06	0.00312
1.324e-06	0.00314
1.326e-06	0.00314
1.3279999e-06	0.00314
1.3299999e-06	0.00312
1.332e-06	0.00312
1.334e-06	0.00314
1.336e-06	0.00314
1.338e-06	0.00314
1.3399999e-06	0.00314
1.342e-06	0.00316
1.344e-06	0.00316
1.346e-06	0.00316
1.348e-06	0.0031800002
1.3499999e-06	0.0031800002
1.3519999e-06	0.0031800002
1.354e-06	0.0031800002
1.356e-06	0.0031800002
1.358e-06	0.0031800002
1.3599999e-06	0.00316
1.3619999e-06	0.00316
1.364e-06	0.00316
1.366e-06	0.00316
1.368e-06	0.00316
1.37e-06	0.00316
1.3719999e-06	0.00316
1.3739999e-06	0.00316
1.376e-06	0.00316
1.378e-06	0.00316
1.38e-06	0.00316
1.3819999e-06	0.00316
1.3839999e-06	0.00314
1.386e-06	0.00314
1.388e-06	0.00314
1.39e-06	0.00314
1.392e-06	0.00314
1.3939999e-06	0.00314
1.396e-06	0.00314
1.398e-06	0.00314
1.4e-06	0.00314
1.402e-06	0.00314
1.4039999e-06	0.00314
1.4059999e-06	0.00314
1.408e-06	0.00314
1.41e-06	0.00314
1.412e-06	0.00314
1.4139999e-06	0.00314
1.4159999e-06	0.00314
1.418e-06	0.00314
1.42e-06	0.00314
1.422e-06	0.00314
1.424e-06	0.00314
1.4259999e-06	0.00314
1.4279999e-06	0.00314
1.43e-06	0.00314
1.432e-06	0.00314
1.434e-06	0.00314
1.4359999e-06	0.00314
1.4379999e-06	0.00314
1.44e-06	0.00312
1.442e-06	0.00314
1.444e-06	0.00312
1.4459999e-06	0.00314
1.4479999e-06	0.00312
1.45e-06	0.00314
1.452e-06	0.00312
1.454e-06	0.00314
1.456e-06	0.00314
1.4579999e-06	0.00314
1.4599999e-06	0.00314
1.462e-06	0.00314
1.464e-06	0.00314
1.466e-06	0.00314
1.4679999e-06	0.00314
1.4699999e-06	0.00316
1.472e-06	0.00316
1.474e-06	0.00316
1.476e-06	0.00316
1.478e-06	0.00316
1.4799999e-06	0.00316
1.4819999e-06	0.00316
1.484e-06	0.00316
1.486e-06	0.00316
1.488e-06	0.00316
1.4899999e-06	0.00316
1.4919999e-06	0.00314
1.494e-06	0.00316
1.496e-06	0.00314
1.498e-06	0.00316
1.4999999e-06	0.00316
1.5019999e-06	0.00316
1.504e-06	0.00316
1.506e-06	0.00316
1.508e-06	0.00316
1.51e-06	0.00316
1.5119999e-06	0.00316
1.5139999e-06	0.00316
1.516e-06	0.00316
1.518e-06	0.00316
1.52e-06	0.00316
1.5219999e-06	0.00316
1.5239999e-06	0.00316
1.526e-06	0.00316
1.528e-06	0.00316
1.53e-06	0.00316
1.5319999e-06	0.00316
1.5339999e-06	0.00316
1.5359999e-06	0.00314
1.538e-06	0.00316
1.54e-06	0.00314
1.542e-06	0.00316
1.5439999e-06	0.00314
1.5459999e-06	0.00316
1.548e-06	0.00314
1.55e-06	0.00316
1.552e-06	0.00314
1.5539999e-06	0.00316
1.5559999e-06	0.00314
1.558e-06	0.00316
1.56e-06	0.00314
1.562e-06	0.00316
1.564e-06	0.00314
1.5659999e-06	0.00316
1.5679999e-06	0.00314
1.57e-06	0.00314
1.572e-06	0.00316
1.574e-06	0.00316
1.5759999e-06	0.00316
1.5779999e-06	0.00316
1.58e-06	0.00316
1.582e-06	0.00316
1.584e-06	0.00316
1.5859999e-06	0.00316
1.5879999e-06	0.00316
1.59e-06	0.00316
1.592e-06	0.00316
1.594e-06	0.00316
1.596e-06	0.00316
1.5979999e-06	0.00316
1.5999999e-06	0.00316
1.602e-06	0.00316
1.604e-06	0.00316
1.606e-06	0.00316
1.6079999e-06	0.00316
1.6099999e-06	0.00316
1.612e-06	0.00316
1.614e-06	0.00316
1.616e-06	0.00316
1.6179999e-06	0.00316
1.6199999e-06	0.00316
1.6219999e-06	0.00316
1.624e-06	0.00316
1.626e-06	0.00316
1.628e-06	0.00316
1.6299999e-06	0.00316
1.6319999e-06	0.00316
1.634e-06	0.00316
1.636e-06	0.00316
1.638e-06	0.00316
1.6399999e-06	0.00316
1.6419999e-06	0.00316
1.644e-06	0.00316
1.646e-06	0.00316
1.648e-06	0.00316
1.65e-06	0.00316
1.6519999e-06	0.00316
1.6539999e-06	0.00316
1.656e-06	0.00316
1.658e-06	0.00316
1.66e-06	0.00316
1.6619999e-06	0.00316
1.6639999e-06	0.00316
1.666e-06	0.00316
1.668e-06	0.00316
1.67e-06	0.00316
1.6719999e-06	0.00316
1.6739999e-06	0.00316
1.6759999e-06	0.00316
1.678e-06	0.00316
1.68e-06	0.00316
1.682e-06	0.00316
1.6839999e-06	0.00316
1.6859999e-06	0.00316
1.688e-06	0.00316
1.69e-06	0.00316
1.692e-06	0.00316
1.6939999e-06	0.00316
1.6959999e-06	0.00316
1.698e-06	0.00316
1.7e-06	0.00316
1.702e-06	0.00316
1.7039999e-06	0.00316
1.7059999e-06	0.00316
1.7079999e-06	0.00316
1.71e-06	0.00314
1.712e-06	0.00316
1.714e-06	0.00316
1.7159999e-06	0.00316
1.7179999e-06	0.00316
1.72e-06	0.00316
1.722e-06	0.00316
1.724e-06	0.00316
1.7259999e-06	0.00316
1.7279999e-06	0.00316
1.7299999e-06	0.00316
1.732e-06	0.00316
1.734e-06	0.00316
1.736e-06	0.00316
1.7379999e-06	0.00316
1.7399999e-06	0.00316
1.742e-06	0.00316
1.744e-06	0.00316
1.746e-06	0.00316
1.7479999e-06	0.00316
1.7499999e-06	0.00316
1.752e-06	0.00316
1.754e-06	0.00316
1.756e-06	0.00316
1.7579999e-06	0.00316
1.7599999e-06	0.00314
1.7619999e-06	0.00316
1.764e-06	0.00316
1.766e-06	0.00316
1.768e-06	0.00316
1.7699999e-06	0.00316
1.7719999e-06	0.00316
1.774e-06	0.00316
1.776e-06	0.00316
1.778e-06	0.00316
1.7799999e-06	0.00316
1.7819999e-06	0.00316
1.784e-06	0.00316
1.786e-06	0.00316
1.788e-06	0.00316
1.7899999e-06	0.00316
1.7919999e-06	0.00316
1.7939999e-06	0.00316
1.796e-06	0.00316
1.798e-06	0.00316
1.8e-06	0.00316
1.8019999e-06	0.00316
1.8039999e-06	0.00316
1.806e-06	0.00316
1.808e-06	0.00316
1.81e-06	0.00316
1.8119999e-06	0.00316
1.8139999e-06	0.00316
1.8159999e-06	0.00316
1.818e-06	0.00316
1.82e-06	0.00314
1.822e-06	0.00316
1.8239999e-06	0.00316
1.8259999e-06	0.00316
1.828e-06	0.00314
1.83e-06	0.00316
1.832e-06	0.00316
1.8339999e-06	0.00316
1.8359999e-06	0.00316
1.838e-06	0.00316
1.84e-06	0.00316
1.842e-06	0.00316
1.8439999e-06	0.00316
1.8459999e-06	0.00316
1.8479999e-06	0.00314
1.85e-06	0.00316
1.852e-06	0.00316
1.854e-06	0.00316
1.8559999e-06	0.00316
1.8579999e-06	0.00316
1.86e-06	0.00316
1.862e-06	0.00316
1.864e-06	0.00316
1.8659999e-06	0.00316
1.8679999e-06	0.00316
1.8699999e-06	0.00316
1.872e-06	0.00316
1.874e-06	0.00316
1.8759999e-06	0.00316
1.8779999e-06	0.00316
1.8799999e-06	0.00316
1.882e-06	0.00316
1.884e-06	0.00316
1.886e-06	0.00316
1.8879999e-06	0.00314
1.8899999e-06	0.00314
1.892e-06	0.00314
1.894e-06	0.00314
1.896e-06	0.00314
1.8979999e-06	0.00314
1.8999999e-06	0.00314
1.9019999e-06	0.00314
1.904e-06	0.00314
1.906e-06	0.00314
1.908e-06	0.00316
1.91e-06	0.00316
1.912e-06	0.00316
1.914e-06	0.00316
1.916e-06	0.00316
1.918e-06	0.00316
1.92e-06	0.00316
1.922e-06	0.00316
1.924e-06	0.00314
1.9259999e-06	0.00314
1.9279998e-06	0.00314
1.93e-06	0.00314
1.932e-06	0.00314
1.934e-06	0.00314
1.936e-06	0.00314
1.938e-06	0.00316
1.94e-06	0.00316
1.942e-06	0.00316
1.944e-06	0.00316
1.9459999e-06	0.00316
1.9479999e-06	0.00314
1.9499998e-06	0.00314
1.952e-06	0.00314
1.954e-06	0.00314
1.956e-06	0.00314
1.958e-06	0.00314
1.96e-06	0.00312
1.962e-06	0.00312
1.964e-06	0.00314
1.966e-06	0.00314
1.9679999e-06	0.00314
1.9699999e-06	0.00316
1.9719998e-06	0.00316
1.974e-06	0.00316
1.976e-06	0.00316
1.978e-06	0.00316
1.98e-06	0.00316
1.982e-06	0.00314
1.984e-06	0.00312
1.986e-06	0.00312
1.988e-06	0.0031
1.9899999e-06	0.00307
1.9919999e-06	0.00305
1.9939998e-06	0.00303
1.996e-06	0.00303
1.998e-06	0.00303
2e-06	0.00303
2.002e-06	0.00303
2.004e-06	0.00303
2.006e-06	0.00305
2.008e-06	0.00307
2.01e-06	0.0031
2.0119999e-06	0.00312
2.0139998e-06	0.00314
2.016e-06	0.00316
2.018e-06	0.0031800002
2.02e-06	0.0031800002
2.022e-06	0.00320000025
2.024e-06	0.00320000025
2.026e-06	0.00322000025
2.028e-06	0.00320000025
2.03e-06	0.00320000025
2.0319999e-06	0.0031800002
2.0339999e-06	0.0031800002
2.0359998e-06	0.00316
2.038e-06	0.00314
2.04e-06	0.00312
2.042e-06	0.00307
2.044e-06	0.00303
2.046e-06	0.0030100003
2.048e-06	0.00295000015
2.05e-06	0.00291
2.052e-06	0.00287
2.0539999e-06	0.0028
2.0559999e-06	0.0027400002
2.0579998e-06	0.00268
2.06e-06	0.00262000025
2.062e-06	0.00255000025
2.064e-06	0.00249000015
2.066e-06	0.00243000015
2.068e-06	0.00235000015
2.07e-06	0.0022600001
2.072e-06	0.00220000015
2.074e-06	0.00214000015
2.0759999e-06	0.00207000015
2.0779999e-06	0.00201
2.0799998e-06	0.0019500001
2.082e-06	0.0018900001
2.084e-06	0.00183000015
2.086e-06	0.00178
2.088e-06	0.00172
2.09e-06	0.00168000015
2.092e-06	0.0016600001
2.094e-06	0.0016000001
2.096e-06	0.00155
2.0979999e-06	0.0015100001
2.0999998e-06	0.00147
2.102e-06	0.0014500001
2.104e-06	0.00141
2.106e-06	0.00139000015
2.108e-06	0.00135
2.11e-06	0.00133
2.112e-06	0.0013000001
2.114e-06	0.00126
2.116e-06	0.00124000005
2.1179999e-06	0.0012200001
2.1199999e-06	0.00120000005
2.1219998e-06	0.0011800001
2.124e-06	0.00116000005
2.126e-06	0.0011400001
2.128e-06	0.00112
2.13e-06	0.00110000005
2.132e-06	0.00108
2.134e-06	0.00105000005
2.136e-06	0.0010300001
2.138e-06	0.00101
2.1399999e-06	0.00097
2.1419999e-06	0.00095000005
2.1439998e-06	0.00095000005
2.146e-06	0.00093
2.148e-06	0.00091000005
2.15e-06	0.00089
2.152e-06	0.00087000005
2.154e-06	0.00087000005
2.156e-06	0.00085
2.158e-06	0.00085
2.16e-06	0.00085
2.1619999e-06	0.00085
2.1639999e-06	0.00085
2.1659998e-06	0.00085
2.168e-06	0.00085
2.17e-06	0.00083000005
2.172e-06	0.00083000005
2.174e-06	0.00083000005
2.176e-06	0.00080000005
2.178e-06	0.00080000005
2.18e-06	0.00078
2.182e-06	0.00078
2.1839999e-06	0.00076000005
2.1859998e-06	0.00076000005
2.1879998e-06	0.00076000005
2.19e-06	0.00074
2.192e-06	0.00072000005
2.194e-06	0.00072000005
2.196e-06	0.00072000005
2.198e-06	0.00072000005
2.2e-06	0.0007
2.202e-06	0.0007
2.2039999e-06	0.0007
2.2059999e-06	0.00072000005
2.2079998e-06	0.00072000005
2.21e-06	0.00072000005
2.212e-06	0.00074
2.214e-06	0.00074
2.216e-06	0.00076000005
2.218e-06	0.00076000005
2.22e-06	0.00076000005
2.222e-06	0.00076000005
2.224e-06	0.00076000005
2.2259999e-06	0.00076000005
2.2279999e-06	0.00076000005
2.2299998e-06	0.00076000005
2.232e-06	0.00074
2.234e-06	0.00072000005
2.236e-06	0.00072000005
2.238e-06	0.00072000005
2.24e-06	0.0007
2.242e-06	0.00068
2.244e-06	0.00068
2.246e-06	0.00068
2.2479999e-06	0.00068
2.2499999e-06	0.00068
2.2519998e-06	0.00068
2.254e-06	0.0007
2.256e-06	0.0007
2.258e-06	0.00072000005
2.26e-06	0.00072000005
2.262e-06	0.00072000005
2.264e-06	0.00072000005
2.266e-06	0.00072000005
2.268e-06	0.00072000005
2.2699999e-06	0.00072000005
2.2719998e-06	0.00072000005
2.2739998e-06	0.00072000005
2.276e-06	0.00072000005
2.278e-06	0.00072000005
2.28e-06	0.0007
2.282e-06	0.0007
2.284e-06	0.0007
2.286e-06	0.0007
2.288e-06	0.0007
2.2899999e-06	0.0007
2.2919999e-06	0.0007
2.2939998e-06	0.0007
2.296e-06	0.0007
2.298e-06	0.0007
2.3e-06	0.0007
2.302e-06	0.0007
2.304e-06	0.0007
2.306e-06	0.0007
2.308e-06	0.00072000005
2.31e-06	0.0007
2.3119999e-06	0.00072000005
2.3139999e-06	0.0007
2.3159998e-06	0.00072000005
2.318e-06	0.0007
2.32e-06	0.00072000005
2.322e-06	0.00072000005
2.324e-06	0.00072000005
2.326e-06	0.00072000005
2.328e-06	0.00072000005
2.33e-06	0.00072000005
2.332e-06	0.0007
2.3339999e-06	0.0007
2.3359999e-06	0.0007
2.3379998e-06	0.00068
2.34e-06	0.00068
2.342e-06	0.00068
2.344e-06	0.00068
2.346e-06	0.00066
2.348e-06	0.00066
2.35e-06	0.00066
2.352e-06	0.00066
2.354e-06	0.00066
2.3559999e-06	0.00066
2.3579998e-06	0.00068
2.3599998e-06	0.00068
2.362e-06	0.00068
2.364e-06	0.0007
2.366e-06	0.0007
2.368e-06	0.0007
2.37e-06	0.0007
2.372e-06	0.0007
2.374e-06	0.0007
2.3759999e-06	0.0007
2.3779999e-06	0.00068
2.3799998e-06	0.0007
2.3819998e-06	0.0007
2.384e-06	0.0007
2.386e-06	0.0007
2.388e-06	0.0007
2.39e-06	0.0007
2.392e-06	0.0007
2.394e-06	0.0007
2.396e-06	0.0007
2.3979999e-06	0.0007
2.3999999e-06	0.0007
2.4019998e-06	0.0007
2.404e-06	0.0007
2.406e-06	0.0007
2.408e-06	0.0007
2.41e-06	0.0007
2.412e-06	0.0007
2.414e-06	0.0007
2.416e-06	0.0007
2.418e-06	0.0007
2.4199999e-06	0.0007
2.4219999e-06	0.0007
2.4239998e-06	0.0007
2.426e-06	0.0007
2.428e-06	0.0007
2.43e-06	0.0007
2.432e-06	0.0007
2.434e-06	0.0007
2.436e-06	0.0007
2.438e-06	0.0007
2.44e-06	0.0007
2.4419999e-06	0.0007
2.4439998e-06	0.00068
2.4459998e-06	0.00068
2.448e-06	0.00068
2.45e-06	0.00068
2.452e-06	0.00068
2.454e-06	0.00068
2.456e-06	0.00068
2.458e-06	0.00068
2.46e-06	0.00068
2.4619999e-06	0.00068
2.4639999e-06	0.00068
2.4659998e-06	0.0007
2.4679998e-06	0.00068
2.47e-06	0.00068
2.472e-06	0.00068
2.474e-06	0.00068
2.476e-06	0.00068
2.478e-06	0.00068
2.48e-06	0.00068
2.482e-06	0.00068
2.4839999e-06	0.00068
2.4859999e-06	0.00068
2.4879998e-06	0.00068
2.49e-06	0.00068
2.492e-06	0.00068
2.494e-06	0.00068
2.496e-06	0.00068
2.498e-06	0.00068
2.5e-06	0.00068
2.502e-06	0.00068
2.504e-06	0.00068
2.5059999e-06	0.00068
2.5079999e-06	0.00068
2.5099998e-06	0.00068
2.512e-06	0.00068
2.514e-06	0.00068
2.516e-06	0.00068
2.518e-06	0.00068
2.52e-06	0.00068
2.522e-06	0.00068
2.524e-06	0.00068
2.526e-06	0.00068
2.5279999e-06	0.00068
2.5299998e-06	0.00068
2.5319998e-06	0.00068
2.534e-06	0.00068
2.536e-06	0.00068
2.538e-06	0.00068
2.54e-06	0.00068
2.542e-06	0.00068
2.544e-06	0.00068
2.546e-06	0.00068
2.5479999e-06	0.00068
2.5499999e-06	0.00068
2.5519998e-06	0.00068
2.5539998e-06	0.00068
2.556e-06	0.00068
2.558e-06	0.00068
2.56e-06	0.00068
2.562e-06	0.00068
2.564e-06	0.00068
2.566e-06	0.00068
2.568e-06	0.00068
2.5699999e-06	0.00068
2.5719999e-06	0.00068
2.5739998e-06	0.00068
2.5759998e-06	0.00068
2.578e-06	0.00068
2.58e-06	0.00068
2.582e-06	0.00068
2.584e-06	0.00068
2.586e-06	0.00068
2.588e-06	0.00068
2.59e-06	0.00068
2.5919999e-06	0.00068
2.5939999e-06	0.00068
2.5959998e-06	0.00068
2.598e-06	0.00068
2.6e-06	0.00068
2.602e-06	0.00068
2.604e-06	0.00068
2.606e-06	0.00068
2.608e-06	0.00068
2.61e-06	0.00068
2.612e-06	0.00068
2.6139999e-06	0.00068
2.6159998e-06	0.00068
2.6179998e-06	0.00068
2.62e-06	0.00068
2.622e-06	0.00068
2.624e-06	0.00068
2.626e-06	0.00068
2.628e-06	0.00068
2.63e-06	0.00068
2.632e-06	0.00068
2.6339999e-06	0.00068
2.6359999e-06	0.00068
2.6379998e-06	0.00068
2.6399998e-06	0.00068
2.642e-06	0.00068
2.644e-06	0.00068
2.646e-06	0.00068
2.648e-06	0.00068
2.65e-06	0.00068
2.652e-06	0.00068
2.654e-06	0.00068
2.6559999e-06	0.00068
2.6579999e-06	0.00068
2.6599998e-06	0.0007
2.6619998e-06	0.00068
2.664e-06	0.0007
2.666e-06	0.0007
2.668e-06	0.0007
2.67e-06	0.0007
2.672e-06	0.0007
2.674e-06	0.0007
2.676e-06	0.0007
2.6779999e-06	0.0007
2.6799999e-06	0.0007
2.6819998e-06	0.0007
2.684e-06	0.0007
2.686e-06	0.0007
2.688e-06	0.0007
2.69e-06	0.0007
2.692e-06	0.0007
2.694e-06	0.0007
2.696e-06	0.0007
2.698e-06	0.0007
2.6999999e-06	0.0007
2.7019998e-06	0.0007
2.7039998e-06	0.0007
2.706e-06	0.0007
2.708e-06	0.00072000005
2.71e-06	0.00072000005
2.712e-06	0.00072000005
2.714e-06	0.0007
2.716e-06	0.0007
2.718e-06	0.0007
2.7199999e-06	0.0007
2.7219999e-06	0.0007
2.7239998e-06	0.0007
2.7259998e-06	0.0007
2.728e-06	0.0007
2.73e-06	0.0007
2.732e-06	0.0007
2.734e-06	0.0007
2.736e-06	0.0007
2.738e-06	0.0007
2.74e-06	0.0007
2.7419999e-06	0.0007
2.7439999e-06	0.0007
2.7459998e-06	0.0007
2.7479998e-06	0.0007
2.75e-06	0.0007
2.752e-06	0.0007
2.754e-06	0.0007
2.756e-06	0.0007
2.758e-06	0.0007
2.76e-06	0.0007
2.762e-06	0.0007
2.7639999e-06	0.0007
2.7659999e-06	0.0007
2.7679998e-06	0.0007
2.7699998e-06	0.0007
2.772e-06	0.0007
2.774e-06	0.0007
2.776e-06	0.0007
2.778e-06	0.0007
2.78e-06	0.0007
2.782e-06	0.0007
2.784e-06	0.0007
2.7859999e-06	0.0007
2.7879998e-06	0.00068
2.7899998e-06	0.00068
2.792e-06	0.00068
2.794e-06	0.00068
2.796e-06	0.00068
2.798e-06	0.00068
2.8e-06	0.00068
2.802e-06	0.0007
2.804e-06	0.0007
2.8059999e-06	0.0007
2.8079999e-06	0.00068
2.8099998e-06	0.0007
2.8119998e-06	0.0007
2.814e-06	0.00068
2.816e-06	0.00068
2.818e-06	0.00068
2.82e-06	0.00068
2.822e-06	0.00068
2.824e-06	0.00068
2.826e-06	0.00068
2.8279999e-06	0.00068
2.8299999e-06	0.00068
2.8319998e-06	0.00068
2.8339998e-06	0.00068
2.836e-06	0.00068
2.838e-06	0.00068
2.84e-06	0.00068
2.842e-06	0.00068
2.844e-06	0.00068
2.846e-06	0.00068
2.848e-06	0.00068
2.8499999e-06	0.00068
2.8519999e-06	0.00068
2.8539998e-06	0.00068
2.8559998e-06	0.00068
2.858e-06	0.0007
2.86e-06	0.0007
2.862e-06	0.00068
2.864e-06	0.00068
2.866e-06	0.00068
2.868e-06	0.00068
2.87e-06	0.00068
2.8719999e-06	0.00068
2.8739998e-06	0.00068
2.8759998e-06	0.00068
2.878e-06	0.00068
2.88e-06	0.00068
2.882e-06	0.00068
2.884e-06	0.00068
2.886e-06	0.00068
2.888e-06	0.00068
2.89e-06	0.00068
2.8919999e-06	0.00068
2.8939999e-06	0.00068
2.8959998e-06	0.00068
2.8979998e-06	0.00068
2.9e-06	0.00068
2.902e-06	0.00068
2.904e-06	0.00068
2.906e-06	0.00068
2.908e-06	0.00068
2.91e-06	0.00068
2.912e-06	0.00068
2.9139999e-06	0.00068
2.9159999e-06	0.00068
2.9179998e-06	0.00068
2.9199998e-06	0.00068
2.922e-06	0.00068
2.924e-06	0.00068
2.926e-06	0.00068
2.928e-06	0.00068
2.93e-06	0.00068
2.932e-06	0.00068
2.934e-06	0.00068
2.9359999e-06	0.00068
2.9379999e-06	0.00068
2.9399998e-06	0.00068
2.9419998e-06	0.00068
2.944e-06	0.00068
2.946e-06	0.00068
2.948e-06	0.0007
2.95e-06	0.00068
2.952e-06	0.0007
2.954e-06	0.0007
2.956e-06	0.0007
2.9579999e-06	0.0007
2.9599998e-06	0.0007
2.9619998e-06	0.0007
2.9639998e-06	0.0007
2.966e-06	0.0007
2.968e-06	0.0007
2.97e-06	0.0007
2.972e-06	0.0007
2.974e-06	0.0007
2.976e-06	0.00068
2.9779999e-06	0.00068
2.9799999e-06	0.00068
2.9819998e-06	0.00068
2.9839998e-06	0.00068
2.986e-06	0.00068
2.988e-06	0.00068
2.99e-06	0.00068
2.992e-06	0.00068
2.994e-06	0.00068
2.996e-06	0.00068
2.998e-06	0.00068
2.9999999e-06	0.00068
3.0019999e-06	0.00068
3.0039998e-06	0.00068
3.0059998e-06	0.00068
3.008e-06	0.00068
3.01e-06	0.00068
3.012e-06	0.00068
3.014e-06	0.00068
3.016e-06	0.00068
3.018e-06	0.00068
3.02e-06	0.00066
3.0219999e-06	0.00066
3.0239999e-06	0.00066
3.0259998e-06	0.00066
3.0279998e-06	0.00066
3.03e-06	0.00066
3.032e-06	0.00066
3.034e-06	0.00066
3.036e-06	0.00066
3.038e-06	0.00066
3.04e-06	0.00068
3.042e-06	0.00068
3.0439999e-06	0.0007
3.0459998e-06	0.00072000005
3.0479998e-06	0.00074
3.0499998e-06	0.00078
3.052e-06	0.00083000005
3.054e-06	0.00089
3.056e-06	0.00095000005
3.058e-06	0.00101
3.06e-06	0.00110000005
3.062e-06	0.0011800001
3.0639999e-06	0.00126
3.0659999e-06	0.0013700001
3.0679998e-06	0.0014500001
3.0699998e-06	0.00155
3.0719998e-06	0.00164
3.074e-06	0.00172
3.076e-06	0.00178
3.078e-06	0.00187
3.08e-06	0.00193
3.082e-06	0.00199000015
3.084e-06	0.0020300001
3.0859999e-06	0.00207000015
3.0879999e-06	0.0021200001
3.0899998e-06	0.00214000015
3.0919998e-06	0.0021800001
3.094e-06	0.00220000015
3.096e-06	0.0022200002
3.098e-06	0.0022600001
3.1e-06	0.00228000015
3.102e-06	0.0023
3.104e-06	0.00235000015
3.106e-06	0.0023700002
3.1079999e-06	0.0024100001
3.1099999e-06	0.00245
3.1119998e-06	0.0024700001
3.1139998e-06	0.0025300002
3.116e-06	0.00255000025
3.118e-06	0.0026000002
3.12e-06	0.00264
3.122e-06	0.00268
3.124e-06	0.0027
3.126e-06	0.0027400002
3.128e-06	0.00276000025
3.1299999e-06	0.0028
3.1319998e-06	0.00282
3.1339998e-06	0.00287
3.1359998e-06	0.00287
3.138e-06	0.00289
3.14e-06	0.00289
3.142e-06	0.00291
3.144e-06	0.00291
3.146e-06	0.00293
3.148e-06	0.00293
3.1499999e-06	0.00293
3.1519999e-06	0.00293
3.1539998e-06	0.00295000015
3.1559998e-06	0.00295000015
3.1579998e-06	0.00295000015
3.16e-06	0.00295000015
3.162e-06	0.0029700002
3.164e-06	0.00299000025
3.166e-06	0.0030100003
3.168e-06	0.0030100003
3.17e-06	0.00303
3.1719999e-06	0.00303
3.1739999e-06	0.00305
3.1759998e-06	0.00307
3.1779998e-06	0.00307
3.18e-06	0.0031
3.182e-06	0.0031
3.184e-06	0.00312
3.186e-06	0.00312
3.188e-06	0.00312
3.19e-06	0.00312
3.192e-06	0.00312
3.1939999e-06	0.00312
3.1959999e-06	0.00312
3.1979998e-06	0.0031
3.1999998e-06	0.0031
3.202e-06	0.0031
3.204e-06	0.0031
3.206e-06	0.0031
3.208e-06	0.00307
3.21e-06	0.0031
3.212e-06	0.0031
3.214e-06	0.0031
3.2159999e-06	0.0031
3.2179998e-06	0.0031
3.2199998e-06	0.0031
3.2219998e-06	0.0031
3.224e-06	0.0031
3.226e-06	0.00312
3.228e-06	0.00312
3.23e-06	0.00312
3.232e-06	0.00312
3.234e-06	0.00314
3.2359999e-06	0.00314
3.2379999e-06	0.00314
3.2399998e-06	0.00314
3.2419998e-06	0.00316
3.2439998e-06	0.00316
3.246e-06	0.00316
3.248e-06	0.00316
3.25e-06	0.00316
3.252e-06	0.00316
3.254e-06	0.00314
3.256e-06	0.00314
3.2579999e-06	0.00314
3.2599999e-06	0.00314
3.2619998e-06	0.00314
3.2639998e-06	0.00314
3.2659998e-06	0.00314
3.268e-06	0.00314
3.27e-06	0.00314
3.272e-06	0.00314
3.274e-06	0.00314
3.276e-06	0.00314
3.278e-06	0.00314
3.2799999e-06	0.00314
3.2819999e-06	0.00314
3.2839998e-06	0.00316
3.2859998e-06	0.00316
3.288e-06	0.00316
3.29e-06	0.00316
3.292e-06	0.00316
3.294e-06	0.00316
3.296e-06	0.00316
3.298e-06	0.00316
3.3e-06	0.00314
3.3019999e-06	0.00314
3.3039998e-06	0.00314
3.3059998e-06	0.00314
3.3079998e-06	0.00314
3.31e-06	0.00312
3.312e-06	0.00312
3.314e-06	0.00312
3.316e-06	0.00312
3.318e-06	0.00312
3.32e-06	0.00312
3.3219999e-06	0.00312
3.3239999e-06	0.00312
3.3259998e-06	0.00314
3.3279998e-06	0.00314
3.3299998e-06	0.00314
3.332e-06	0.00316
3.334e-06	0.00316
3.336e-06	0.00316
3.338e-06	0.00316
3.34e-06	0.00316
3.342e-06	0.0031800002
3.3439999e-06	0.0031800002
3.3459999e-06	0.0031800002
3.3479998e-06	0.0031800002
3.3499998e-06	0.0031800002
3.3519998e-06	0.0031800002
3.354e-06	0.00316
3.356e-06	0.00316
3.358e-06	0.00316
3.36e-06	0.00316
3.362e-06	0.00316
3.364e-06	0.00316
3.3659999e-06	0.00316
3.3679999e-06	0.00316
3.3699998e-06	0.00316
3.3719998e-06	0.00316
3.374e-06	0.00316
3.376e-06	0.00316
3.378e-06	0.00316
3.38e-06	0.00314
3.382e-06	0.00314
3.384e-06	0.00314
3.386e-06	0.00314
3.3879999e-06	0.00314
3.3899998e-06	0.00314
3.3919998e-06	0.00314
3.3939998e-06	0.00314
3.396e-06	0.00314
3.398e-06	0.00314
3.4e-06	0.00314
3.402e-06	0.00314
3.404e-06	0.00314
3.406e-06	0.00314
3.4079999e-06	0.00314
3.4099999e-06	0.00314
3.4119998e-06	0.00314
3.4139998e-06	0.00314
3.4159998e-06	0.00314
3.418e-06	0.00314
3.42e-06	0.00314
3.422e-06	0.00314
3.424e-06	0.00314
3.426e-06	0.00314
3.428e-06	0.00314
3.4299999e-06	0.00314
3.4319999e-06	0.00314
3.4339998e-06	0.00314
3.4359998e-06	0.00314
3.4379998e-06	0.00314
3.44e-06	0.00314
3.442e-06	0.00314
3.444e-06	0.00314
3.446e-06	0.00314
3.448e-06	0.00314
3.45e-06	0.00314
3.4519999e-06	0.00314
3.4539999e-06	0.00314
3.4559998e-06	0.00314
3.4579998e-06	0.00314
3.4599998e-06	0.00314
3.462e-06	0.00314
3.464e-06	0.00316
3.466e-06	0.00316
3.468e-06	0.00316
3.47e-06	0.00316
3.472e-06	0.00316
3.4739999e-06	0.00314
3.4759998e-06	0.00316
3.4779998e-06	0.00316
3.4799998e-06	0.00316
3.482e-06	0.00316
3.484e-06	0.00316
3.486e-06	0.00316
3.488e-06	0.00316
3.49e-06	0.00316
3.492e-06	0.00316
3.4939999e-06	0.00316
3.4959999e-06	0.00314
3.4979998e-06	0.00316
3.4999998e-06	0.00316
3.5019998e-06	0.00316
3.504e-06	0.00316
3.506e-06	0.00316
3.508e-06	0.00316
3.51e-06	0.00316
3.512e-06	0.00316
3.514e-06	0.00316
3.5159999e-06	0.00316
3.5179999e-06	0.00316
3.5199998e-06	0.00316
3.5219998e-06	0.00316
3.5239998e-06	0.00316
3.526e-06	0.00316
3.528e-06	0.00316
3.53e-06	0.00316
3.532e-06	0.00316
3.534e-06	0.00316
3.536e-06	0.00316
3.5379999e-06	0.00316
3.5399999e-06	0.00314
3.5419998e-06	0.00316
3.5439998e-06	0.00314
3.5459998e-06	0.00316
3.548e-06	0.00314
3.55e-06	0.00314
3.552e-06	0.00314
3.554e-06	0.00314
3.556e-06	0.00314
3.558e-06	0.00314
3.5599999e-06	0.00314
3.5619998e-06	0.00314
3.5639998e-06	0.00314
3.5659998e-06	0.00314
3.568e-06	0.00314
3.57e-06	0.00316
3.572e-06	0.00314
3.574e-06	0.00316
3.576e-06	0.00316
3.578e-06	0.00316
3.5799999e-06	0.00316
3.5819999e-06	0.00316
3.5839998e-06	0.00316
3.5859998e-06	0.00316
3.5879998e-06	0.00316
3.59e-06	0.00316
3.592e-06	0.00314
3.594e-06	0.00314
3.596e-06	0.00314
3.598e-06	0.00314
3.6e-06	0.00314
3.6019999e-06	0.00314
3.6039999e-06	0.00314
3.6059998e-06	0.00314
3.6079998e-06	0.00314
3.6099998e-06	0.00314
3.612e-06	0.00314
3.614e-06	0.00316
3.616e-06	0.00314
3.618e-06	0.00316
3.62e-06	0.00316
3.622e-06	0.00316
3.6239999e-06	0.00316
3.6259999e-06	0.00316
3.6279998e-06	0.00316
3.6299998e-06	0.00316
3.6319998e-06	0.00316
3.634e-06	0.00316
3.636e-06	0.00316
3.638e-06	0.00316
3.64e-06	0.00316
3.642e-06	0.00316
3.644e-06	0.00316
3.6459999e-06	0.00316
3.6479998e-06	0.00314
3.6499998e-06	0.00314
3.6519998e-06	0.00314
3.6539998e-06	0.00314
3.656e-06	0.00314
3.658e-06	0.00314
3.66e-06	0.00314
3.662e-06	0.00314
3.664e-06	0.00314
3.6659999e-06	0.00316
3.6679999e-06	0.00316
3.6699998e-06	0.00316
3.6719998e-06	0.00316
3.6739998e-06	0.00316
3.676e-06	0.00316
3.678e-06	0.00316
3.68e-06	0.00316
3.682e-06	0.00316
3.684e-06	0.00314
3.686e-06	0.00314
3.6879999e-06	0.00314
3.6899999e-06	0.00314
3.6919998e-06	0.00314
3.6939998e-06	0.00314
3.6959998e-06	0.00314
3.698e-06	0.00314
3.7e-06	0.00314
3.702e-06	0.00314
3.704e-06	0.00314
3.706e-06	0.00314
3.708e-06	0.00314
3.7099999e-06	0.00314
3.7119999e-06	0.00314
3.7139998e-06	0.00314
3.7159998e-06	0.00314
3.7179998e-06	0.00314
3.72e-06	0.00314
3.722e-06	0.00316
3.724e-06	0.00314
3.726e-06	0.00316
3.728e-06	0.00314
3.73e-06	0.00316
3.7319999e-06	0.00314
3.7339998e-06	0.00314
3.7359998e-06	0.00314
3.7379998e-06	0.00314
3.7399998e-06	0.00314
3.742e-06	0.00314
3.744e-06	0.00316
3.746e-06	0.00316
3.748e-06	0.00316
3.75e-06	0.00316
3.7519999e-06	0.00316
3.7539999e-06	0.00316
3.7559998e-06	0.00316
3.7579998e-06	0.00316
3.7599998e-06	0.00316
3.762e-06	0.00316
3.764e-06	0.00316
3.766e-06	0.00316
3.768e-06	0.00314
3.77e-06	0.00316
3.772e-06	0.00316
3.7739999e-06	0.00316
3.7759999e-06	0.00316
3.7779998e-06	0.00316
3.7799998e-06	0.00316
3.7819998e-06	0.00316
3.784e-06	0.00316
3.786e-06	0.00316
3.788e-06	0.00314
3.79e-06	0.00316
3.792e-06	0.00316
3.794e-06	0.00316
3.7959999e-06	0.00316
3.7979999e-06	0.00316
3.7999998e-06	0.00316
3.8019998e-06	0.00316
3.8039998e-06	0.00316
3.806e-06	0.00316
3.808e-06	0.00316
3.81e-06	0.00316
3.812e-06	0.00316
3.814e-06	0.00314
3.816e-06	0.00314
3.818e-06	0.00314
3.82e-06	0.00314
3.822e-06	0.00314
3.824e-06	0.00314
3.826e-06	0.00316
3.828e-06	0.00316
3.83e-06	0.00316
3.832e-06	0.00314
3.834e-06	0.00314
3.836e-06	0.00314
3.838e-06	0.00316
3.84e-06	0.00314
3.842e-06	0.00314
3.844e-06	0.00314
3.846e-06	0.00314
3.848e-06	0.00314
3.8499998e-06	0.00314
3.8519997e-06	0.00314
3.8539997e-06	0.00314
3.8559997e-06	0.00314
3.8579997e-06	0.00314
3.86e-06	0.00314
3.862e-06	0.00314
3.864e-06	0.00314
3.866e-06	0.00314
3.868e-06	0.00314
3.87e-06	0.00314
3.872e-06	0.00314
3.874e-06	0.00314
3.876e-06	0.00314
3.878e-06	0.00316
3.88e-06	0.00314
3.882e-06	0.00316
3.884e-06	0.00316
3.886e-06	0.00316
3.888e-06	0.00316
3.89e-06	0.00316
3.8919998e-06	0.00316
3.8939997e-06	0.00316
3.8959997e-06	0.00316
3.8979997e-06	0.00316
3.8999997e-06	0.00316
3.902e-06	0.00316
3.904e-06	0.00316
3.906e-06	0.00316
3.908e-06	0.00316
3.91e-06	0.00316
3.912e-06	0.00316
3.914e-06	0.00316
3.916e-06	0.00314
3.918e-06	0.00316
3.92e-06	0.00316
3.922e-06	0.00316
3.924e-06	0.00316
3.926e-06	0.00316
3.928e-06	0.00316
3.93e-06	0.00316
3.932e-06	0.00316
3.934e-06	0.00316
3.9359998e-06	0.00316
3.9379997e-06	0.00316
3.9399997e-06	0.00316
3.9419997e-06	0.00316
3.9439997e-06	0.00316
3.946e-06	0.00316
3.948e-06	0.00316
3.95e-06	0.00316
3.952e-06	0.00316
3.954e-06	0.00316
3.956e-06	0.00316
3.958e-06	0.00316
3.96e-06	0.00316
3.962e-06	0.00314
3.964e-06	0.00314
3.966e-06	0.00314
3.968e-06	0.00314
3.97e-06	0.00314
3.972e-06	0.00314
3.974e-06	0.00314
3.976e-06	0.00314
3.9779998e-06	0.00314
3.9799997e-06	0.00314
3.9819997e-06	0.00316
3.9839997e-06	0.00314
3.9859997e-06	0.00316
3.9879997e-06	0.00314
3.99e-06	0.00316
3.992e-06	0.00316
3.994e-06	0.00316
3.996e-06	0.00314
3.998e-06	0.00316
4e-06	0.00314
[truncated: 1,499 more rows]
