# Supplementary material for: Spatial control of doping in conducting polymers enables complementary, conformable, implantable internal ion-gated organic electrochemical transistors
Source: Nat Commun. 2025 Jan 9;16:517. doi: 10.1038/s41467-024-55284-w (PMC11717955; doi:10.1038/s41467-024-55284-w)
Supplement: Supplementary file 6 — Source Data [file 41467_2024_55284_MOESM6_ESM.zip › SourceDataFiles/Figure2/Figure2E/CIGT2E3.csv]

4e-09	-0.00078	-2.72e-05
8e-09	-0.00156	-2.76e-05
1.1999999e-08	-0.00234	-2.8e-05
1.6e-08	-0.00312	-2.76e-05
2e-08	-0.0039	-2.76e-05
2.3999998e-08	-0.00468	-2.72e-05
2.7999999e-08	-0.00546	-2.72e-05
3.2e-08	-0.00624	-2.76e-05
3.6e-08	-0.00702	-2.8e-05
4e-08	-0.0078	-2.88e-05
4.4e-08	-0.0078	-2.88e-05
4.7999997e-08	-0.0078	-2.88e-05
5.1999997e-08	-0.0078	-2.88e-05
5.5999998e-08	-0.00784	-2.92e-05
6e-08	-0.00788	-2.92e-05
6.4e-08	-0.00792	-2.92e-05
6.8e-08	-0.00792	-2.92e-05
7.2e-08	-0.00792	-2.92e-05
7.6e-08	-0.00796	-2.92e-05
8e-08	-0.008	-2.88e-05
8.4e-08	-0.00804	-2.92e-05
8.8e-08	-0.00808	-2.96e-05
9.2e-08	-0.00812	-2.96e-05
9.5999994e-08	-0.00812	-2.92e-05
9.9999994e-08	-0.00812	-2.92e-05
1.03999994e-07	-0.00812	-2.96e-05
1.07999995e-07	-0.00816	-3.04e-05
1.11999995e-07	-0.0082	-3.04e-05
1.15999995e-07	-0.0082	-3.04e-05
1.2e-07	-0.0082	-3.04e-05
1.24e-07	-0.0082	-3e-05
1.28e-07	-0.0082	-2.96e-05
1.32e-07	-0.0082	-2.96e-05
1.36e-07	-0.0082	-2.96e-05
1.4e-07	-0.0082	-3e-05
1.44e-07	-0.0082	-3.04e-05
1.48e-07	-0.0082	-3e-05
1.52e-07	-0.0082	-3e-05
1.56e-07	-0.0082	-3.04e-05
1.6e-07	-0.0082	-3.08e-05
1.64e-07	-0.0082399999	-3.12e-05
1.68e-07	-0.0082399999	-3.08e-05
1.72e-07	-0.0082399999	-3.04e-05
1.76e-07	-0.0082399999	-3e-05
1.8e-07	-0.0082399999	-3e-05
1.84e-07	-0.0082399999	-3.04e-05
1.88e-07	-0.0082399999	-3.08e-05
1.9199999e-07	-0.0082399999	-3.16e-05
1.9599999e-07	-0.0082399999	-3.16e-05
1.9999999e-07	-0.0082399999	-3.12e-05
2.0399999e-07	-0.0082	-3.08e-05
2.0799999e-07	-0.0082	-3.08e-05
2.1199999e-07	-0.0082	-3.12e-05
2.1599999e-07	-0.0082	-3.2e-05
2.1999999e-07	-0.0082	-3.24e-05
2.2399999e-07	-0.0082	-3.2e-05
2.2799999e-07	-0.0082	-3.16e-05
2.3199999e-07	-0.0082	-3.08e-05
2.3599999e-07	-0.0082	-3.04e-05
2.4e-07	-0.0082	-3.08e-05
2.44e-07	-0.0082	-3.12e-05
2.48e-07	-0.0082	-3.16e-05
2.52e-07	-0.0082	-3.12e-05
2.56e-07	-0.0082	-3.08e-05
2.5999998e-07	-0.0082	-3e-05
2.64e-07	-0.0082	-3e-05
2.6799998e-07	-0.0082	-3e-05
2.72e-07	-0.0082	-3e-05
2.7599998e-07	-0.0082	-2.96e-05
2.8e-07	-0.0082	-2.92e-05
2.8399998e-07	-0.0082	-2.92e-05
2.88e-07	-0.0082	-2.92e-05
2.9199998e-07	-0.0082	-3e-05
2.96e-07	-0.0082	-3.04e-05
2.9999998e-07	-0.0082	-3.12e-05
3.04e-07	-0.0082	-3.12e-05
3.0799998e-07	-0.0082	-3.08e-05
3.12e-07	-0.0082	-3.08e-05
3.1599998e-07	-0.0082399999	-3.08e-05
3.2e-07	-0.0082799998	-3.12e-05
3.2399998e-07	-0.0083199997	-3.16e-05
3.28e-07	-0.0083599996	-3.2e-05
3.3199998e-07	-0.0083999995	-3.2e-05
3.36e-07	-0.0084399994	-3.16e-05
3.3999999e-07	-0.0084799993	-3.12e-05
3.44e-07	-0.0085199992	-3.12e-05
3.48e-07	-0.0085599991	-3.2e-05
3.52e-07	-0.008599999	-3.24e-05
3.56e-07	-0.008599999	-3.24e-05
3.6e-07	-0.008599999	-3.2e-05
3.64e-07	-0.008599999	-3.08e-05
3.68e-07	-0.008599999	-3.04e-05
3.72e-07	-0.008599999	-3.04e-05
3.76e-07	-0.008599999	-3.08e-05
3.8e-07	-0.008599999	-3.08e-05
3.8399997e-07	-0.008599999	-3.04e-05
3.88e-07	-0.008599999	-2.96e-05
3.9199998e-07	-0.008599999	-2.92e-05
3.96e-07	-0.008599999	-2.92e-05
3.9999998e-07	-0.008599999	-2.92e-05
4.04e-07	-0.008599999	-2.96e-05
4.0799998e-07	-0.008599999	-2.96e-05
4.12e-07	-0.008599999	-2.92e-05
4.1599998e-07	-0.008599999	-2.92e-05
4.2e-07	-0.008599999	-2.96e-05
4.2399998e-07	-0.008599999	-3e-05
4.28e-07	-0.0086399991	-3.04e-05
4.3199998e-07	-0.0086399991	-3.08e-05
4.36e-07	-0.0086399991	-3.12e-05
4.3999998e-07	-0.0086399991	-3.12e-05
4.44e-07	-0.0086399991	-3.12e-05
4.4799998e-07	-0.0086799992	-3.16e-05
4.52e-07	-0.0086799992	-3.24e-05
4.5599998e-07	-0.0086799992	-3.32e-05
4.6e-07	-0.0086799992	-3.32e-05
4.6399998e-07	-0.0086799992	-3.32e-05
4.68e-07	-0.0086399991	-3.36e-05
4.7199998e-07	-0.0086399991	-3.32e-05
4.76e-07	-0.0086399991	-3.32e-05
4.8e-07	-0.0086399991	-3.36e-05
4.84e-07	-0.0086399991	-3.36e-05
4.88e-07	-0.008599999	-3.36e-05
4.9199997e-07	-0.008599999	-3.28e-05
4.96e-07	-0.008599999	-3.2e-05
5e-07	-0.008599999	-3.2e-05
5.04e-07	-0.008599999	-3.16e-05
5.0799997e-07	-0.008599999	-3.16e-05
5.12e-07	-0.008599999	-3.16e-05
5.16e-07	-0.008599999	-3.16e-05
5.1999996e-07	-0.008599999	-3.12e-05
5.24e-07	-0.008599999	-3.12e-05
5.28e-07	-0.008599999	-3.12e-05
5.32e-07	-0.008599999	-3.12e-05
5.3599996e-07	-0.008599999	-3.12e-05
5.4e-07	-0.008599999	-3.08e-05
5.44e-07	-0.008599999	-3.08e-05
5.48e-07	-0.008599999	-3.04e-05
5.5199996e-07	-0.008599999	-3.04e-05
5.56e-07	-0.008599999	-3.08e-05
5.6e-07	-0.008599999	-3.12e-05
5.64e-07	-0.008599999	-3.16e-05
5.6799996e-07	-0.008599999	-3.12e-05
5.72e-07	-0.008599999	-3.08e-05
5.76e-07	-0.008599999	-3.04e-05
5.8e-07	-0.008599999	-3.04e-05
5.8399996e-07	-0.008599999	-3.04e-05
5.88e-07	-0.008599999	-3.08e-05
5.92e-07	-0.008599999	-3.12e-05
5.96e-07	-0.0086399991	-3.12e-05
5.9999996e-07	-0.0086399991	-3.08e-05
6.04e-07	-0.0086399991	-3.04e-05
6.08e-07	-0.0086399991	-3.04e-05
6.12e-07	-0.0086399991	-3.08e-05
6.1599997e-07	-0.0086799992	-3.12e-05
6.2e-07	-0.0087199993	-3.16e-05
6.24e-07	-0.0087599994	-3.16e-05
6.28e-07	-0.0087999995	-3.12e-05
6.3199997e-07	-0.0088399996	-3.08e-05
6.36e-07	-0.0088399996	-3.08e-05
6.4e-07	-0.0088799997	-3.12e-05
6.4399995e-07	-0.0089199998	-3.16e-05
6.4799997e-07	-0.0089599999	-3.2e-05
6.52e-07	-0.009	-3.2e-05
6.56e-07	-0.009	-3.16e-05
6.5999996e-07	-0.009	-3.12e-05
6.6399997e-07	-0.009	-3.12e-05
6.68e-07	-0.009	-3.12e-05
6.72e-07	-0.009	-3.12e-05
6.7599996e-07	-0.009	-3.12e-05
6.7999997e-07	-0.009	-3.12e-05
6.84e-07	-0.009	-3.08e-05
6.88e-07	-0.009	-3.04e-05
6.9199996e-07	-0.009	-3.04e-05
6.96e-07	-0.009	-3.12e-05
7e-07	-0.009	-3.12e-05
7.04e-07	-0.009	-3.12e-05
7.0799996e-07	-0.009	-3.12e-05
7.12e-07	-0.009	-3.12e-05
7.16e-07	-0.009	-3.08e-05
7.2e-07	-0.009	-3.04e-05
7.2399996e-07	-0.009	-3.04e-05
7.28e-07	-0.009	-3.04e-05
7.32e-07	-0.009	-3.04e-05
7.36e-07	-0.009	-3e-05
7.3999996e-07	-0.009	-3e-05
7.44e-07	-0.009	-3e-05
7.48e-07	-0.009	-3e-05
7.52e-07	-0.009	-3e-05
7.5599996e-07	-0.009	-3e-05
7.6e-07	-0.009	-2.96e-05
7.64e-07	-0.009	-2.92e-05
7.6799995e-07	-0.009	-2.88e-05
7.7199996e-07	-0.009	-2.88e-05
7.76e-07	-0.009	-2.88e-05
7.8e-07	-0.009	-2.88e-05
7.8399995e-07	-0.009	-2.88e-05
7.8799997e-07	-0.009	-2.88e-05
7.92e-07	-0.009	-2.92e-05
7.96e-07	-0.009	-2.92e-05
7.9999995e-07	-0.009	-2.96e-05
8.0399997e-07	-0.009	-3e-05
8.08e-07	-0.009	-2.96e-05
8.12e-07	-0.009	-2.92e-05
8.1599995e-07	-0.009	-2.92e-05
8.1999997e-07	-0.009	-2.96e-05
8.24e-07	-0.009	-3e-05
8.28e-07	-0.009	-3e-05
8.3199996e-07	-0.009	-3e-05
8.3599997e-07	-0.009	-3e-05
8.4e-07	-0.009	-2.96e-05
8.44e-07	-0.009	-2.92e-05
8.4799996e-07	-0.009	-2.92e-05
8.5199997e-07	-0.009	-2.92e-05
8.56e-07	-0.009	-2.92e-05
8.6e-07	-0.009	-2.88e-05
8.6399996e-07	-0.009	-2.88e-05
8.68e-07	-0.009	-2.88e-05
8.72e-07	-0.009	-2.84e-05
8.76e-07	-0.009	-2.84e-05
8.7999996e-07	-0.009	-2.84e-05
8.84e-07	-0.009	-2.84e-05
8.88e-07	-0.009	-2.88e-05
8.92e-07	-0.009	-2.88e-05
8.9599996e-07	-0.009	-2.88e-05
9e-07	-0.009	-2.88e-05
9.04e-07	-0.009	-2.84e-05
9.0799995e-07	-0.009	-2.88e-05
9.1199996e-07	-0.009	-2.88e-05
9.16e-07	-0.009	-2.88e-05
9.2e-07	-0.00904	-2.92e-05
9.2399995e-07	-0.00908	-2.96e-05
9.2799996e-07	-0.00912	-3e-05
9.32e-07	-0.00916	-3.04e-05
9.36e-07	-0.0092	-3e-05
9.3999995e-07	-0.0092	-2.96e-05
9.4399996e-07	-0.00924	-2.96e-05
9.48e-07	-0.00928	-2.92e-05
9.52e-07	-0.00932	-2.96e-05
9.56e-07	-0.00932	-2.96e-05
9.6e-07	-0.00928	-2.96e-05
9.639999e-07	-0.00928	-2.96e-05
9.68e-07	-0.00928	-2.96e-05
9.72e-07	-0.00928	-2.96e-05
9.76e-07	-0.00928	-2.96e-05
9.8e-07	-0.00928	-2.92e-05
9.839999e-07	-0.00924	-2.88e-05
9.88e-07	-0.0092	-2.88e-05
9.92e-07	-0.00916	-2.8e-05
9.959999e-07	-0.00916	-2.8e-05
1e-06	-0.0092	-2.8e-05
1.004e-06	-0.00916	-2.8e-05
1.008e-06	-0.00912	-2.8e-05
1.012e-06	-0.00908	-2.76e-05
1.0159999e-06	-0.00904	-2.76e-05
1.02e-06	-0.00904	-2.8e-05
1.024e-06	-0.00904	-2.8e-05
1.0279999e-06	-0.00904	-2.8e-05
1.032e-06	-0.00904	-2.84e-05
1.036e-06	-0.00904	-2.84e-05
1.0399999e-06	-0.009	-2.84e-05
1.044e-06	-0.009	-2.84e-05
1.048e-06	-0.009	-2.8e-05
1.052e-06	-0.009	-2.84e-05
1.056e-06	-0.009	-2.88e-05
1.0599999e-06	-0.009	-2.92e-05
1.064e-06	-0.009	-2.96e-05
1.068e-06	-0.009	-2.96e-05
1.0719999e-06	-0.009	-2.96e-05
1.076e-06	-0.009	-2.96e-05
1.08e-06	-0.009	-2.96e-05
1.084e-06	-0.009	-2.96e-05
1.088e-06	-0.009	-3e-05
1.0919999e-06	-0.009	-3e-05
1.096e-06	-0.009	-2.96e-05
1.1e-06	-0.009	-2.96e-05
1.1039999e-06	-0.009	-2.96e-05
1.108e-06	-0.009	-2.96e-05
1.112e-06	-0.009	-2.96e-05
1.116e-06	-0.009	-2.92e-05
1.12e-06	-0.009	-2.88e-05
1.1239999e-06	-0.00904	-2.88e-05
1.128e-06	-0.00904	-2.88e-05
1.132e-06	-0.00904	-2.92e-05
1.1359999e-06	-0.00904	-2.96e-05
1.14e-06	-0.00908	-2.96e-05
1.144e-06	-0.00908	-2.92e-05
1.148e-06	-0.00908	-2.84e-05
1.152e-06	-0.00908	-2.8e-05
1.1559999e-06	-0.00908	-2.84e-05
1.16e-06	-0.00908	-2.96e-05
1.164e-06	-0.00908	-3e-05
1.1679999e-06	-0.00912	-3e-05
1.172e-06	-0.00916	-2.96e-05
1.176e-06	-0.00916	-2.92e-05
1.1799999e-06	-0.00912	-2.92e-05
1.184e-06	-0.00912	-2.96e-05
1.1879999e-06	-0.00916	-3.04e-05
1.192e-06	-0.0092	-3.12e-05
1.196e-06	-0.00924	-3.08e-05
1.1999999e-06	-0.00924	-3.04e-05
1.204e-06	-0.0092	-3.04e-05
1.208e-06	-0.00916	-3.04e-05
1.2119999e-06	-0.00912	-3.08e-05
1.216e-06	-0.00916	-3.12e-05
1.22e-06	-0.0092	-3.12e-05
1.224e-06	-0.0092	-3.08e-05
1.228e-06	-0.00916	-3e-05
1.2319999e-06	-0.00912	-2.92e-05
1.236e-06	-0.00908	-2.96e-05
1.24e-06	-0.00908	-3e-05
1.2439999e-06	-0.00912	-3.04e-05
1.248e-06	-0.00912	-3.04e-05
1.252e-06	-0.00912	-2.96e-05
1.256e-06	-0.00908	-2.92e-05
1.26e-06	-0.00904	-2.92e-05
1.2639999e-06	-0.00904	-3e-05
1.268e-06	-0.00904	-3.12e-05
1.272e-06	-0.00904	-3.16e-05
1.2759999e-06	-0.00904	-3.12e-05
1.28e-06	-0.00904	-3.04e-05
1.284e-06	-0.009	-2.96e-05
1.2879999e-06	-0.009	-2.96e-05
1.292e-06	-0.009	-3e-05
1.2959999e-06	-0.009	-3.04e-05
1.3e-06	-0.009	-3e-05
1.304e-06	-0.009	-2.92e-05
1.3079999e-06	-0.009	-2.84e-05
1.312e-06	-0.009	-2.84e-05
1.316e-06	-0.009	-2.92e-05
1.3199999e-06	-0.009	-3e-05
1.324e-06	-0.009	-3.04e-05
1.3279999e-06	-0.009	-3.04e-05
1.332e-06	-0.009	-3e-05
1.336e-06	-0.009	-2.96e-05
1.3399999e-06	-0.009	-3e-05
1.344e-06	-0.009	-3.08e-05
1.348e-06	-0.009	-3.16e-05
1.3519999e-06	-0.009	-3.16e-05
1.356e-06	-0.009	-3.08e-05
1.3599999e-06	-0.009	-3e-05
1.364e-06	-0.009	-2.96e-05
1.368e-06	-0.009	-2.96e-05
1.3719999e-06	-0.009	-3e-05
1.376e-06	-0.009	-3.04e-05
1.38e-06	-0.009	-3.04e-05
1.3839999e-06	-0.009	-2.96e-05
1.388e-06	-0.009	-2.92e-05
1.392e-06	-0.009	-2.92e-05
1.396e-06	-0.009	-3e-05
1.4e-06	-0.009	-3.04e-05
1.4039999e-06	-0.009	-3.04e-05
1.408e-06	-0.009	-3.04e-05
1.412e-06	-0.009	-3.04e-05
1.4159999e-06	-0.009	-3.08e-05
1.42e-06	-0.009	-3.16e-05
1.424e-06	-0.009	-3.24e-05
1.4279999e-06	-0.009	-3.28e-05
1.432e-06	-0.009	-3.28e-05
1.4359999e-06	-0.009	-3.24e-05
1.44e-06	-0.009	-3.2e-05
1.444e-06	-0.009	-3.2e-05
1.4479999e-06	-0.009	-3.2e-05
1.452e-06	-0.009	-3.2e-05
1.456e-06	-0.009	-3.2e-05
1.4599999e-06	-0.009	-3.16e-05
1.464e-06	-0.009	-3.12e-05
1.4679999e-06	-0.009	-3.08e-05
1.472e-06	-0.009	-3.04e-05
1.476e-06	-0.009	-3e-05
1.4799999e-06	-0.009	-2.96e-05
1.484e-06	-0.009	-2.92e-05
1.488e-06	-0.009	-2.88e-05
1.4919999e-06	-0.009	-2.88e-05
1.496e-06	-0.009	-2.84e-05
1.4999999e-06	-0.009	-2.8e-05
1.504e-06	-0.009	-2.76e-05
1.508e-06	-0.009	-2.76e-05
1.5119999e-06	-0.009	-2.8e-05
1.516e-06	-0.009	-2.8e-05
1.52e-06	-0.009	-2.84e-05
1.5239999e-06	-0.009	-2.84e-05
1.528e-06	-0.009	-2.88e-05
1.5319999e-06	-0.009	-2.88e-05
1.5359999e-06	-0.009	-2.88e-05
1.54e-06	-0.009	-2.88e-05
1.5439999e-06	-0.009	-2.88e-05
1.548e-06	-0.009	-2.88e-05
1.552e-06	-0.009	-2.88e-05
1.5559999e-06	-0.009	-2.92e-05
1.56e-06	-0.009	-2.92e-05
1.564e-06	-0.009	-2.92e-05
1.5679999e-06	-0.009	-2.92e-05
1.572e-06	-0.009	-2.92e-05
1.5759999e-06	-0.009	-2.92e-05
1.58e-06	-0.009	-2.92e-05
1.584e-06	-0.009	-2.88e-05
1.5879999e-06	-0.009	-2.88e-05
1.592e-06	-0.009	-2.88e-05
1.596e-06	-0.009	-2.92e-05
1.5999999e-06	-0.00904	-2.96e-05
1.604e-06	-0.00904	-3e-05
1.6079999e-06	-0.00904	-3e-05
1.612e-06	-0.00904	-2.96e-05
1.616e-06	-0.00904	-2.92e-05
1.6199999e-06	-0.00904	-2.92e-05
1.624e-06	-0.00908	-2.96e-05
1.628e-06	-0.00912	-2.96e-05
1.6319999e-06	-0.00916	-2.92e-05
1.636e-06	-0.00916	-2.84e-05
1.6399999e-06	-0.00912	-2.76e-05
1.644e-06	-0.00912	-2.76e-05
1.648e-06	-0.00912	-2.8e-05
1.6519999e-06	-0.00912	-2.84e-05
1.656e-06	-0.00912	-2.88e-05
1.66e-06	-0.00912	-2.84e-05
1.6639999e-06	-0.00908	-2.84e-05
1.668e-06	-0.00908	-2.88e-05
1.6719999e-06	-0.00904	-2.92e-05
1.6759999e-06	-0.00904	-2.96e-05
1.68e-06	-0.00904	-2.96e-05
1.6839999e-06	-0.00904	-2.88e-05
1.688e-06	-0.00904	-2.8e-05
1.692e-06	-0.00904	-2.76e-05
1.6959999e-06	-0.00908	-2.76e-05
1.7e-06	-0.00908	-2.8e-05
1.7039999e-06	-0.00908	-2.84e-05
1.7079999e-06	-0.00904	-2.8e-05
1.712e-06	-0.00904	-2.8e-05
1.7159999e-06	-0.00904	-2.8e-05
1.72e-06	-0.00904	-2.84e-05
1.724e-06	-0.00904	-2.96e-05
1.7279999e-06	-0.00904	-3.04e-05
1.732e-06	-0.00904	-3.08e-05
1.736e-06	-0.009	-3.08e-05
1.7399999e-06	-0.009	-3.04e-05
1.744e-06	-0.00904	-3.08e-05
1.7479999e-06	-0.00908	-3.12e-05
1.752e-06	-0.00912	-3.2e-05
1.756e-06	-0.00916	-3.24e-05
1.7599999e-06	-0.0092	-3.2e-05
1.764e-06	-0.00924	-3.16e-05
1.768e-06	-0.00928	-3.12e-05
1.7719999e-06	-0.00932	-3.12e-05
1.776e-06	-0.00936	-3.16e-05
1.7799999e-06	-0.0094	-3.2e-05
1.784e-06	-0.0094	-3.16e-05
1.788e-06	-0.0094	-3.08e-05
1.7919999e-06	-0.0094	-2.96e-05
1.796e-06	-0.0094	-2.92e-05
1.8e-06	-0.0094	-2.96e-05
1.8039999e-06	-0.0094	-2.96e-05
1.808e-06	-0.0094	-2.92e-05
1.8119999e-06	-0.0094	-2.88e-05
1.8159999e-06	-0.0094	-2.76e-05
1.82e-06	-0.0094	-2.72e-05
1.8239999e-06	-0.0094	-2.72e-05
1.828e-06	-0.0094	-2.76e-05
1.832e-06	-0.0094	-2.8e-05
1.8359999e-06	-0.0094	-2.76e-05
1.84e-06	-0.0094	-2.72e-05
1.8439999e-06	-0.00936	-2.72e-05
1.8479999e-06	-0.00932	-2.76e-05
1.852e-06	-0.00928	-2.84e-05
1.8559999e-06	-0.00924	-2.96e-05
1.86e-06	-0.0092	-3e-05
1.864e-06	-0.00916	-3e-05
1.8679999e-06	-0.00912	-3e-05
1.872e-06	-0.00908	-2.96e-05
1.8759999e-06	-0.00904	-3e-05
1.8799999e-06	-0.009	-3.08e-05
1.884e-06	-0.009	-3.12e-05
1.8879999e-06	-0.009	-3.12e-05
1.892e-06	-0.009	-3.04e-05
1.896e-06	-0.009	-2.96e-05
1.8999999e-06	-0.009	-2.92e-05
1.904e-06	-0.009	-2.92e-05
1.908e-06	-0.009	-2.88e-05
1.912e-06	-0.009	-2.88e-05
1.916e-06	-0.009	-2.8e-05
1.92e-06	-0.009	-2.68e-05
1.924e-06	-0.009	-2.56e-05
1.9279998e-06	-0.009	-2.36e-05
1.932e-06	-0.009	-1.98e-05
1.936e-06	-0.00904	-1.44e-05
1.94e-06	-0.00908	-8.6e-06
1.944e-06	-0.00912	-2e-06
1.9479999e-06	-0.00912	3.8e-06
1.952e-06	-0.00912	9.6e-06
1.956e-06	-0.00912	1.58e-05
1.96e-06	-0.00916	2.28e-05
1.964e-06	-0.0092	3.02e-05
1.9679999e-06	-0.0092	3.68e-05
1.9719998e-06	-0.0092	4.16e-05
1.976e-06	-0.00916	4.44e-05
1.98e-06	-0.00912	4.6e-05
1.984e-06	-0.00912	4.64e-05
1.988e-06	-0.00916	4.72e-05
1.9919999e-06	-0.0092	4.8e-05
1.996e-06	-0.00924	4.84e-05
2e-06	-0.0092	4.88e-05
2.004e-06	-0.00916	4.92e-05
2.008e-06	-0.00916	4.92e-05
2.0119999e-06	-0.0092	4.88e-05
2.016e-06	-0.00924	4.8e-05
2.02e-06	-0.00928	4.76e-05
2.024e-06	-0.00928	4.8e-05
2.028e-06	-0.00928	4.88e-05
2.0319999e-06	-0.00924	4.96e-05
2.0359998e-06	-0.0092	5e-05
2.04e-06	-0.0092	4.96e-05
2.044e-06	-0.0092	4.92e-05
2.048e-06	-0.0092	4.88e-05
2.052e-06	-0.0091199999	4.84e-05
2.0559999e-06	-0.0089999999	4.84e-05
2.06e-06	-0.0088399999	4.8e-05
2.064e-06	-0.0086399999	4.8e-05
2.068e-06	-0.0083599999	4.8e-05
2.072e-06	-0.0079799999	4.84e-05
2.0759999e-06	-0.0075199999	4.88e-05
2.0799998e-06	-0.0069399999	4.92e-05
2.084e-06	-0.00627999989	4.92e-05
2.088e-06	-0.00553999989	4.84e-05
2.092e-06	-0.00479999998	4.76e-05
2.096e-06	-0.00405999998	4.72e-05
2.0999998e-06	-0.00331999998	4.76e-05
2.104e-06	-0.002519999983	4.84e-05
2.108e-06	-0.001759999993	4.92e-05
2.112e-06	-0.001099999993	4.92e-05
2.116e-06	-0.000479999993	4.88e-05
2.1199999e-06	0.000100000007	4.8e-05
2.124e-06	0.000639999997	4.76e-05
2.128e-06	0.001139999977	4.8e-05
2.132e-06	0.001639999947	4.88e-05
2.136e-06	0.002139999947	4.96e-05
2.1399999e-06	0.002599999947	5e-05
2.1439998e-06	0.00299999995	5e-05
2.148e-06	0.00341999996	4.92e-05
2.152e-06	0.00383999996	4.88e-05
2.156e-06	0.00421999996	4.88e-05
2.16e-06	0.00455999996	4.92e-05
2.1639999e-06	0.00485999996	4.96e-05
2.168e-06	0.00515999998	5e-05
2.172e-06	0.00542	5e-05
2.176e-06	0.00567999996	4.96e-05
2.18e-06	0.00593999992	4.96e-05
2.1839999e-06	0.00615999988	4.96e-05
2.1879998e-06	0.00631999984	5e-05
2.192e-06	0.0064399998	5.04e-05
2.196e-06	0.0065999998	5.04e-05
2.2e-06	0.0067199998	5e-05
2.2039999e-06	0.00687999977	4.96e-05
2.2079998e-06	0.00699999974	4.96e-05
2.212e-06	0.00711999971	5e-05
2.216e-06	0.00719999972	5.04e-05
2.22e-06	0.00727999973	5.04e-05
2.224e-06	0.00739999967	5e-05
2.2279999e-06	0.00751999961	4.96e-05
2.232e-06	0.00763999955	4.96e-05
2.236e-06	0.00771999945	5e-05
2.24e-06	0.00779999935	5.04e-05
2.244e-06	0.00783999928	5.04e-05
2.2479999e-06	0.00787999921	5e-05
2.2519998e-06	0.00795999924	4.92e-05
2.256e-06	0.00803999927	4.88e-05
2.26e-06	0.0081199993	4.92e-05
2.264e-06	0.0081599994	4.96e-05
2.268e-06	0.0081599994	4.96e-05
2.2719998e-06	0.0081599994	4.92e-05
2.276e-06	0.0081599994	4.88e-05
2.28e-06	0.0081999995	4.88e-05
2.284e-06	0.0081999995	4.92e-05
2.288e-06	0.0081999995	4.96e-05
2.2919999e-06	0.0081599994	5e-05
2.296e-06	0.0081199993	5e-05
2.3e-06	0.0080799992	4.92e-05
2.304e-06	0.0080799992	4.88e-05
2.308e-06	0.0081199993	4.88e-05
2.3119999e-06	0.0081599994	4.92e-05
2.3159998e-06	0.0081999995	4.96e-05
2.32e-06	0.0081999995	4.96e-05
2.324e-06	0.0082399996	4.96e-05
2.328e-06	0.0082799997	4.92e-05
2.332e-06	0.0083199998	4.88e-05
2.3359999e-06	0.0083599999	4.88e-05
2.34e-06	0.0084	4.96e-05
2.344e-06	0.0084	5e-05
2.348e-06	0.00844	5e-05
2.352e-06	0.00848	4.96e-05
2.3559999e-06	0.00852	4.92e-05
2.3599998e-06	0.00856	4.92e-05
2.364e-06	0.0086	4.92e-05
2.368e-06	0.00864	5e-05
2.372e-06	0.00868	5.08e-05
2.3759999e-06	0.00872	5.12e-05
2.3799998e-06	0.00876	5.12e-05
2.384e-06	0.0088	5.12e-05
2.388e-06	0.0088	5.16e-05
2.392e-06	0.0088	5.24e-05
2.396e-06	0.0088	5.28e-05
2.3999999e-06	0.0088	5.36e-05
2.404e-06	0.0088	5.4e-05
2.408e-06	0.0088	5.36e-05
2.412e-06	0.0088	5.32e-05
2.416e-06	0.0088	5.28e-05
2.4199999e-06	0.0088	5.28e-05
2.4239998e-06	0.0088	5.28e-05
2.428e-06	0.0088	5.24e-05
2.432e-06	0.0088	5.16e-05
2.436e-06	0.0088	5.08e-05
2.44e-06	0.0088	4.96e-05
2.4439998e-06	0.00876	4.92e-05
2.448e-06	0.00876	4.92e-05
2.452e-06	0.00876	4.96e-05
2.456e-06	0.00876	4.96e-05
2.46e-06	0.00876	4.88e-05
2.4639999e-06	0.00876	4.84e-05
2.4679998e-06	0.00876	4.84e-05
2.472e-06	0.00876	4.92e-05
2.476e-06	0.00876	5.04e-05
2.48e-06	0.00876	5.12e-05
2.4839999e-06	0.0088	5.12e-05
2.4879998e-06	0.0088	5.08e-05
2.492e-06	0.0088	5.04e-05
2.496e-06	0.0088	5.08e-05
2.5e-06	0.0088	5.2e-05
2.504e-06	0.0088	5.28e-05
2.5079999e-06	0.0088	5.36e-05
2.512e-06	0.0088	5.36e-05
2.516e-06	0.0088	5.32e-05
2.52e-06	0.0088	5.28e-05
2.524e-06	0.0088	5.24e-05
2.5279999e-06	0.0088	5.32e-05
2.5319998e-06	0.0088	5.32e-05
2.536e-06	0.0088	5.32e-05
2.54e-06	0.0088	5.24e-05
2.544e-06	0.0088	5.16e-05
2.5479999e-06	0.0088	5.08e-05
2.5519998e-06	0.0088	5.04e-05
2.556e-06	0.0088	5.04e-05
2.56e-06	0.00884	5.08e-05
2.564e-06	0.00888	5.08e-05
2.568e-06	0.00888	5e-05
2.5719999e-06	0.00888	5e-05
2.5759998e-06	0.00888	5.04e-05
2.58e-06	0.00892	5.12e-05
2.584e-06	0.00896	5.2e-05
2.588e-06	0.009	5.24e-05
2.5919999e-06	0.00904	5.2e-05
2.5959998e-06	0.00904	5.16e-05
2.6e-06	0.00904	5.12e-05
2.604e-06	0.00904	5.2e-05
2.608e-06	0.00908	5.32e-05
2.612e-06	0.00912	5.36e-05
2.6159998e-06	0.00916	5.32e-05
2.62e-06	0.00916	5.28e-05
2.624e-06	0.00916	5.2e-05
2.628e-06	0.00916	5.16e-05
2.632e-06	0.00912	5.2e-05
2.6359999e-06	0.00912	5.24e-05
2.6399998e-06	0.00912	5.32e-05
2.644e-06	0.00908	5.28e-05
2.648e-06	0.00908	5.2e-05
2.652e-06	0.00908	5.16e-05
2.6559999e-06	0.00908	5.12e-05
2.6599998e-06	0.00908	5.12e-05
2.664e-06	0.00908	5.16e-05
2.668e-06	0.00904	5.16e-05
2.672e-06	0.00904	5.12e-05
2.676e-06	0.00904	5.08e-05
2.6799999e-06	0.009	5.08e-05
2.684e-06	0.009	5.12e-05
2.688e-06	0.00896	5.16e-05
2.692e-06	0.00892	5.12e-05
2.696e-06	0.00888	5.08e-05
2.6999999e-06	0.00884	5.04e-05
2.7039998e-06	0.0088	5e-05
2.708e-06	0.0088	5.04e-05
2.712e-06	0.0088	5.08e-05
2.716e-06	0.0088	5.12e-05
2.7199999e-06	0.0088	5.08e-05
2.7239998e-06	0.0088	5.04e-05
2.728e-06	0.0088	5e-05
2.732e-06	0.0088	5.04e-05
2.736e-06	0.00884	5.08e-05
2.74e-06	0.00888	5.12e-05
2.7439999e-06	0.00892	5.16e-05
2.7479998e-06	0.00896	5.12e-05
2.752e-06	0.009	5.08e-05
2.756e-06	0.00904	5.04e-05
2.76e-06	0.00908	5.04e-05
2.7639999e-06	0.00912	5.04e-05
2.7679998e-06	0.00916	5.04e-05
2.772e-06	0.0092	5.04e-05
2.776e-06	0.0092	5e-05
2.78e-06	0.0092	4.96e-05
2.784e-06	0.0092	4.92e-05
2.7879998e-06	0.0092	4.96e-05
2.792e-06	0.0092	5e-05
2.796e-06	0.0092	5e-05
2.8e-06	0.0092	5e-05
2.804e-06	0.0092	5e-05
2.8079999e-06	0.00923999995	5e-05
2.8119998e-06	0.0092799999	5e-05
2.816e-06	0.00931999985	5.04e-05
2.82e-06	0.0093599998	5.08e-05
2.824e-06	0.00939999975	5.04e-05
2.8279999e-06	0.0094399997	5e-05
2.8319998e-06	0.00947999965	4.96e-05
2.836e-06	0.00947999965	4.96e-05
2.84e-06	0.00947999965	4.96e-05
2.844e-06	0.00947999965	4.92e-05
2.848e-06	0.00947999965	4.92e-05
2.8519999e-06	0.00947999965	4.88e-05
2.8559998e-06	0.0094399997	4.88e-05
2.86e-06	0.00939999975	4.92e-05
2.864e-06	0.0093599998	5e-05
2.868e-06	0.00931999985	5.04e-05
2.8719999e-06	0.00931999985	5e-05
2.8759998e-06	0.0093599998	4.96e-05
2.88e-06	0.00939999975	4.92e-05
2.884e-06	0.00939999975	4.92e-05
2.888e-06	0.0093599998	4.92e-05
2.8919999e-06	0.0093599998	4.96e-05
2.8959998e-06	0.00939999975	4.96e-05
2.9e-06	0.0094399997	4.92e-05
2.904e-06	0.00947999965	4.84e-05
2.908e-06	0.0095199996	4.8e-05
2.912e-06	0.0095199996	4.84e-05
2.9159999e-06	0.0095199996	4.88e-05
2.9199998e-06	0.0095199996	4.88e-05
2.924e-06	0.00955999955	4.88e-05
2.928e-06	0.0095999995	4.84e-05
2.932e-06	0.0095999995	4.8e-05
2.9359999e-06	0.0095999995	4.8e-05
2.9399998e-06	0.0095999995	4.8e-05
2.944e-06	0.0095999995	4.84e-05
2.948e-06	0.0095999995	4.84e-05
2.952e-06	0.0095999995	4.84e-05
2.956e-06	0.0095999995	4.84e-05
2.9599998e-06	0.0095999995	4.88e-05
2.9639998e-06	0.0095999995	4.92e-05
2.968e-06	0.0095999995	4.92e-05
2.972e-06	0.0095999995	4.92e-05
2.976e-06	0.0095999995	4.96e-05
2.9799999e-06	0.0095999995	4.96e-05
2.9839998e-06	0.0095999995	5e-05
2.988e-06	0.0095999995	5.04e-05
2.992e-06	0.0095999995	5.04e-05
2.996e-06	0.0095999995	5.08e-05
2.9999999e-06	0.0095999995	5.04e-05
3.0039998e-06	0.0095999995	5e-05
3.008e-06	0.0095999995	5e-05
3.012e-06	0.0095999995	4.96e-05
3.016e-06	0.00965999945	4.92e-05
3.02e-06	0.0097199994	4.88e-05
3.0239999e-06	0.0097199994	4.84e-05
3.0279998e-06	0.0097199994	4.8e-05
3.032e-06	0.0097199994	4.8e-05
3.036e-06	0.00977999935	4.8e-05
3.04e-06	0.0098399993	4.84e-05
3.0439999e-06	0.00989999925	4.88e-05
3.0479998e-06	0.0099599992	4.88e-05
3.052e-06	0.01001999915	4.92e-05
3.056e-06	0.01001999915	4.92e-05
3.06e-06	0.01001999915	4.96e-05
3.0639999e-06	0.0100799991	5e-05
3.0679998e-06	0.01013999905	5.04e-05
3.0719998e-06	0.010199999	5.08e-05
3.076e-06	0.010199999	5.08e-05
3.08e-06	0.010199999	5.08e-05
3.084e-06	0.010199999	5.08e-05
3.0879999e-06	0.010199999	5.08e-05
3.0919998e-06	0.010199999	5.08e-05
3.096e-06	0.010199999	5.08e-05
3.1e-06	0.010199999	5.04e-05
3.104e-06	0.010199999	5.04e-05
3.1079999e-06	0.010199999	5.04e-05
3.1119998e-06	0.010199999	5.04e-05
3.116e-06	0.010199999	5.04e-05
3.12e-06	0.010199999	5e-05
3.124e-06	0.010199999	4.96e-05
3.128e-06	0.01013999905	4.96e-05
3.1319998e-06	0.01013999905	5e-05
3.1359998e-06	0.01013999905	5.08e-05
3.14e-06	0.01013999905	5.12e-05
3.144e-06	0.01013999905	5.08e-05
3.148e-06	0.0100799991	5.04e-05
3.1519999e-06	0.01001999915	5e-05
3.1559998e-06	0.0099599992	4.96e-05
3.16e-06	0.00989999925	5e-05
3.164e-06	0.00989999925	5.04e-05
3.168e-06	0.00989999925	5.08e-05
3.1719999e-06	0.00989999925	5.08e-05
3.1759998e-06	0.00989999925	5.04e-05
3.18e-06	0.00989999925	5.04e-05
3.184e-06	0.00989999925	5.08e-05
3.188e-06	0.0099599992	5.08e-05
3.192e-06	0.01001999915	5.08e-05
3.1959999e-06	0.0100799991	5.08e-05
3.1999998e-06	0.01013999905	5.04e-05
3.204e-06	0.01013999905	5e-05
3.208e-06	0.010199999	4.96e-05
3.212e-06	0.010199999	5e-05
3.2159999e-06	0.010199999	5e-05
3.2199998e-06	0.010199999	5e-05
3.224e-06	0.010199999	4.96e-05
3.228e-06	0.010199999	4.96e-05
3.232e-06	0.010199999	4.96e-05
3.2359999e-06	0.010199999	4.96e-05
3.2399998e-06	0.010199999	4.96e-05
3.2439998e-06	0.010199999	4.96e-05
3.248e-06	0.010199999	4.96e-05
3.252e-06	0.010199999	4.88e-05
3.256e-06	0.010199999	4.84e-05
3.2599999e-06	0.010199999	4.84e-05
3.2639998e-06	0.010199999	4.92e-05
3.268e-06	0.010199999	5e-05
3.272e-06	0.010199999	5.04e-05
3.276e-06	0.010199999	5.08e-05
3.2799999e-06	0.010199999	5.12e-05
3.2839998e-06	0.010199999	5.16e-05
3.288e-06	0.010199999	5.2e-05
3.292e-06	0.010199999	5.24e-05
3.296e-06	0.010199999	5.28e-05
3.3e-06	0.010199999	5.28e-05
3.3039998e-06	0.010199999	5.2e-05
3.3079998e-06	0.010199999	5.16e-05
3.312e-06	0.010199999	5.16e-05
3.316e-06	0.010199999	5.12e-05
3.32e-06	0.010199999	5.12e-05
3.3239999e-06	0.010199999	5.08e-05
3.3279998e-06	0.010199999	5.08e-05
3.332e-06	0.010199999	5.08e-05
3.336e-06	0.010199999	5.08e-05
3.34e-06	0.010199999	5.08e-05
3.3439999e-06	0.010199999	5.08e-05
3.3479998e-06	0.010199999	5.04e-05
3.3519998e-06	0.010199999	5e-05
3.356e-06	0.010199999	5e-05
3.36e-06	0.010199999	5e-05
3.364e-06	0.010199999	5.04e-05
3.3679999e-06	0.010199999	5.04e-05
3.3719998e-06	0.010199999	5.08e-05
3.376e-06	0.010199999	5.08e-05
3.38e-06	0.010199999	5.08e-05
3.384e-06	0.010199999	5.12e-05
3.3879999e-06	0.010199999	5.16e-05
3.3919998e-06	0.010199999	5.2e-05
3.396e-06	0.010199999	5.24e-05
3.4e-06	0.010199999	5.24e-05
3.404e-06	0.010199999	5.24e-05
3.4079999e-06	0.010199999	5.28e-05
3.4119998e-06	0.010199999	5.28e-05
3.4159998e-06	0.010199999	5.28e-05
3.42e-06	0.010199999	5.28e-05
3.424e-06	0.010199999	5.24e-05
3.428e-06	0.01013999905	5.24e-05
3.4319999e-06	0.0100799991	5.24e-05
3.4359998e-06	0.01001999915	5.24e-05
3.44e-06	0.0099599992	5.24e-05
3.444e-06	0.0099599992	5.2e-05
3.448e-06	0.0099599992	5.16e-05
3.4519999e-06	0.0099599992	5.12e-05
3.4559998e-06	0.0099599992	5.08e-05
3.4599998e-06	0.0099599992	5.04e-05
3.464e-06	0.0099599992	5.04e-05
3.468e-06	0.01001999915	5.04e-05
3.472e-06	0.0100799991	5.04e-05
3.4759998e-06	0.01013999905	5e-05
3.4799998e-06	0.010199999	5e-05
3.484e-06	0.010199999	5.04e-05
3.488e-06	0.010199999	5.04e-05
3.492e-06	0.010199999	5.04e-05
3.4959999e-06	0.010199999	5.04e-05
3.4999998e-06	0.010199999	5.04e-05
3.504e-06	0.010199999	5.08e-05
3.508e-06	0.010199999	5.12e-05
3.512e-06	0.010199999	5.16e-05
3.5159999e-06	0.010199999	5.2e-05
3.5199998e-06	0.010199999	5.16e-05
3.5239998e-06	0.010199999	5.12e-05
3.528e-06	0.010199999	5.12e-05
3.532e-06	0.010199999	5.12e-05
3.536e-06	0.0102399991	5.16e-05
3.5399999e-06	0.0102399991	5.2e-05
3.5439998e-06	0.0102399991	5.16e-05
3.548e-06	0.0102399991	5.12e-05
3.552e-06	0.0102399991	5.08e-05
3.556e-06	0.0102399991	5.08e-05
3.5599999e-06	0.0102399991	5.12e-05
3.5639998e-06	0.0102399991	5.12e-05
3.568e-06	0.0102399991	5.12e-05
3.572e-06	0.0102399991	5.12e-05
3.576e-06	0.010199999	5.08e-05
3.5799999e-06	0.010199999	5.08e-05
3.5839998e-06	0.010199999	5.08e-05
3.5879998e-06	0.010199999	5.08e-05
3.592e-06	0.010199999	5.04e-05
3.596e-06	0.010199999	5e-05
3.6e-06	0.010199999	5e-05
3.6039999e-06	0.010199999	5.04e-05
3.6079998e-06	0.010199999	5.08e-05
3.612e-06	0.010199999	5.08e-05
3.616e-06	0.010199999	5.12e-05
3.62e-06	0.010199999	5.12e-05
3.6239999e-06	0.010199999	5.12e-05
3.6279998e-06	0.010199999	5.12e-05
3.6319998e-06	0.010199999	5.12e-05
3.636e-06	0.010199999	5.12e-05
3.64e-06	0.010199999	5.12e-05
3.644e-06	0.010199999	5.12e-05
3.6479998e-06	0.010199999	5.12e-05
3.6519998e-06	0.010199999	5.12e-05
3.656e-06	0.010199999	5.08e-05
3.66e-06	0.010199999	5.04e-05
3.664e-06	0.010199999	5.08e-05
3.6679999e-06	0.010199999	5.12e-05
3.6719998e-06	0.010199999	5.12e-05
3.676e-06	0.010199999	5.12e-05
3.68e-06	0.010199999	5.04e-05
3.684e-06	0.010199999	4.96e-05
3.6879999e-06	0.010199999	4.92e-05
3.6919998e-06	0.010199999	4.92e-05
3.6959998e-06	0.010199999	4.92e-05
3.7e-06	0.010199999	4.92e-05
3.704e-06	0.010199999	4.8e-05
3.708e-06	0.010199999	4.72e-05
3.7119999e-06	0.010199999	4.72e-05
3.7159998e-06	0.010199999	4.76e-05
3.72e-06	0.010199999	4.84e-05
3.724e-06	0.010199999	4.92e-05
3.728e-06	0.010199999	4.96e-05
3.7319999e-06	0.010199999	4.96e-05
3.7359998e-06	0.010199999	4.92e-05
3.7399998e-06	0.010199999	4.88e-05
3.744e-06	0.010199999	4.96e-05
3.748e-06	0.010199999	5e-05
3.7519999e-06	0.010199999	5.04e-05
3.7559998e-06	0.010199999	5.04e-05
3.7599998e-06	0.010199999	5e-05
3.764e-06	0.010199999	4.96e-05
3.768e-06	0.010199999	4.92e-05
3.772e-06	0.010199999	4.92e-05
3.7759999e-06	0.010199999	4.96e-05
3.7799998e-06	0.010199999	5e-05
3.784e-06	0.010199999	5e-05
3.788e-06	0.010199999	5e-05
3.792e-06	0.010199999	4.96e-05
3.7959999e-06	0.010199999	4.96e-05
3.7999998e-06	0.010199999	4.96e-05
3.8039998e-06	0.010199999	4.96e-05
3.808e-06	0.010199999	4.92e-05
3.812e-06	0.010199999	4.88e-05
3.816e-06	0.010199999	4.88e-05
3.82e-06	0.010199999	4.88e-05
3.824e-06	0.010199999	4.92e-05
3.828e-06	0.0102399991	4.92e-05
3.832e-06	0.0102399991	4.96e-05
3.836e-06	0.0102399991	4.96e-05
3.84e-06	0.0102399991	4.96e-05
3.844e-06	0.0102399991	5e-05
3.848e-06	0.0102399991	5.08e-05
3.8519997e-06	0.0102399991	5.16e-05
3.8559997e-06	0.0102799992	5.24e-05
3.86e-06	0.0103199993	5.24e-05
3.864e-06	0.0103599994	5.2e-05
3.868e-06	0.0103199993	5.12e-05
3.872e-06	0.0103199993	5e-05
3.876e-06	0.0103199993	4.92e-05
3.88e-06	0.0103199993	4.92e-05
3.884e-06	0.0103599994	4.88e-05
3.888e-06	0.0103599994	4.84e-05
3.8919998e-06	0.0103599994	4.76e-05
3.8959997e-06	0.0103199993	4.68e-05
3.8999997e-06	0.0102799992	4.68e-05
3.904e-06	0.0102399991	4.68e-05
3.908e-06	0.0102399991	4.72e-05
3.912e-06	0.0102399991	4.76e-05
3.916e-06	0.0102399991	4.8e-05
3.92e-06	0.0102399991	4.76e-05
3.924e-06	0.010199999	4.76e-05
3.928e-06	0.010199999	4.76e-05
3.932e-06	0.010199999	4.8e-05
3.9359998e-06	0.010199999	4.84e-05
3.9399997e-06	0.010199999	4.84e-05
3.9439997e-06	0.010199999	4.84e-05
3.948e-06	0.010199999	4.8e-05
3.952e-06	0.010199999	4.8e-05
3.956e-06	0.0102399991	4.8e-05
3.96e-06	0.0102799992	4.88e-05
3.964e-06	0.0102799992	4.92e-05
3.968e-06	0.0102799992	4.92e-05
3.972e-06	0.0102799992	4.92e-05
3.976e-06	0.0102799992	4.92e-05
3.9799997e-06	0.0103199993	4.96e-05
3.9839997e-06	0.0103599994	5e-05
3.9879997e-06	0.0103999995	5.04e-05
3.992e-06	0.0103999995	5.04e-05
3.996e-06	0.0103599994	5e-05
4e-06	0.0103599994	4.96e-05
4.004e-06	0.0103999995	4.96e-05
4.008e-06	0.0104399996	4.96e-05
4.012e-06	0.0104799997	4.92e-05
4.016e-06	0.0104799997	4.88e-05
4.02e-06	0.0104399996	4.84e-05
4.0239997e-06	0.0103999995	4.8e-05
4.0279997e-06	0.0103599994	4.84e-05
4.032e-06	0.0103599994	4.88e-05
4.036e-06	0.0103999995	4.96e-05
4.04e-06	0.0103999995	4.96e-05
4.044e-06	0.0103599994	4.92e-05
4.048e-06	0.0103199993	4.92e-05
4.052e-06	0.0102799992	4.92e-05
4.056e-06	0.0102799992	4.96e-05
4.06e-06	0.0102799992	4.96e-05
4.0639998e-06	0.0103199993	5e-05
4.0679997e-06	0.0103599994	5.04e-05
4.0719997e-06	0.0103599994	5.04e-05
4.076e-06	0.0103199993	5.08e-05
4.08e-06	0.0102799992	5.12e-05
4.084e-06	0.0102799992	5.16e-05
4.088e-06	0.0103199993	5.16e-05
4.092e-06	0.0103599994	5.12e-05
4.096e-06	0.0103999995	5.08e-05
4.1e-06	0.0104399996	5.08e-05
4.104e-06	0.0103999995	5.08e-05
4.1079998e-06	0.0103999995	5.04e-05
4.1119997e-06	0.0104399996	5.04e-05
4.1159997e-06	0.0104799997	5e-05
4.12e-06	0.0105199998	4.96e-05
4.124e-06	0.0105199998	4.96e-05
4.128e-06	0.0105199998	4.92e-05
4.132e-06	0.0105199998	4.96e-05
4.136e-06	0.0105199998	5e-05
4.14e-06	0.0105199998	5.04e-05
4.144e-06	0.0105599999	5.04e-05
4.148e-06	0.0105599999	5e-05
4.1519997e-06	0.0105599999	5e-05
4.1559997e-06	0.0105599999	4.96e-05
4.1599997e-06	0.0105599999	4.92e-05
4.164e-06	0.0105599999	4.88e-05
4.168e-06	0.0105199998	4.88e-05
4.172e-06	0.0104799997	4.88e-05
4.176e-06	0.0104399996	4.88e-05
4.18e-06	0.0103999995	4.88e-05
4.184e-06	0.0103599994	4.84e-05
4.188e-06	0.0103199993	4.84e-05
4.192e-06	0.0102799992	4.84e-05
4.1959997e-06	0.0102399991	4.88e-05
4.1999997e-06	0.010199999	4.96e-05
4.204e-06	0.010199999	4.96e-05
4.208e-06	0.010199999	4.96e-05
4.212e-06	0.010199999	4.96e-05
4.216e-06	0.010199999	4.96e-05
4.22e-06	0.010199999	4.96e-05
4.224e-06	0.010199999	5e-05
4.228e-06	0.010199999	5e-05
4.232e-06	0.010199999	5.04e-05
4.2359998e-06	0.010199999	5.04e-05
4.2399997e-06	0.010199999	5.08e-05
4.2439997e-06	0.010199999	5.12e-05
4.248e-06	0.010199999	5.16e-05
4.252e-06	0.010199999	5.2e-05
4.256e-06	0.010199999	5.2e-05
4.26e-06	0.010199999	5.24e-05
4.264e-06	0.010199999	5.28e-05
4.268e-06	0.010199999	5.32e-05
4.272e-06	0.010199999	5.36e-05
4.276e-06	0.010199999	5.36e-05
4.2799998e-06	0.010199999	5.32e-05
4.2839997e-06	0.010199999	5.32e-05
4.2879997e-06	0.010199999	5.32e-05
4.292e-06	0.010199999	5.32e-05
4.296e-06	0.010199999	5.32e-05
4.3e-06	0.010199999	5.28e-05
4.304e-06	0.010199999	5.24e-05
4.308e-06	0.010199999	5.24e-05
4.312e-06	0.010199999	5.2e-05
4.316e-06	0.010199999	5.2e-05
4.32e-06	0.010199999	5.2e-05
4.3239997e-06	0.010199999	5.2e-05
4.3279997e-06	0.010199999	5.2e-05
4.3319997e-06	0.010199999	5.24e-05
4.336e-06	0.010199999	5.28e-05
4.34e-06	0.010199999	5.28e-05
4.344e-06	0.010199999	5.28e-05
4.348e-06	0.010199999	5.28e-05
4.352e-06	0.010199999	5.32e-05
4.356e-06	0.010199999	5.36e-05
4.36e-06	0.010199999	5.36e-05
4.364e-06	0.010199999	5.36e-05
4.3679997e-06	0.010199999	5.36e-05
4.3719997e-06	0.010199999	5.32e-05
4.3759997e-06	0.010199999	5.28e-05
4.38e-06	0.010199999	5.28e-05
4.384e-06	0.010199999	5.28e-05
4.388e-06	0.010199999	5.28e-05
4.392e-06	0.010199999	5.24e-05
4.396e-06	0.010199999	5.24e-05
4.4e-06	0.010199999	5.24e-05
4.404e-06	0.010199999	5.24e-05
4.4079998e-06	0.010199999	5.16e-05
4.4119997e-06	0.010199999	5.08e-05
4.4159997e-06	0.010199999	4.96e-05
4.42e-06	0.010199999	4.8e-05
4.424e-06	0.010199999	4.64e-05
4.428e-06	0.010199999	4.44e-05
4.432e-06	0.010199999	4.08e-05
4.436e-06	0.010199999	3.5e-05
4.44e-06	0.010199999	2.84e-05
4.444e-06	0.010199999	2.18e-05
4.448e-06	0.010199999	1.6e-05
4.4519998e-06	0.010199999	9.8e-06
4.4559997e-06	0.010199999	3.6e-06
4.4599997e-06	0.010199999	-3e-06
4.464e-06	0.010199999	-1e-05
4.468e-06	0.010199999	-1.62e-05
4.472e-06	0.010199999	-2.08e-05
4.476e-06	0.010199999	-2.4e-05
4.48e-06	0.010199999	-2.6e-05
4.484e-06	0.010199999	-2.76e-05
4.488e-06	0.010199999	-2.84e-05
4.492e-06	0.010199999	-2.84e-05
4.4959997e-06	0.010199999	-2.84e-05
4.4999997e-06	0.010199999	-2.84e-05
4.5039997e-06	0.010199999	-2.88e-05
4.508e-06	0.010199999	-2.92e-05
4.512e-06	0.010199999	-2.92e-05
4.516e-06	0.010199999	-2.84e-05
4.52e-06	0.010199999	-2.76e-05
4.524e-06	0.010199999	-2.72e-05
4.528e-06	0.010199999	-2.76e-05
4.532e-06	0.010199999	-2.88e-05
4.536e-06	0.010199999	-2.96e-05
4.5399997e-06	0.010199999	-3e-05
4.5439997e-06	0.010199999	-2.96e-05
4.5479997e-06	0.01013999905	-2.92e-05
4.552e-06	0.0100799991	-2.92e-05
4.556e-06	0.0099799992	-2.92e-05
4.56e-06	0.0098399993	-2.92e-05
4.564e-06	0.0096199993	-2.92e-05
4.568e-06	0.00935999937	-2.88e-05
4.572e-06	0.00897999947	-2.88e-05
4.576e-06	0.00847999957	-2.92e-05
4.5799998e-06	0.00787999967	-2.96e-05
4.5839997e-06	0.00719999975	-3e-05
4.5879997e-06	0.0064999998	-3e-05
4.592e-06	0.00575999985	-3e-05
4.596e-06	0.00501999985	-3e-05
4.6e-06	0.00427999985	-3.08e-05
4.604e-06	0.003539999947	-3.16e-05
4.608e-06	0.002799999977	-3.24e-05
4.612e-06	0.002119999977	-3.28e-05
4.616e-06	0.001519999977	-3.24e-05
4.62e-06	0.000939999977	-3.2e-05
4.6239998e-06	0.000400000007	-3.16e-05
4.6279997e-06	-9.99999829999999e-05	-3.16e-05
4.6319997e-06	-0.000559999973	-3.2e-05
4.636e-06	-0.001019999973	-3.28e-05
4.64e-06	-0.001479999973	-3.28e-05
4.644e-06	-0.00185999997	-3.28e-05
4.648e-06	-0.00223999997	-3.28e-05
4.652e-06	-0.00259999994	-3.24e-05
4.656e-06	-0.00295999994	-3.28e-05
4.66e-06	-0.00327999992	-3.28e-05
4.664e-06	-0.00355999991	-3.28e-05
4.6679997e-06	-0.00383999992	-3.28e-05
4.6719997e-06	-0.00411999993	-3.24e-05
4.6759997e-06	-0.00435999993	-3.2e-05
4.68e-06	-0.00455999993	-3.2e-05
4.684e-06	-0.00481999993	-3.16e-05
4.688e-06	-0.00503999993	-3.16e-05
4.692e-06	-0.00525999993	-3.16e-05
4.696e-06	-0.0054399999	-3.12e-05
4.7e-06	-0.00557999989	-3.12e-05
4.704e-06	-0.00575999991	-3.08e-05
4.708e-06	-0.00589999991	-3.12e-05
4.7119997e-06	-0.00603999991	-3.16e-05
4.7159997e-06	-0.00617999991	-3.16e-05
4.7199997e-06	-0.00635999989	-3.12e-05
4.724e-06	-0.00647999987	-3.08e-05
4.728e-06	-0.00659999985	-3.08e-05
4.732e-06	-0.00667999986	-3.12e-05
4.736e-06	-0.00675999987	-3.16e-05
4.74e-06	-0.0068799999	-3.12e-05
4.744e-06	-0.0069599999	-3.08e-05
4.748e-06	-0.0070399999	-3.04e-05
4.7519998e-06	-0.0071199999	-3e-05
4.7559997e-06	-0.00715999988	-3.04e-05
4.7599997e-06	-0.00715999988	-3.08e-05
4.7639996e-06	-0.00715999988	-3.12e-05
4.768e-06	-0.00715999988	-3.12e-05
4.772e-06	-0.00715999988	-3.04e-05
4.776e-06	-0.00715999988	-2.96e-05
4.78e-06	-0.00711999986	-2.96e-05
4.784e-06	-0.00707999984	-2.96e-05
4.788e-06	-0.00703999982	-2.96e-05
4.792e-06	-0.0069999998	-3e-05
4.7959998e-06	-0.0069999998	-3e-05
4.7999997e-06	-0.0069999998	-3e-05
4.8039997e-06	-0.0069999998	-3e-05
4.808e-06	-0.0069999998	-3e-05
4.812e-06	-0.0069999998	-3.08e-05
4.816e-06	-0.00703999982	-3.16e-05
4.82e-06	-0.00707999984	-3.2e-05
4.824e-06	-0.00711999986	-3.2e-05
4.828e-06	-0.00715999988	-3.2e-05
4.832e-06	-0.0071999999	-3.16e-05
4.836e-06	-0.00723999992	-3.12e-05
4.8399997e-06	-0.00727999994	-3.12e-05
4.8439997e-06	-0.00731999996	-3.16e-05
4.8479997e-06	-0.00735999998	-3.2e-05
4.852e-06	-0.00744	-3.16e-05
4.856e-06	-0.00744	-3.12e-05
4.86e-06	-0.00744	-3.08e-05
4.864e-06	-0.00748	-3.08e-05
4.868e-06	-0.00752	-3.08e-05
4.872e-06	-0.00756	-3.08e-05
4.876e-06	-0.0076	-3.08e-05
4.88e-06	-0.00764	-3.04e-05
4.8839997e-06	-0.00768	-2.96e-05
4.8879997e-06	-0.00768	-2.96e-05
4.8919997e-06	-0.00768	-3e-05
4.896e-06	-0.00772	-3.04e-05
4.9e-06	-0.00776	-3.08e-05
4.904e-06	-0.00772	-3.08e-05
4.908e-06	-0.00768	-3.08e-05
4.912e-06	-0.00764	-3.08e-05
4.916e-06	-0.0076	-3.08e-05
4.92e-06	-0.00756	-3.08e-05
4.9239998e-06	-0.00752	-3.12e-05
4.9279997e-06	-0.00756	-3.12e-05
4.9319997e-06	-0.00752	-3.12e-05
4.9359996e-06	-0.00748	-3.08e-05
4.94e-06	-0.00744	-3.04e-05
4.944e-06	-0.00748	-3.04e-05
4.948e-06	-0.00752	-3.04e-05
4.952e-06	-0.00756	-3.04e-05
4.956e-06	-0.0076	-3.04e-05
4.96e-06	-0.00764	-3.04e-05
4.964e-06	-0.00768	-3.04e-05
4.9679998e-06	-0.00768	-3e-05
4.9719997e-06	-0.00772	-2.96e-05
4.9759997e-06	-0.00776	-2.92e-05
4.98e-06	-0.0078	-2.92e-05
4.984e-06	-0.0078	-2.96e-05
4.988e-06	-0.0078	-2.96e-05
4.992e-06	-0.0078	-2.96e-05
4.996e-06	-0.0078	-2.96e-05
5e-06	-0.0078	-2.96e-05
5.004e-06	-0.0078	-2.96e-05
5.008e-06	-0.0078	-2.96e-05
5.0119997e-06	-0.0078	-2.96e-05
5.0159997e-06	-0.0078	-3e-05
5.0199997e-06	-0.0078	-3e-05
5.024e-06	-0.0078	-2.96e-05
5.028e-06	-0.0078	-2.96e-05
5.032e-06	-0.0078	-2.96e-05
5.036e-06	-0.0078	-2.96e-05
5.04e-06	-0.0078	-2.92e-05
5.044e-06	-0.0078	-2.88e-05
5.048e-06	-0.0078	-2.88e-05
5.052e-06	-0.0078	-2.84e-05
5.0559997e-06	-0.0078	-2.84e-05
5.0599997e-06	-0.0078	-2.84e-05
5.0639997e-06	-0.0078	-2.88e-05
5.068e-06	-0.0078	-2.88e-05
5.072e-06	-0.0078	-2.88e-05
5.076e-06	-0.0078	-2.88e-05
5.08e-06	-0.0078	-2.96e-05
5.084e-06	-0.00784	-3.04e-05
5.088e-06	-0.00788	-3.04e-05
5.092e-06	-0.00788	-3.04e-05
5.0959998e-06	-0.00792	-3e-05
5.0999997e-06	-0.00796	-2.96e-05
5.1039997e-06	-0.008	-2.96e-05
5.1079996e-06	-0.00804	-3.04e-05
5.112e-06	-0.00808	-3.12e-05
5.116e-06	-0.00812	-3.16e-05
5.12e-06	-0.00816	-3.16e-05
5.124e-06	-0.00816	-3.12e-05
5.128e-06	-0.00816	-3.12e-05
5.132e-06	-0.0082	-3.12e-05
5.136e-06	-0.0082	-3.16e-05
5.1399998e-06	-0.0082	-3.2e-05
5.1439997e-06	-0.0082	-3.24e-05
5.1479997e-06	-0.0082	-3.2e-05
5.1519996e-06	-0.0082	-3.12e-05
5.156e-06	-0.0082	-3.08e-05
5.16e-06	-0.0082	-3.04e-05
5.164e-06	-0.0082	-3.04e-05
5.168e-06	-0.0082	-3.04e-05
5.172e-06	-0.0082	-3.04e-05
5.176e-06	-0.0082	-3e-05
5.18e-06	-0.0082	-2.96e-05
5.1839997e-06	-0.0082	-2.92e-05
5.1879997e-06	-0.0082	-2.92e-05
5.1919997e-06	-0.0082	-2.92e-05
5.196e-06	-0.0082	-2.92e-05
5.2e-06	-0.0082	-2.92e-05
5.204e-06	-0.0082	-2.92e-05
5.208e-06	-0.0082	-2.96e-05
5.212e-06	-0.0082	-3e-05
5.216e-06	-0.0082	-3.08e-05
5.22e-06	-0.0082	-3.16e-05
5.224e-06	-0.0082	-3.2e-05
5.2279997e-06	-0.0082	-3.16e-05
5.2319997e-06	-0.0082	-3.12e-05
5.2359997e-06	-0.0082	-3.08e-05
5.24e-06	-0.0082	-3.08e-05
5.244e-06	-0.0082	-3.12e-05
5.248e-06	-0.0082	-3.12e-05
5.252e-06	-0.0082	-3.12e-05
5.256e-06	-0.0082	-3.08e-05
5.26e-06	-0.0082	-3e-05
5.264e-06	-0.0082	-2.92e-05
5.2679998e-06	-0.0082	-2.92e-05
5.2719997e-06	-0.0082	-2.92e-05
5.2759997e-06	-0.0082	-2.96e-05
5.2799996e-06	-0.0082	-2.96e-05
5.284e-06	-0.0082	-2.88e-05
5.288e-06	-0.0082	-2.84e-05
5.292e-06	-0.0082399999	-2.8e-05
5.296e-06	-0.0082799998	-2.8e-05
5.3e-06	-0.0083199997	-2.84e-05
5.304e-06	-0.0083599996	-2.88e-05
5.308e-06	-0.0083999995	-2.92e-05
5.3119998e-06	-0.0084399994	-2.92e-05
5.3159997e-06	-0.0084799993	-2.92e-05
5.3199997e-06	-0.0085199992	-2.92e-05
5.3239996e-06	-0.0085599991	-2.96e-05
5.328e-06	-0.008599999	-3e-05
5.332e-06	-0.008599999	-3.04e-05
5.336e-06	-0.008599999	-3.08e-05
5.34e-06	-0.008599999	-3.08e-05
5.344e-06	-0.008599999	-3.08e-05
5.348e-06	-0.008599999	-3.04e-05
5.352e-06	-0.008599999	-3.04e-05
5.3559997e-06	-0.008599999	-3.04e-05
5.3599997e-06	-0.008599999	-3e-05
5.3639997e-06	-0.008599999	-2.96e-05
5.368e-06	-0.008599999	-2.92e-05
5.372e-06	-0.008599999	-2.88e-05
5.376e-06	-0.008599999	-2.84e-05
5.38e-06	-0.008599999	-2.8e-05
5.384e-06	-0.008599999	-2.76e-05
5.388e-06	-0.008599999	-2.72e-05
5.392e-06	-0.008599999	-2.72e-05
5.396e-06	-0.008599999	-2.72e-05
5.3999997e-06	-0.008599999	-2.76e-05
5.4039997e-06	-0.008599999	-2.8e-05
5.4079997e-06	-0.008599999	-2.84e-05
5.412e-06	-0.008599999	-2.88e-05
5.416e-06	-0.008599999	-2.92e-05
5.42e-06	-0.008599999	-2.96e-05
5.424e-06	-0.008599999	-2.96e-05
5.428e-06	-0.008599999	-3e-05
5.432e-06	-0.008599999	-3.04e-05
5.436e-06	-0.008599999	-3.08e-05
5.4399998e-06	-0.008599999	-3.12e-05
5.4439997e-06	-0.008599999	-3.12e-05
5.4479997e-06	-0.008599999	-3.08e-05
5.4519996e-06	-0.008599999	-3.08e-05
5.456e-06	-0.008599999	-3.04e-05
5.46e-06	-0.008599999	-3.08e-05
5.464e-06	-0.008599999	-3.16e-05
5.468e-06	-0.008599999	-3.2e-05
5.472e-06	-0.008599999	-3.24e-05
5.476e-06	-0.008599999	-3.2e-05
5.48e-06	-0.008599999	-3.2e-05
5.4839998e-06	-0.008599999	-3.2e-05
5.4879997e-06	-0.008599999	-3.16e-05
5.4919997e-06	-0.008599999	-3.16e-05
5.4959996e-06	-0.008599999	-3.16e-05
5.5e-06	-0.008599999	-3.16e-05
5.504e-06	-0.008599999	-3.2e-05
5.508e-06	-0.008599999	-3.16e-05
5.512e-06	-0.008599999	-3.12e-05
5.516e-06	-0.008599999	-3.08e-05
5.52e-06	-0.008599999	-3e-05
5.524e-06	-0.008599999	-3e-05
5.5279997e-06	-0.008599999	-3.04e-05
5.5319997e-06	-0.008599999	-3.08e-05
5.5359997e-06	-0.008599999	-3.08e-05
5.5399996e-06	-0.008599999	-3.04e-05
5.544e-06	-0.008599999	-2.96e-05
5.548e-06	-0.008599999	-2.96e-05
5.552e-06	-0.008599999	-2.96e-05
5.556e-06	-0.008599999	-3e-05
5.56e-06	-0.008599999	-3.08e-05
5.564e-06	-0.0086399991	-3.08e-05
5.568e-06	-0.0086799992	-3.08e-05
5.5719997e-06	-0.0087199993	-3.04e-05
5.5759997e-06	-0.0087599994	-3.04e-05
5.5799997e-06	-0.0087999995	-3.04e-05
5.584e-06	-0.0088399996	-3.08e-05
5.588e-06	-0.0088799997	-3.12e-05
5.592e-06	-0.0089199998	-3.16e-05
5.596e-06	-0.0089599999	-3.2e-05
5.6e-06	-0.009	-3.16e-05
5.604e-06	-0.009	-3.16e-05
5.608e-06	-0.009	-3.16e-05
5.6119998e-06	-0.009	-3.16e-05
5.6159997e-06	-0.009	-3.16e-05
5.6199997e-06	-0.009	-3.12e-05
5.6239996e-06	-0.009	-3.08e-05
5.628e-06	-0.009	-3.04e-05
5.632e-06	-0.009	-3e-05
5.636e-06	-0.009	-3e-05
5.64e-06	-0.009	-3e-05
5.644e-06	-0.009	-3e-05
5.648e-06	-0.009	-2.96e-05
5.652e-06	-0.009	-2.92e-05
5.6559998e-06	-0.009	-2.96e-05
5.6599997e-06	-0.009	-3e-05
5.6639997e-06	-0.009	-3.08e-05
5.6679996e-06	-0.009	-3.12e-05
5.672e-06	-0.009	-3.12e-05
5.676e-06	-0.009	-3.08e-05
5.68e-06	-0.009	-3.04e-05
5.684e-06	-0.009	-3.04e-05
5.688e-06	-0.009	-3.12e-05
5.692e-06	-0.009	-3.2e-05
5.696e-06	-0.009	-3.16e-05
5.6999997e-06	-0.009	-3.12e-05
5.7039997e-06	-0.009	-3.04e-05
5.7079997e-06	-0.009	-3.04e-05
5.7119996e-06	-0.009	-3.08e-05
5.716e-06	-0.009	-3.08e-05
5.72e-06	-0.009	-3.08e-05
5.724e-06	-0.009	-3.04e-05
5.728e-06	-0.009	-3e-05
5.732e-06	-0.009	-2.96e-05
5.736e-06	-0.009	-2.96e-05
5.74e-06	-0.009	-3.04e-05
5.7439997e-06	-0.009	-3.08e-05
5.7479997e-06	-0.009	-3.04e-05
5.7519997e-06	-0.009	-3e-05
5.756e-06	-0.009	-3e-05
5.76e-06	-0.009	-3.04e-05
5.764e-06	-0.009	-3.08e-05
5.768e-06	-0.009	-3.08e-05
5.772e-06	-0.009	-3.08e-05
5.776e-06	-0.009	-3.08e-05
5.78e-06	-0.009	-3.04e-05
5.7839998e-06	-0.009	-3e-05
5.7879997e-06	-0.009	-3.04e-05
5.7919997e-06	-0.009	-3.08e-05
5.7959996e-06	-0.009	-3.12e-05
5.8e-06	-0.009	-3.12e-05
5.804e-06	-0.009	-3.12e-05
5.808e-06	-0.009	-3.12e-05
5.812e-06	-0.009	-3.08e-05
5.816e-06	-0.009	-3.04e-05
5.82e-06	-0.009	-3.04e-05
5.824e-06	-0.009	-3.04e-05
5.8279998e-06	-0.009	-3e-05
5.8319997e-06	-0.009	-2.96e-05
5.8359997e-06	-0.009	-2.92e-05
5.8399996e-06	-0.009	-2.92e-05
5.844e-06	-0.009	-2.92e-05
5.848e-06	-0.009	-2.96e-05
5.852e-06	-0.009	-2.96e-05
5.856e-06	-0.009	-2.96e-05
5.86e-06	-0.009	-2.96e-05
5.864e-06	-0.009	-2.92e-05
5.868e-06	-0.009	-2.92e-05
5.8719997e-06	-0.009	-2.88e-05
5.8759997e-06	-0.009	-2.88e-05
5.8799997e-06	-0.009	-2.92e-05
5.8839996e-06	-0.009	-2.96e-05
5.888e-06	-0.009	-2.96e-05
5.892e-06	-0.009	-3.04e-05
5.896e-06	-0.009	-3.08e-05
5.9e-06	-0.009	-3.12e-05
5.904e-06	-0.009	-3.16e-05
5.908e-06	-0.009	-3.16e-05
5.912e-06	-0.009	-3.2e-05
5.9159997e-06	-0.009	-3.24e-05
5.9199997e-06	-0.009	-3.24e-05
5.9239997e-06	-0.009	-3.2e-05
5.9279996e-06	-0.009	-3.16e-05
5.932e-06	-0.009	-3.08e-05
5.936e-06	-0.009	-3.04e-05
5.94e-06	-0.009	-3e-05
5.944e-06	-0.009	-3.04e-05
5.948e-06	-0.009	-3.04e-05
5.952e-06	-0.009	-3e-05
5.9559998e-06	-0.009	-2.96e-05
5.9599997e-06	-0.009	-2.88e-05
5.9639997e-06	-0.009	-2.84e-05
5.9679996e-06	-0.009	-2.84e-05
5.972e-06	-0.009	-2.88e-05
5.976e-06	-0.009	-2.92e-05
5.98e-06	-0.009	-2.92e-05
5.984e-06	-0.009	-2.92e-05
5.988e-06	-0.009	-2.96e-05
5.992e-06	-0.009	-3e-05
5.996e-06	-0.009	-3e-05
5.9999998e-06	-0.009	-3e-05
6.0039997e-06	-0.009	-3.04e-05
6.0079997e-06	-0.009	-3.04e-05
6.0119996e-06	-0.009	-3.08e-05
6.016e-06	-0.009	-3.12e-05
6.02e-06	-0.009	-3.16e-05
6.024e-06	-0.009	-3.16e-05
6.028e-06	-0.009	-3.08e-05
6.032e-06	-0.009	-3.04e-05
6.036e-06	-0.009	-3e-05
6.04e-06	-0.009	-3e-05
6.0439997e-06	-0.009	-2.96e-05
6.0479997e-06	-0.009	-2.92e-05
6.0519997e-06	-0.009	-2.88e-05
6.0559996e-06	-0.009	-2.88e-05
6.06e-06	-0.009	-2.88e-05
6.064e-06	-0.009	-2.88e-05
6.068e-06	-0.009	-2.92e-05
6.072e-06	-0.009	-2.92e-05
6.076e-06	-0.009	-2.92e-05
6.08e-06	-0.009	-2.88e-05
6.084e-06	-0.009	-2.88e-05
6.0879997e-06	-0.009	-2.88e-05
6.0919997e-06	-0.009	-2.88e-05
6.0959997e-06	-0.009	-2.88e-05
6.0999996e-06	-0.009	-2.84e-05
6.104e-06	-0.009	-2.84e-05
6.108e-06	-0.009	-2.8e-05
6.112e-06	-0.009	-2.8e-05
6.116e-06	-0.009	-2.84e-05
6.12e-06	-0.009	-2.92e-05
6.124e-06	-0.009	-2.96e-05
6.1279998e-06	-0.009	-3e-05
6.1319997e-06	-0.009	-2.96e-05
6.1359997e-06	-0.009	-2.92e-05
6.1399996e-06	-0.009	-2.92e-05
6.1439996e-06	-0.009	-2.92e-05
6.148e-06	-0.00904	-2.96e-05
6.152e-06	-0.00908	-3e-05
6.156e-06	-0.00912	-3e-05
6.16e-06	-0.00916	-3e-05
6.164e-06	-0.0092	-3e-05
6.168e-06	-0.00924	-2.96e-05
6.1719998e-06	-0.00928	-2.96e-05
6.1759997e-06	-0.00932	-2.96e-05
6.1799997e-06	-0.00936	-2.96e-05
6.1839996e-06	-0.0094	-2.88e-05
6.188e-06	-0.0094	-2.84e-05
6.192e-06	-0.0094	-2.8e-05
6.196e-06	-0.0094	-2.84e-05
6.2e-06	-0.0094	-2.84e-05
6.204e-06	-0.0094	-2.84e-05
6.208e-06	-0.00936	-2.88e-05
6.212e-06	-0.00936	-2.88e-05
6.2159997e-06	-0.00936	-2.88e-05
6.2199997e-06	-0.00936	-2.88e-05
6.2239997e-06	-0.00936	-2.88e-05
6.2279996e-06	-0.00936	-2.92e-05
6.232e-06	-0.00936	-2.96e-05
6.236e-06	-0.00932	-2.92e-05
6.24e-06	-0.00932	-2.88e-05
6.244e-06	-0.00932	-2.84e-05
6.248e-06	-0.00936	-2.84e-05
6.252e-06	-0.00936	-2.88e-05
6.256e-06	-0.00932	-2.92e-05
6.2599997e-06	-0.00932	-2.92e-05
6.2639997e-06	-0.00928	-2.92e-05
6.2679997e-06	-0.00928	-2.88e-05
6.2719996e-06	-0.00924	-2.88e-05
6.276e-06	-0.00928	-2.88e-05
6.28e-06	-0.00928	-2.92e-05
6.284e-06	-0.00924	-2.96e-05
6.288e-06	-0.00924	-2.96e-05
6.292e-06	-0.00924	-2.92e-05
6.296e-06	-0.00928	-2.84e-05
6.2999998e-06	-0.00928	-2.8e-05
6.3039997e-06	-0.00932	-2.84e-05
6.3079997e-06	-0.00932	-2.92e-05
6.3119996e-06	-0.00936	-2.96e-05
6.3159996e-06	-0.00936	-3e-05
6.32e-06	-0.00936	-3e-05
6.324e-06	-0.0094	-3e-05
6.328e-06	-0.0094	-3e-05
6.332e-06	-0.0094	-3.08e-05
6.336e-06	-0.0094	-3.16e-05
6.34e-06	-0.0094	-3.2e-05
6.3439998e-06	-0.0094	-3.2e-05
6.3479997e-06	-0.00936	-3.16e-05
6.3519997e-06	-0.00936	-3.16e-05
6.3559996e-06	-0.00932	-3.2e-05
6.36e-06	-0.00928	-3.24e-05
6.364e-06	-0.00924	-3.28e-05
6.368e-06	-0.0092	-3.24e-05
6.372e-06	-0.0092	-3.16e-05
6.376e-06	-0.00916	-3.08e-05
6.38e-06	-0.00912	-3.08e-05
6.384e-06	-0.00908	-3.12e-05
6.3879997e-06	-0.00908	-3.12e-05
6.3919997e-06	-0.00904	-3.08e-05
6.3959997e-06	-0.00904	-3e-05
6.3999996e-06	-0.00904	-2.92e-05
6.404e-06	-0.00904	-2.88e-05
6.408e-06	-0.00904	-2.92e-05
6.412e-06	-0.009	-2.96e-05
6.416e-06	-0.009	-3e-05
6.42e-06	-0.009	-2.96e-05
6.424e-06	-0.009	-2.92e-05
6.428e-06	-0.009	-2.92e-05
6.4319997e-06	-0.009	-2.92e-05
6.4359997e-06	-0.00904	-2.92e-05
6.4399997e-06	-0.00904	-2.96e-05
6.4439996e-06	-0.00904	-2.96e-05
6.448e-06	-0.00904	-2.96e-05
6.452e-06	-0.00904	-3e-05
6.456e-06	-0.00908	-3.04e-05
6.46e-06	-0.00912	-3.12e-05
6.464e-06	-0.00916	-3.12e-05
6.468e-06	-0.00916	-3.12e-05
6.4719998e-06	-0.00916	-3.12e-05
6.4759997e-06	-0.00912	-3.12e-05
6.4799997e-06	-0.00916	-3.12e-05
6.4839996e-06	-0.0092	-3.12e-05
6.4879996e-06	-0.00924	-3.16e-05
6.492e-06	-0.00924	-3.16e-05
6.496e-06	-0.0092	-3.16e-05
6.5e-06	-0.00916	-3.12e-05
6.504e-06	-0.00916	-3.08e-05
6.508e-06	-0.00916	-3.04e-05
6.512e-06	-0.00916	-3.04e-05
6.5159998e-06	-0.00916	-3.04e-05
6.5199997e-06	-0.00912	-3.04e-05
6.5239997e-06	-0.00908	-3.08e-05
6.5279996e-06	-0.00904	-3.04e-05
6.5319996e-06	-0.00904	-3e-05
6.536e-06	-0.00904	-2.96e-05
6.54e-06	-0.00904	-2.92e-05
6.544e-06	-0.009	-2.96e-05
6.548e-06	-0.009	-3e-05
6.552e-06	-0.009	-3.04e-05
6.556e-06	-0.009	-3.04e-05
6.5599997e-06	-0.009	-3e-05
6.5639997e-06	-0.009	-3e-05
6.5679997e-06	-0.009	-3e-05
6.5719996e-06	-0.009	-3e-05
6.576e-06	-0.009	-3e-05
6.58e-06	-0.009	-3e-05
6.584e-06	-0.009	-3.04e-05
6.588e-06	-0.009	-3.08e-05
6.592e-06	-0.009	-3.08e-05
6.596e-06	-0.009	-3.12e-05
6.6e-06	-0.009	-3.16e-05
6.6039997e-06	-0.009	-3.12e-05
6.6079997e-06	-0.009	-3.08e-05
6.6119997e-06	-0.009	-3.08e-05
6.6159996e-06	-0.009	-3.08e-05
6.62e-06	-0.009	-3.12e-05
6.624e-06	-0.009	-3.12e-05
6.628e-06	-0.009	-3.08e-05
6.632e-06	-0.009	-3.08e-05
6.636e-06	-0.009	-3.04e-05
6.64e-06	-0.009	-3.04e-05
6.6439998e-06	-0.009	-3.04e-05
6.6479997e-06	-0.009	-3.04e-05
6.6519997e-06	-0.009	-3.08e-05
6.6559996e-06	-0.009	-3.12e-05
6.6599996e-06	-0.009	-3.2e-05
6.664e-06	-0.009	-3.28e-05
6.668e-06	-0.009	-3.32e-05
6.672e-06	-0.009	-3.32e-05
6.676e-06	-0.009	-3.32e-05
6.68e-06	-0.009	-3.32e-05
6.684e-06	-0.009	-3.36e-05
6.6879998e-06	-0.009	-3.44e-05
6.6919997e-06	-0.009	-3.44e-05
6.6959997e-06	-0.009	-3.44e-05
6.6999996e-06	-0.009	-3.4e-05
6.7039996e-06	-0.009	-3.28e-05
6.708e-06	-0.009	-3.24e-05
6.712e-06	-0.009	-3.2e-05
6.716e-06	-0.009	-3.2e-05
6.72e-06	-0.009	-3.2e-05
6.724e-06	-0.009	-3.12e-05
6.728e-06	-0.009	-3.08e-05
6.7319997e-06	-0.009	-3.04e-05
6.7359997e-06	-0.009	-3.04e-05
6.7399997e-06	-0.009	-3.04e-05
6.7439996e-06	-0.009	-3.04e-05
6.748e-06	-0.009	-3.04e-05
6.752e-06	-0.009	-2.96e-05
6.756e-06	-0.009	-2.84e-05
6.76e-06	-0.009	-2.8e-05
6.764e-06	-0.009	-2.8e-05
6.768e-06	-0.009	-2.76e-05
6.772e-06	-0.009	-2.72e-05
6.7759997e-06	-0.009	-2.68e-05
6.7799997e-06	-0.009	-2.68e-05
6.7839997e-06	-0.009	-2.68e-05
6.7879996e-06	-0.009	-2.68e-05
6.792e-06	-0.009	-2.72e-05
6.796e-06	-0.009	-2.84e-05
6.8e-06	-0.009	-2.88e-05
6.804e-06	-0.009	-2.92e-05
6.808e-06	-0.009	-2.92e-05
6.812e-06	-0.009	-2.92e-05
6.8159998e-06	-0.009	-2.96e-05
6.8199997e-06	-0.009	-2.96e-05
6.8239997e-06	-0.009	-3e-05
6.8279996e-06	-0.009	-3e-05
6.8319996e-06	-0.009	-3e-05
6.836e-06	-0.009	-2.96e-05
6.84e-06	-0.009	-2.92e-05
6.844e-06	-0.009	-2.92e-05
6.848e-06	-0.009	-2.96e-05
6.852e-06	-0.009	-3e-05
6.856e-06	-0.009	-2.96e-05
6.8599998e-06	-0.009	-2.92e-05
6.8639997e-06	-0.009	-2.84e-05
6.8679997e-06	-0.009	-2.8e-05
6.8719996e-06	-0.009	-2.8e-05
6.8759996e-06	-0.009	-2.8e-05
6.88e-06	-0.009	-2.84e-05
6.884e-06	-0.009	-2.84e-05
6.888e-06	-0.00904	-2.84e-05
6.892e-06	-0.00908	-2.84e-05
6.896e-06	-0.00912	-2.8e-05
6.9e-06	-0.00916	-2.8e-05
6.9039997e-06	-0.00916	-2.84e-05
6.9079997e-06	-0.00916	-2.84e-05
6.9119997e-06	-0.00916	-2.84e-05
6.9159996e-06	-0.00916	-2.8e-05
6.9199996e-06	-0.0092	-2.72e-05
6.924e-06	-0.00924	-2.6e-05
6.928e-06	-0.00924	-2.36e-05
6.932e-06	-0.0092	-2e-05
6.936e-06	-0.00916	-1.46e-05
6.94e-06	-0.00912	-8.4e-06
6.944e-06	-0.00912	-2.2e-06
6.9479997e-06	-0.00912	3.6e-06
6.9519997e-06	-0.00916	9.4e-06
6.9559997e-06	-0.00916	1.6e-05
6.9599996e-06	-0.00912	2.3e-05
6.964e-06	-0.00908	3e-05
6.968e-06	-0.00904	3.66e-05
6.972e-06	-0.00904	4.2e-05
6.976e-06	-0.00904	4.48e-05
6.98e-06	-0.00904	4.68e-05
6.984e-06	-0.00904	4.84e-05
6.9879998e-06	-0.00904	4.92e-05
6.9919997e-06	-0.009	5e-05
6.9959997e-06	-0.009	5.04e-05
6.9999996e-06	-0.009	5.08e-05
7.0039996e-06	-0.009	5.16e-05
7.008e-06	-0.009	5.12e-05
7.012e-06	-0.009	5.04e-05
7.016e-06	-0.009	4.96e-05
7.02e-06	-0.00904	4.88e-05
7.024e-06	-0.00908	4.84e-05
7.028e-06	-0.00912	4.92e-05
7.0319998e-06	-0.00912	5.08e-05
7.0359997e-06	-0.00912	5.2e-05
7.0399997e-06	-0.00912	5.24e-05
7.0439996e-06	-0.00912	5.2e-05
7.0479996e-06	-0.0090799999	5.2e-05
7.052e-06	-0.0090399998	5.2e-05
7.056e-06	-0.0089599998	5.16e-05
7.06e-06	-0.0087999998	5.16e-05
7.064e-06	-0.00855999978	5.16e-05
7.068e-06	-0.00827999978	5.16e-05
7.072e-06	-0.00789999978	5.16e-05
7.0759997e-06	-0.00743999978	5.16e-05
7.0799997e-06	-0.00685999978	5.2e-05
7.0839997e-06	-0.00619999977	5.2e-05
7.0879996e-06	-0.00549999987	5.16e-05
7.0919996e-06	-0.00475999996	5.12e-05
7.096e-06	-0.00401999996	5.16e-05
7.1e-06	-0.00327999996	5.2e-05
7.104e-06	-0.002519999983	5.28e-05
7.108e-06	-0.001759999993	5.32e-05
7.112e-06	-0.001099999993	5.24e-05
7.116e-06	-0.000479999993	5.08e-05
7.1199997e-06	6.0000007e-05	4.96e-05
7.1239997e-06	0.000599999997	4.88e-05
7.1279997e-06	0.001099999977	4.88e-05
7.1319996e-06	0.001559999947	4.96e-05
7.136e-06	0.002019999927	5e-05
7.14e-06	0.002479999927	5.04e-05
7.144e-06	0.00287999993	5.04e-05
7.148e-06	0.00323999994	5.04e-05
7.152e-06	0.00361999994	5.04e-05
7.156e-06	0.00395999994	5.04e-05
7.1599998e-06	0.00429999994	5.04e-05
7.1639997e-06	0.00459999994	5.04e-05
7.1679997e-06	0.00485999996	5.04e-05
7.1719996e-06	0.00515999998	5.04e-05
7.1759996e-06	0.00542	5.08e-05
7.18e-06	0.00564	5.12e-05
7.184e-06	0.00582	5.12e-05
7.188e-06	0.006	5.12e-05
7.192e-06	0.00615999996	5.12e-05
7.196e-06	0.00631999992	5.16e-05
7.2e-06	0.00647999992	5.16e-05
7.2039998e-06	0.00659999992	5.16e-05
7.2079997e-06	0.00671999992	5.16e-05
7.2119997e-06	0.00679999992	5.12e-05
7.2159996e-06	0.00687999992	5.08e-05
7.2199996e-06	0.00699999989	5.04e-05
7.224e-06	0.00711999986	4.96e-05
7.228e-06	0.00723999983	4.92e-05
7.232e-06	0.00731999984	4.92e-05
7.236e-06	0.00739999985	4.92e-05
7.24e-06	0.00747999975	4.92e-05
7.244e-06	0.00755999965	4.96e-05
7.2479997e-06	0.00763999955	4.96e-05
7.2519997e-06	0.00771999945	4.92e-05
7.2559997e-06	0.00779999935	4.88e-05
7.2599996e-06	0.00783999928	4.8e-05
7.2639996e-06	0.00787999921	4.84e-05
7.268e-06	0.00791999914	4.88e-05
7.272e-06	0.00795999907	4.92e-05
7.276e-06	0.007999999	5e-05
7.28e-06	0.007999999	5.04e-05
7.284e-06	0.007999999	5e-05
7.288e-06	0.007999999	5e-05
7.2919997e-06	0.007999999	5e-05
7.2959997e-06	0.007999999	5e-05
7.2999997e-06	0.007999999	5.04e-05
7.3039996e-06	0.007999999	5.04e-05
7.3079996e-06	0.007999999	5e-05
7.312e-06	0.007999999	5e-05
7.316e-06	0.007999999	4.96e-05
7.32e-06	0.0080399991	4.96e-05
7.324e-06	0.0080799992	5e-05
7.328e-06	0.0081199993	4.96e-05
7.3319998e-06	0.0081599994	4.96e-05
7.3359997e-06	0.0081999995	4.96e-05
7.3399997e-06	0.0082399996	5e-05
7.3439996e-06	0.0082799997	5.04e-05
7.3479996e-06	0.0083599998	5.08e-05
7.352e-06	0.0084399999	5.04e-05
7.356e-06	0.00852	5e-05
7.36e-06	0.00856	4.96e-05
7.364e-06	0.0086	4.92e-05
7.368e-06	0.00864	4.96e-05
7.372e-06	0.00868	5e-05
7.3759998e-06	0.00872	5.04e-05
7.3799997e-06	0.00876	5e-05
7.3839997e-06	0.0088	4.96e-05
7.3879996e-06	0.0088	4.92e-05
7.3919996e-06	0.0088	4.92e-05
7.396e-06	0.0088	4.92e-05
7.4e-06	0.0088	4.92e-05
7.404e-06	0.0088	4.92e-05
7.408e-06	0.0088	4.92e-05
7.412e-06	0.00876	4.84e-05
7.416e-06	0.00872	4.76e-05
7.4199997e-06	0.00868	4.76e-05
7.4239997e-06	0.00864	4.76e-05
7.4279997e-06	0.0086	4.8e-05
7.4319996e-06	0.00856	4.8e-05
7.4359996e-06	0.00852	4.8e-05
7.44e-06	0.00848	4.8e-05
7.444e-06	0.00848	4.84e-05
7.448e-06	0.00848	4.88e-05
7.452e-06	0.00852	4.96e-05
7.456e-06	0.00856	5.04e-05
7.46e-06	0.0086	5.04e-05
7.4639997e-06	0.00864	5e-05
7.4679997e-06	0.00868	4.96e-05
7.4719997e-06	0.00872	5e-05
7.4759996e-06	0.00876	5e-05
7.4799996e-06	0.0088	5.04e-05
7.484e-06	0.0088	5.04e-05
7.488e-06	0.0088	5e-05
7.492e-06	0.0088	5e-05
7.496e-06	0.0088	5e-05
7.5e-06	0.0088	5.04e-05
7.5039998e-06	0.0088	5.12e-05
7.5079997e-06	0.0088	5.12e-05
7.5119997e-06	0.0088	5.08e-05
7.5159996e-06	0.0088	5.08e-05
7.5199996e-06	0.0088	5.08e-05
7.524e-06	0.0088	5.12e-05
7.528e-06	0.0088	5.12e-05
7.532e-06	0.0088	5.08e-05
7.536e-06	0.0088	5e-05
7.54e-06	0.0088	4.96e-05
7.544e-06	0.0088	4.92e-05
7.5479998e-06	0.00884	4.92e-05
7.5519997e-06	0.00884	4.92e-05
7.5559997e-06	0.00884	4.92e-05
7.5599996e-06	0.00888	4.88e-05
7.5639996e-06	0.00892	4.84e-05
7.568e-06	0.00896	4.84e-05
7.572e-06	0.009	4.84e-05
7.576e-06	0.00904	4.88e-05
7.58e-06	0.00908	4.88e-05
7.584e-06	0.00912	4.88e-05
7.588e-06	0.00912	4.84e-05
7.5919997e-06	0.00916	4.84e-05
7.5959997e-06	0.0092	4.88e-05
7.5999997e-06	0.0092	4.92e-05
7.6039996e-06	0.0092	4.96e-05
7.6079996e-06	0.0092	5e-05
7.612e-06	0.0092	5.04e-05
7.616e-06	0.0092	5.04e-05
7.62e-06	0.0092	5.04e-05
7.624e-06	0.00923999995	5.04e-05
7.628e-06	0.00923999995	5.08e-05
7.632e-06	0.00923999995	5.12e-05
7.636e-06	0.00923999995	5.12e-05
7.64e-06	0.00923999995	5.12e-05
7.644e-06	0.00923999995	5.08e-05
7.648e-06	0.00923999995	5.04e-05
7.652e-06	0.00923999995	5e-05
7.656e-06	0.00923999995	5e-05
7.66e-06	0.00923999995	5e-05
7.664e-06	0.0092	5.04e-05
7.668e-06	0.0092	5.04e-05
7.672e-06	0.0092	5e-05
7.676e-06	0.0092	4.96e-05
7.68e-06	0.0092	4.96e-05
7.684e-06	0.0092	4.96e-05
7.688e-06	0.0092	4.96e-05
7.692e-06	0.0092	5e-05
7.696e-06	0.0092	5e-05
7.6999995e-06	0.0092	5e-05
7.7039995e-06	0.0092	4.96e-05
7.707999e-06	0.0092	4.96e-05
7.711999e-06	0.0092	5e-05
7.715999e-06	0.0092	5.04e-05
7.72e-06	0.0092	5.08e-05
7.724e-06	0.0092	5.12e-05
7.728e-06	0.0092	5.16e-05
7.732e-06	0.0092	5.16e-05
7.736e-06	0.0092	5.16e-05
7.74e-06	0.0092	5.2e-05
7.744e-06	0.0092	5.24e-05
7.748e-06	0.0092	5.28e-05
7.752e-06	0.0092	5.28e-05
7.756e-06	0.0092	5.24e-05
7.76e-06	0.0092	5.2e-05
7.764e-06	0.0092	5.16e-05
7.768e-06	0.0092	5.08e-05
7.772e-06	0.0092	5.04e-05
7.776e-06	0.0092	5.12e-05
7.78e-06	0.0092	5.12e-05
7.7839995e-06	0.0092	5.12e-05
7.7879995e-06	0.0092	5.12e-05
7.791999e-06	0.0092	5.12e-05
7.795999e-06	0.0092	5.16e-05
7.799999e-06	0.0092	5.12e-05
7.804e-06	0.0092	5.12e-05
7.808e-06	0.0092	5.12e-05
7.812e-06	0.0092	5.08e-05
7.816e-06	0.0092	5e-05
7.82e-06	0.0092	5e-05
7.824e-06	0.00923999995	5e-05
7.828e-06	0.0092799999	4.96e-05
7.832e-06	0.0092799999	4.92e-05
7.836e-06	0.0092799999	4.88e-05
7.84e-06	0.0092799999	4.88e-05
7.844e-06	0.00931999985	4.88e-05
7.848e-06	0.0093599998	4.96e-05
7.852e-06	0.00939999975	5.08e-05
7.856e-06	0.0094399997	5.16e-05
7.86e-06	0.00947999965	5.12e-05
7.864e-06	0.00947999965	5.08e-05
7.868e-06	0.00947999965	5.08e-05
7.8719995e-06	0.0095199996	5.12e-05
7.8759995e-06	0.00955999955	5.16e-05
7.879999e-06	0.0095999995	5.16e-05
7.883999e-06	0.0095999995	5.16e-05
7.887999e-06	0.0095999995	5.08e-05
7.892e-06	0.0095999995	5.04e-05
7.896e-06	0.0095999995	5e-05
7.9e-06	0.0095999995	5.04e-05
7.904e-06	0.0095999995	5.08e-05
7.908e-06	0.0095999995	5.04e-05
7.912e-06	0.0095999995	4.96e-05
7.916e-06	0.0095999995	4.92e-05
7.92e-06	0.0095999995	4.92e-05
7.924e-06	0.0095999995	4.96e-05
7.928e-06	0.0095999995	5e-05
7.932e-06	0.0095999995	5e-05
7.936e-06	0.0095999995	5e-05
7.94e-06	0.0095999995	4.96e-05
7.944e-06	0.0095999995	4.96e-05
7.948e-06	0.0095999995	5.04e-05
7.952e-06	0.0095999995	5.16e-05
7.9559995e-06	0.0095999995	5.24e-05
7.9599995e-06	0.0095999995	5.32e-05
7.963999e-06	0.0095999995	5.28e-05
7.967999e-06	0.0095999995	5.28e-05
7.971999e-06	0.0095999995	5.28e-05
7.975999e-06	0.0095999995	5.28e-05
7.98e-06	0.0095999995	5.32e-05
7.984e-06	0.0095999995	5.28e-05
7.988e-06	0.0095999995	5.28e-05
7.992e-06	0.0095999995	5.24e-05
7.996e-06	0.0095999995	5.2e-05
8e-06	0.0095999995	5.2e-05
[truncated: 1,000 more rows]
