# Supplementary material for: Spatial control of doping in conducting polymers enables complementary, conformable, implantable internal ion-gated organic electrochemical transistors
Source: Nat Commun. 2025 Jan 9;16:517. doi: 10.1038/s41467-024-55284-w (PMC11717955; doi:10.1038/s41467-024-55284-w)
Supplement: Supplementary file 6 — Source Data [file 41467_2024_55284_MOESM6_ESM.zip › SourceDataFiles/Figure2/Figure2C/CIGT2C2.csv]

0.6	0.6	0.6	0.6	0.6	0.6	0.6	0.6	-19.548	-18.794	-17.9315	-16.9317	-15.7831	-14.4896	-13.0873	-11.6571
0.54	0.54	0.54	0.54	0.54	0.54	0.54	0.54	-17.4364	-16.7193	-15.9017	-14.9508	-13.8595	-12.6381	-11.3226	-9.996
0.48	0.48	0.48	0.48	0.48	0.48	0.48	0.480001	-15.3421	-14.6625	-13.8908	-12.9925	-11.9716	-10.8297	-9.6172	-8.40252
0.42	0.42	0.42	0.42	0.42	0.42	0.42	0.42	-13.2678	-12.633	-11.9157	-11.0871	-10.1446	-9.1006	-7.99285	-6.91587
0.36	0.36	0.36	0.36	0.36	0.36	0.360001	0.360001	-11.2215	-10.6431	-9.9919	-9.2413	-8.3859	-7.4523	-6.47913	-5.54229
0.3	0.3	0.3	0.3	0.3	0.3	0.3	0.3	-9.2131	-8.69404	-8.12284	-7.46301	-6.71929	-5.91101	-5.07822	-4.29176
0.24	0.24	0.24	0.24	0.24	0.24	0.24	0.24	-7.24643	-6.81281	-6.32804	-5.77166	-5.14872	-4.47956	-3.80051	-3.17176
0.18	0.1800001	0.1800001	0.1800002	0.1800002	0.1800002	0.1800002	0.1800002	-5.33858	-4.99496	-4.61057	-4.17169	-3.68381	-3.16672	-2.65143	-2.18389
0.12	0.1200001	0.1200001	0.1200001	0.1200001	0.1200002	0.1200002	0.1200001	-3.49077	-3.24909	-2.97844	-2.6711	-2.33309	-1.98038	-1.63542	-1.32888
0.06	0.06	0.06	0.06	0.06	0.06	0.06	0.06	-1.71004	-1.58248	-1.43969	-1.27865	-1.10392	-0.92472	-0.752351	-0.602909
-1.6e-06	-1.5e-06	-1.4e-06	-1.1e-06	-1.2e-06	-8e-07	-8e-07	-5e-07	-0.0027818	-0.002652	-0.002524	-0.0023844	-0.0022055	-0.0020265	-0.0018823	-0.0017464
-0.0600001	-0.0600001	-0.0600001	-0.0600001	-0.0600003	-0.0600002	-0.0600002	-0.0600002	1.61934	1.47587	1.31673	1.14113	0.963023	0.783203	0.617758	0.478674
-0.1200001	-0.1200001	-0.1200002	-0.1200002	-0.1200005	-0.1200003	-0.1200001	-0.1200002	3.15421	2.85268	2.52041	2.15967	1.78902	1.43157	1.10798	0.852648
-0.1800002	-0.1800003	-0.1800002	-0.1800003	-0.1800003	-0.1800003	-0.1800002	-0.1800001	4.58964	4.11472	3.59708	3.04505	2.4907	1.96663	1.4994	1.11351
-0.24	-0.240001	-0.240001	-0.240001	-0.240001	-0.240001	-0.240001	-0.24	5.91377	5.25122	4.5392	3.79629	3.06489	2.38509	1.7881	1.30772
-0.300001	-0.300001	-0.300001	-0.300001	-0.300001	-0.300001	-0.300001	-0.300001	7.11398	6.25237	5.34294	4.41532	3.51784	2.69653	1.98672	1.42991
-0.360001	-0.360001	-0.360001	-0.360001	-0.360001	-0.360001	-0.360001	-0.360001	8.1766	7.10992	6.00816	4.90591	3.85818	2.91345	2.11226	1.50022
-0.420001	-0.420001	-0.420002	-0.420001	-0.420001	-0.420001	-0.420001	-0.420001	9.0908	7.8219	6.53852	5.27769	4.09752	3.05176	2.18239	1.53552
-0.480002	-0.480002	-0.480002	-0.480002	-0.480001	-0.480001	-0.480001	-0.480001	9.85134	8.39145	6.94255	5.54218	4.25269	3.13033	2.21621	1.5503
-0.54	-0.540002	-0.540002	-0.540002	-0.540001	-0.540001	-0.540001	-0.540001	10.3642	8.82644	7.23377	5.71645	4.34355	3.16803	2.22145	1.55371
-0.6	-0.600002	-0.600002	-0.600002	-0.600001	-0.600001	-0.600001	-0.600001	10.8782	9.14136	7.4281	5.8195	4.3872	3.17699	2.21548	1.54572
