# Supplementary material for: Spatial control of doping in conducting polymers enables complementary, conformable, implantable internal ion-gated organic electrochemical transistors
Source: Nat Commun. 2025 Jan 9;16:517. doi: 10.1038/s41467-024-55284-w (PMC11717955; doi:10.1038/s41467-024-55284-w)
Supplement: Supplementary file 6 — Source Data [file 41467_2024_55284_MOESM6_ESM.zip › SourceDataFiles/Figure2/Figure2C/CIGT2C1.csv]

0.6	0.6	0.6	0.6	0.6	0.6	0.6	0.6	10.9642	9.1011	7.9376	6.65217	5.4203	4.18284	3.16257	2.07468
0.54	0.54	0.54	0.539999	0.54	0.54	0.54	0.54	10.2405	8.50102	7.44542	6.27227	5.1266	3.98003	3.02144	1.99744
0.48	0.48	0.48	0.48	0.48	0.48	0.48	0.48	9.4245	7.84518	6.90256	5.8429	4.79479	3.74522	2.85698	1.90299
0.419999	0.42	0.42	0.42	0.42	0.42	0.42	0.42	8.51304	7.1201	6.29525	5.35921	4.41808	3.47518	2.66406	1.79065
0.36	0.36	0.36	0.36	0.36	0.36	0.36	0.36	7.51676	6.32297	5.62116	4.81486	3.99117	3.16459	2.4397	1.6558
0.3	0.3	0.3	0.3	0.3	0.3	0.3	0.3	6.44138	5.45565	4.87688	4.20451	3.50843	2.80609	2.17858	1.49417
0.24	0.24	0.24	0.24	0.24	0.239999	0.239999	0.239999	5.2884	4.51543	4.05896	3.52315	2.96186	2.39135	1.87216	1.29961
0.18	0.18	0.18	0.1799999	0.1799999	0.1799999	0.1799998	0.1799999	4.06444	3.50001	3.16492	2.76639	2.3456	1.91205	1.51208	1.06344
0.12	0.12	0.12	0.12	0.1199999	0.1199999	0.1199999	0.1199999	2.77329	2.40914	2.19124	1.92974	1.65015	1.35866	1.08664	0.776792
0.06	0.0599999	0.06	0.0599999	0.0599999	0.0599999	0.0599999	0.0599999	1.41855	1.2432	1.13728	1.009	0.870327	0.724375	0.586159	0.426927
-1.1e-06	-1.4e-06	-1.3e-06	-1.3e-06	-9e-07	-3e-07	-5e-07	-4e-07	0.002696	0.0025198	0.0024296	0.0023102	0.0021875	0.0020351	0.0018872	0.00172
-0.06	-0.06	-0.06	-0.06	-0.0599999	-0.06	-0.0599999	-0.06	-1.46492	-1.30801	-1.2094	-1.08905	-0.957339	-0.813525	-0.674897	-0.511962
-0.1200001	-0.12	-0.12	-0.12	-0.1199999	-0.1199999	-0.1199999	-0.12	-2.98603	-2.68684	-2.49638	-2.2635	-2.00754	-1.72441	-1.4505	-1.1192
-0.1800001	-0.18	-0.18	-0.18	-0.18	-0.18	-0.18	-0.18	-4.55856	-4.13199	-3.85674	-3.51934	-3.14627	-2.72651	-2.31856	-1.80892
-0.24	-0.24	-0.24	-0.24	-0.24	-0.24	-0.24	-0.24	-6.17775	-5.63975	-5.28632	-4.8523	-4.36583	-3.81569	-3.27708	-2.57097
-0.3	-0.3	-0.3	-0.3	-0.3	-0.300001	-0.300001	-0.300001	-7.84045	-7.20535	-6.77769	-6.25175	-5.65045	-4.96947	-4.30006	-3.3862
-0.360001	-0.36	-0.360001	-0.360001	-0.360001	-0.360001	-0.360001	-0.360002	-9.54344	-8.82083	-8.31482	-7.68798	-6.95786	-6.15025	-5.35462	-4.24055
-0.42	-0.420001	-0.420001	-0.420002	-0.420002	-0.420002	-0.420002	-0.420002	-11.2703	-10.46577	-9.86278	-9.11998	-8.25903	-7.3253	-6.41747	-5.12548
-0.48	-0.48	-0.48	-0.48	-0.480003	-0.480003	-0.480003	-0.480002	-13.0379	-12.0575	-11.2843	-10.3959	-9.53207	-8.4815	-7.47946	-6.0439
-0.54	-0.54	-0.54	-0.54	-0.54	-0.540004	-0.540003	-0.540002	-14.8305	-13.6619	-12.7946	-11.804	-10.5922	-9.62539	-8.54415	-7.00175
-0.6	-0.6	-0.6	-0.6	-0.6	-0.6	-0.600003	-0.600003	-16.6393	-15.2055	-14.2379	-13.1473	-11.8875	-10.5508	-9.59464	-8.0125
