# Supplementary material for: Spatial control of doping in conducting polymers enables complementary, conformable, implantable internal ion-gated organic electrochemical transistors
Source: Nat Commun. 2025 Jan 9;16:517. doi: 10.1038/s41467-024-55284-w (PMC11717955; doi:10.1038/s41467-024-55284-w)
Supplement: Supplementary file 6 — Source Data [file 41467_2024_55284_MOESM6_ESM.zip › SourceDataFiles/FigureSI6/FigureSI6A/CIGTSI6A1.csv]

0.2
0.1
0.01
0.004
0.002
6.59999999999966e-08
6.20000000000005e-08
4.38000000000001e-07
1.6544e-05
8.07960000000001e-05
