# Supplementary material for: Spatial control of doping in conducting polymers enables complementary, conformable, implantable internal ion-gated organic electrochemical transistors
Source: Nat Commun. 2025 Jan 9;16:517. doi: 10.1038/s41467-024-55284-w (PMC11717955; doi:10.1038/s41467-024-55284-w)
Supplement: Supplementary file 6 — Source Data [file 41467_2024_55284_MOESM6_ESM.zip › SourceDataFiles/FigureSI6/FigureSI6A/CIGTSI6A2.csv]

0.2
0.1
0.01
0.004
0.002
3.075e-06
8.01666666666666e-06
0.00021865
0.00040615
0.000965583333333335
