# Supplementary material for: Spatial control of doping in conducting polymers enables complementary, conformable, implantable internal ion-gated organic electrochemical transistors
Source: Nat Commun. 2025 Jan 9;16:517. doi: 10.1038/s41467-024-55284-w (PMC11717955; doi:10.1038/s41467-024-55284-w)
Supplement: Supplementary file 6 — Source Data [file 41467_2024_55284_MOESM6_ESM.zip › SourceDataFiles/FigureSI6/FigureSI6C/CIGTSI6C1.csv]

0.0004	0.0002	0.0001	4e-05	2e-05	1.6e-05	8e-06	4e-06
5.40513811047052	4.58774860401163	8.72618529755825	5.5204728488837	4.30037489262346	3.35759884368695	2.8433253637744	2.41424455167949
