# Supplementary material for: Spatial control of doping in conducting polymers enables complementary, conformable, implantable internal ion-gated organic electrochemical transistors
Source: Nat Commun. 2025 Jan 9;16:517. doi: 10.1038/s41467-024-55284-w (PMC11717955; doi:10.1038/s41467-024-55284-w)
Supplement: Supplementary file 6 — Source Data [file 41467_2024_55284_MOESM6_ESM.zip › SourceDataFiles/FigureSI6/FigureSI6B/CIGTSI6B1.csv]

0.2
0.1
0.01
0.004
0.002
4.32e-07
1.80200000000001e-06
1.01999999999999e-07
3.80000000000008e-08
6.59999999999966e-08
