# Supplementary material for: Spatial control of doping in conducting polymers enables complementary, conformable, implantable internal ion-gated organic electrochemical transistors
Source: Nat Commun. 2025 Jan 9;16:517. doi: 10.1038/s41467-024-55284-w (PMC11717955; doi:10.1038/s41467-024-55284-w)
Supplement: Supplementary file 6 — Source Data [file 41467_2024_55284_MOESM6_ESM.zip › SourceDataFiles/FigureSI9/FigureSI9C/CIGTSI9C.csv]

NaN	NaN	NaN	NaN	NaN	NaN	NaN	NaN	NaN	NaN	NaN	NaN	NaN	NaN	NaN
NaN	NaN	NaN	NaN	NaN	NaN	NaN	NaN	NaN	NaN	NaN	NaN	NaN	NaN	NaN
9.93114	18942.28	15026.65	8595.508	15076.24	23467.02	34187.55	34962.27	3168.038	15130.12	16242.65	27072.52	26544.35	25860.52	25592.6
12.40079	16809.44	14447.74	8137.573	13880.92	20150.3	28663.88	29425.6	2824.18	12642.04	14245.61	21846.13	21460.63	20903.85	20636.79
15.83615	14327.53	12745.27	7444.42	12361.45	16578.09	23411.83	24115.85	2613.451	10900.47	12033.67	17120.46	16940	16466.45	16216.24
19.86229	12322.81	11406.17	7066.472	11017.67	14241.86	19379.81	20057.86	2477.131	9384.782	10132.35	13193.56	13107.23	13066.95	13062.97
24.93351	10461.48	9759.63	6556.861	9574.16	11988.92	16035.29	16659.2	2397.79	8165.326	8578.568	10697.79	10512.96	10513.81	10507.2
31.6723	8783.951	8436.644	5985.705	8257.674	9718.12	10080.12	10981.76	2534.113	6784.939	7180.827	8454.826	8347.177	8321.891	8312.604
39.72458	7373.362	7198.315	5435.25	7112.112	8384.096	8697.611	9277.456	2395.861	5739.642	5974.79	6788.674	6705.132	6690.559	6685.921
49.86702	6174.359	6064.616	4816.016	6117.317	7156.99	7340.821	7906.257	2310.583	4773.934	4943.609	5442.626	5375.664	5366.702	5360.164
63.3446	5143.64	5033.394	4220.762	5225.155	6096.246	6199.896	6770.005	2198.91	3892.471	4014.699	4318.649	4267.239	4261.67	4255.042
79.00281	4350.253	4287.127	3685.479	4542.477	5301.858	5357.461	5931.274	2052.732	3223.246	3300.381	3490.937	3452.097	3450.052	3440.439
100.4464	3645.457	3621.923	3175.959	3942.167	4610.97	4636.311	5211.759	1840.434	2619.646	2667.088	2774.767	2748.504	2747.215	2734.569
125.558	3117.9	3129.16	2767.909	3495.914	4079.171	4111.693	4707.761	1644.228	2158.5	2187.59	2247.121	2231.234	2229.534	2214.276
158.3615	2681.3	2708.26	2423.108	3129.508	3678.501	3682.744	4306.66	1431.42	1768.949	1783.702	1809.335	1803.246	1799.347	1781.692
198.6229	2343.829	2378.884	2145.734	2856.826	3367.163	3354.866	3990.003	1240.524	1461.201	1467.537	1470.885	1474.401	1467.186	1447.598
252.4038	2065.968	2113.386	1913.318	2637.555	3109.384	3096.189	3719.07	1063.593	1201.712	1201.836	1178.933	1197.326	1186.307	1164.234
315.5048	1863.813	1923.087	1746.022	2472.917	2919.393	2911.429	3527.786	914.3931	1009.653	1006.417	973.295	996.291	979.208	956.028
397.9953	1699.788	1765.02	1611.007	2347.145	2772.594	2761.626	3350.485	791.1084	850.9601	844.0927	804.7543	830.7105	807.8514	784.6089
505.5147	1573.583	1648.517	1506.496	2247.808	2638.759	2636.544	3195.263	687.088	724.5746	715.1838	670.8574	699.2827	670.827	646.6149
627.7902	1485.703	1566.508	1442.853	2165.696	2529.04	2531.226	3055.574	613.1514	636.0303	625.3199	577.2405	607.3085	573.9273	548.7537
796.875	1418.255	1505.187	1393.634	2093.687	2441.381	2428.425	2920.467	548.408	560.8459	548.7537	498.0122	528.8986	491.3383	465.0715
998.264	1365.705	1459.857	1357.513	2018.02	2341.846	2319.725	2762.142	503.5756	507.4971	494.5862	441.4205	472.9812	432.04	404.4006
1265.625	1324.375	1411.876	1322.906	1934.217	2234.189	2198.121	2574.202	467.5991	466.0359	451.9721	396.8726	428.8113	384.7817	355.7763
1577.524	1288.282	1375.879	1288.358	1850.138	2056.773	2079.032	2396.422	443.6517	437.2955	422.7837	366.0777	398.201	351.9911	321.9598
1976.103	1253.404	1336.813	1255.483	1757.302	1940.64	1948.203	2195.896	425.1028	415.2911	400.4336	342.5648	374.6937	327.0057	295.9924
2527.573	1213.822	1281.158	1215.031	1648.184	1792.391	1796.056	1971.628	409.9911	397.4343	382.532	323.7574	355.8527	306.8556	275.0517
3170.956	1163.38	1216.772	1168.755	1536.613	1642.732	1646.012	1768.095	400.0608	384.9367	370.2188	310.9612	342.8907	293.5291	260.8835
3984.375	1103.43	1156.805	1109.492	1419.244	1496.049	1442.964	1565.781	392.4693	375.1319	360.7746	301.1913	332.9543	283.2765	250.1599
5015.625	1036.284	1080.945	1042.271	1293.16	1340.214	1291.396	1353.572	386.2896	367.138	353.4204	293.5049	325.1318	275.4645	241.8424
6328.125	962.435	996.402	967.54	1162.067	1188.286	1143.861	1177.164	381.1686	360.6236	347.4477	287.2833	318.9121	269.1682	235.3958
8015.625	882.4456	903.7471	883.4807	1025.7	1038.535	1001.312	1015.967	376.6815	355.0934	342.4628	282.1615	313.8094	264.1505	230.0513
10078.13	802.2512	805.7117	799.3627	897.4733	901.3531	875.1365	875.824	372.7752	350.4996	338.3756	278.0746	309.7905	260.2271	225.8789
12609.37	722.2272	722.2916	716.3253	780.0259	778.6627	763.6793	754.968	369.7042	346.6118	334.9287	274.7734	306.6323	257.0045	222.5133
15890.62	641.993	637.4553	632.2111	669.769	663.044	661.2231	645.7073	367.2796	343.2804	331.8505	271.8482	304.0375	254.3228	219.5221
20015.62	564.1594	560.8179	552.3245	572.1749	561.4789	571.7122	551.7787	364.6459	339.9964	329.1098	269.4011	301.7065	252.1445	216.9888
25171.88	492.0667	483.7115	478.9857	487.6042	474.9016	495.0982	472.4111	361.5714	336.6479	326.4124	267.3525	299.7447	250.1764	214.7897
31640.63	427.2346	420.2988	414.0222	416.065	402.2533	429.8976	405.617	358.3253	333.3931	323.7817	265.6053	298.053	248.649	213.0096
39890.62	369.7246	363.4666	357.158	356.0079	341.7822	374.6743	349.5078	354.4434	329.6081	320.739	264.142	296.5336	247.2529	211.4454
50203.12	321.0545	317.7498	309.9134	307.7965	293.5474	329.695	304.0012	350.005	325.3769	317.3545	262.87	295.201	246.1592	210.025
63140.62	280.8156	277.3818	271.2987	269.7781	255.2452	293.658	267.6403	344.9825	320.5215	312.9744	261.8251	294.1412	245.2253	208.965
79453.13	248.377	244.6786	240.5143	240.2407	225.5059	265.3739	239.0457	338.9556	314.8575	308.2246	261.1039	293.3266	244.4398	208.0582
100078.1	222.841	222.0259	216.9603	217.6304	202.7359	243.5826	216.9381	331.8633	308.3568	302.3922	260.5705	292.6696	243.8084	207.2034
125953.1	202.7796	203.0741	198.712	200.4918	185.3345	226.7456	200.0308	323.6566	300.3954	295.0903	259.4312	291.4588	242.961	206.1711
158578.1	187.6699	188.9068	184.5116	187.4428	172.9689	214.3309	187.606	314.5638	291.956	287.4153	259.2769	290.52	242.1255	205.0059
199546.9	176.3916	177.4254	173.0071	177.6576	167.7175	205.4291	178.2675	305.3301	283.1875	279.0061	258.7706	290.3716	241.6646	204.1308
251203.1	166.3795	168.9842	164.6964	169.3926	160.9554	198.5486	171.7466	295.6952	274.2491	270.745	257.3646	289.3461	241.1515	203.2765
316265.6	159.1158	161.8978	157.682	162.9265	155.9626	193.9634	163.9659	285.9893	265.3259	262.6845	255.5669	288.5341	240.3306	202.2109
398109.4	153.001	156.2304	151.7885	157.6879	152.1692	190.0147	163.1825	276.1549	257.027	255.0656	252.5057	287.3153	239.5901	201.4092
501234.4	147.7174	151.2205	146.6771	153.0835	149.1937	187.3129	159.9242	266.8197	249.1868	248.0689	248.1867	286.4068	239.1829	200.0413
630984.4	142.9636	146.5166	141.6324	148.7287	146.7296	186.1034	157.2205	257.8305	241.8268	241.0324	241.657	284.9278	238.7047	199.1865
794390.6	138.3684	141.7539	136.6548	144.6588	144.4289	185.4753	155.0172	248.8237	234.4937	234.1425	233.9085	283.7076	239.004	199.1194
1000078	133.8541	136.7107	131.8284	140.6729	142.3302	187.0582	153.1792	239.5695	227.2155	227.382	224.9908	285.2068	240.8491	199.069
1259016	128.8307	130.6407	126.5354	136.1615	140.4124	191.6922	151.8263	229.2853	219.7473	220.1799	215.2206	289.678	246.113	201.7871
1584984	122.3888	123.3312	119.6434	130.29	138.6434	201.5506	151.3008	217.3157	212.9209	212.4324	207.5122	304.742	259.5185	208.3666
1995328	112.8554	113.4639	109.7961	120.7339	137.8516	228.0937	153.2092	200.6097	204.4069	202.2441	203.5198	346.9002	295.5062	227.7596
2511891	99.3987	102.0775	97.2858	105.027	108.8683	310.7091	165.0976	168.5782	179.0388	174.565	202.7236	508.1889	424.645	292.8683
3162328	84.79749	90.57864	84.43359	88.13518	77.21608	1085.59	253.009	112.8847	119.4084	106.6384	43.91118	2755.322	2765.441	692.3751
3981141	73.93742	79.56134	74.38633	76.48649	68.76861	330.6802	195.5041	92.19167	103.5618	87.09312	0	317.4254	274.5454	184.0255
5000016	65.31189	69.13236	65.25217	67.48838	63.37983	110.2107	55.89342	76.88293	75.18372	73.30385	0	126.6171	102.9809	57.15998
