# Supplementary material for: Spatial control of doping in conducting polymers enables complementary, conformable, implantable internal ion-gated organic electrochemical transistors
Source: Nat Commun. 2025 Jan 9;16:517. doi: 10.1038/s41467-024-55284-w (PMC11717955; doi:10.1038/s41467-024-55284-w)
Supplement: Supplementary file 6 — Source Data [file 41467_2024_55284_MOESM6_ESM.zip › SourceDataFiles/FigureSI9/FigureSI9B/CIGTSI9B1.csv]

0.6	0.6	0.6	0.6	0.6	0.6	0.6	0.6	0.6	0.6	0.6	0.6	0.6	2.9804	2.92674	2.91357	2.85246	2.77095	2.67894	2.58016	2.48178	2.37131	2.26992	2.17462	2.08484	1.97849
0.55	0.55	0.55	0.55	0.55	0.55	0.55	0.55	0.55	0.55	0.55	0.55	0.55	2.69319	2.64675	2.63712	2.57679	2.50149	2.41669	2.3209	2.22932	2.12543	2.03153	1.941	1.85616	1.75762
0.5	0.5	0.5	0.5	0.5	0.5	0.5	0.5	0.5	0.5	0.5	0.5	0.5	2.41622	2.37596	2.36539	2.30877	2.23726	2.15814	2.0693	1.98289	1.88615	1.79909	1.71424	1.63535	1.54277
0.45	0.45	0.45	0.45	0.45	0.45	0.45	0.45	0.45	0.45	0.45	0.45	0.45	2.1479	2.11017	2.0995	2.04627	1.97864	1.90633	1.82376	1.74389	1.65456	1.57437	1.49525	1.42154	1.33628
0.4	0.4	0.4	0.4	0.4	0.4	0.4	0.4	0.4	0.4	0.4	0.4	0.4	1.88549	1.85098	1.83936	1.78982	1.72726	1.66146	1.5854	1.51168	1.43062	1.35748	1.28503	1.21696	1.13863
0.35	0.35	0.35	0.35	0.35	0.35	0.35	0.35	0.35	0.35	0.35	0.35	0.35	1.63035	1.59906	1.58613	1.53913	1.4826	1.4232	1.35473	1.28819	1.21444	1.14906	1.08398	1.0221	0.95156
0.3	0.3	0.3	0.3	0.3	0.3	0.3	0.3	0.3	0.3	0.3	0.3	0.3	1.38114	1.35575	1.33881	1.29484	1.2456	1.19216	1.1328	1.07272	1.00806	0.95	0.893003	0.838394	0.776167
0.25	0.25	0.25	0.25	0.25	0.25	0.25	0.25	0.25	0.25	0.25	0.25	0.25	1.13784	1.11886	1.09902	1.05861	1.01645	0.96969	0.91863	0.866698	0.811324	0.76141	0.711985	0.66543	0.612366
0.1999999	0.1999999	0.2	0.2	0.2	0.2	0.2	0.2	0.2	0.2	0.2	0.2	0.2	0.90364	0.884771	0.865746	0.830364	0.794822	0.755939	0.713268	0.66986	0.62436	0.583698	0.542987	0.504675	0.461928
0.1499999	0.1499999	0.15	0.15	0.15	0.15	0.15	0.15	0.15	0.15	0.15	0.15	0.15	0.672376	0.655116	0.637818	0.609574	0.581909	0.551587	0.518104	0.484224	0.448881	0.417821	0.386665	0.357738	0.324853
0.1	0.0999999	0.0999999	0.1	0.1	0.0999999	0.0999999	0.1	0.0999999	0.1	0.1	0.1	0.1	0.443887	0.430695	0.41706	0.397601	0.37793	0.356913	0.333587	0.30994	0.285862	0.264433	0.24364	0.224264	0.201947
0.05	0.05	0.05	0.05	0.05	0.05	0.05	0.05	0.05	0.05	0.05	0.05	0.05	0.218877	0.211586	0.20401	0.193628	0.183346	0.172333	0.160303	0.147967	0.135953	0.124872	0.114401	0.104765	0.093694
0	0	0	0	1e-07	0	0	0	0	0	0	0	0	-0.0007609	-0.000751	-0.0007275	-0.0007321	-0.0007241	-0.0007155	-0.0006917	-0.0006967	-0.0006925	-0.0006825	-0.0006763	-0.0006691	-0.0006598
-0.05	-0.05	-0.0500001	-0.05	-0.05	-0.05	-0.05	-0.05	-0.05	-0.05	-0.0499996	-0.0500003	-0.0500005	-0.214709	-0.206392	-0.196625	-0.185022	-0.17364	-0.16128	-0.148322	-0.135526	-0.123073	-0.112212	-0.1021899	-0.0927042	-0.081992
-0.1	-0.1	-0.1	-0.1	-0.1	-0.1	-0.1	-0.1	-0.1	-0.1	-0.1	-0.1	-0.1	-0.421825	-0.404459	-0.382901	-0.359094	-0.334834	-0.309277	-0.282391	-0.256628	-0.231912	-0.210337	-0.189995	-0.171339	-0.150411
-0.15	-0.15	-0.15	-0.15	-0.15	-0.15	-0.15	-0.15	-0.15	-0.15	-0.15	-0.15	-0.15	-0.621759	-0.593725	-0.559236	-0.521926	-0.483897	-0.44379	-0.403055	-0.364389	-0.327416	-0.295638	-0.265837	-0.238733	-0.208174
-0.2	-0.2	-0.2000001	-0.2	-0.2	-0.2	-0.2	-0.2000001	-0.2000001	-0.2000001	-0.2	-0.2	-0.2000001	-0.813527	-0.773385	-0.72425	-0.672742	-0.620062	-0.564841	-0.510374	-0.458638	-0.41025	-0.368398	-0.330033	-0.294783	-0.255346
-0.25	-0.25	-0.25	-0.25	-0.25	-0.250001	-0.25	-0.25	-0.250001	-0.25	-0.250001	-0.250001	-0.25	-0.996212	-0.941845	-0.877182	-0.81099	-0.74302	-0.673015	-0.604515	-0.539836	-0.481063	-0.430207	-0.383913	-0.340832	-0.293107
-0.3	-0.3	-0.3	-0.3	-0.300001	-0.3	-0.3	-0.3	-0.3	-0.3	-0.3	-0.3	-0.3	-1.16644	-1.09825	-1.01927	-0.936198	-0.852323	-0.767795	-0.687128	-0.610203	-0.541171	-0.482134	-0.4281	-0.377523	-0.321874
-0.35	-0.35	-0.35	-0.35	-0.35	-0.35	-0.35	-0.35	-0.35	-0.35	-0.35	-0.35	-0.35	-1.32803	-1.24478	-1.14517	-1.04697	-0.948868	-0.850812	-0.757468	-0.669854	-0.590995	-0.524063	-0.463684	-0.4058	-0.34352
-0.4	-0.4	-0.4	-0.4	-0.4	-0.4	-0.4	-0.4	-0.4	-0.4	-0.4	-0.4	-0.4	-1.47775	-1.37821	-1.26197	-1.14759	-1.03347	-0.922856	-0.81759	-0.719555	-0.632191	-0.557554	-0.490492	-0.426748	-0.358961
-0.45	-0.45	-0.45	-0.45	-0.45	-0.45	-0.45	-0.45	-0.45	-0.45	-0.45	-0.45	-0.45	-1.61563	-1.50053	-1.3659	-1.23516	-1.10364	-0.983872	-0.867992	-0.760058	-0.664867	-0.583816	-0.510645	-0.441375	-0.369348
-0.5	-0.5	-0.5	-0.5	-0.5	-0.5	-0.5	-0.5	-0.5	-0.5	-0.5	-0.5	-0.5	-1.74038	-1.60894	-1.45768	-1.31089	-1.16758	-1.03551	-0.908938	-0.791818	-0.689214	-0.602665	-0.52474	-0.451285	-0.374937
-0.55	-0.55	-0.55	-0.55	-0.55	-0.55	-0.55	-0.55	-0.55	-0.55	-0.55	-0.55	-0.55	-1.85332	-1.70437	-1.53734	-1.37571	-1.22112	-1.07384	-0.940991	-0.816005	-0.707365	-0.615222	-0.5329	-0.455959	-0.376565
-0.6	-0.6	-0.6	-0.6	-0.6	-0.6	-0.6	-0.6	-0.6	-0.6	-0.6	-0.6	-0.6	-1.95186	-1.78788	-1.60543	-1.42976	-1.26515	-1.10821	-0.965613	-0.833071	-0.718956	-0.622579	-0.536015	-0.454143	-0.372067
