# Supplementary material for: Spatial control of doping in conducting polymers enables complementary, conformable, implantable internal ion-gated organic electrochemical transistors
Source: Nat Commun. 2025 Jan 9;16:517. doi: 10.1038/s41467-024-55284-w (PMC11717955; doi:10.1038/s41467-024-55284-w)
Supplement: Supplementary file 6 — Source Data [file 41467_2024_55284_MOESM6_ESM.zip › SourceDataFiles/FigureSI9/FigureSI9B/CIGTSI9B2.csv]

0.6	0.6	0.6	0.6	0.6	0.6	0.6	0.6	0.6	0.6	0.6	0.6	0.6	2.06465	2.10107	2.13478	2.17211	2.20562	2.2314	2.2498	2.27684	2.29224	2.30645	2.31578	2.33127	2.34266
0.55	0.55	0.55	0.55	0.55	0.55	0.55	0.55	0.55	0.55	0.55	0.55	0.55	1.85144	1.89042	1.92789	1.95411	1.98675	2.0087	2.02295	2.05048	2.062	2.07731	2.08554	2.09648	2.10887
0.5	0.5	0.5	0.5	0.5	0.5	0.5	0.5	0.5	0.5	0.5	0.5	0.5	1.643	1.68394	1.71672	1.74063	1.77146	1.79241	1.80481	1.82774	1.83785	1.85102	1.86022	1.86827	1.87837
0.45	0.45	0.45	0.45	0.45	0.45	0.45	0.45	0.45	0.45	0.45	0.45	0.45	1.44208	1.48303	1.51492	1.53457	1.5606	1.58022	1.59115	1.61025	1.62105	1.63281	1.63906	1.64776	1.65609
0.4	0.4	0.4	0.4	0.4	0.4	0.4	0.4	0.4	0.4	0.4	0.4	0.4	1.25275	1.28773	1.31552	1.33358	1.35768	1.37242	1.38373	1.40036	1.41215	1.42065	1.42529	1.43351	1.43964
0.35	0.35	0.35	0.35	0.35	0.35	0.35	0.35	0.35	0.35	0.35	0.35	0.35	1.06747	1.09954	1.12312	1.14096	1.15988	1.17298	1.18279	1.19743	1.20734	1.2142	1.21891	1.22691	1.23092
0.3	0.3	0.3	0.3	0.3	0.3	0.3	0.3	0.3	0.3	0.3	0.3	0.3	0.890017	0.92087	0.93783	0.95458	0.9703	0.97963	0.98961	1.00152	1.00893	1.01654	1.02087	1.02688	1.02992
0.25	0.25	0.25	0.25	0.25	0.25	0.25	0.25	0.25	0.25	0.25	0.25	0.25	0.721045	0.74688	0.762655	0.773408	0.787141	0.7939	0.802947	0.813449	0.819005	0.825658	0.828318	0.833458	0.837096
0.2	0.2	0.2	0.2	0.2	0.2	0.2	0.2	0.2	0.2	0.2	0.2	0.2	0.558342	0.579149	0.59316	0.601628	0.611761	0.61795	0.624742	0.632416	0.637692	0.642853	0.644097	0.647674	0.651195
0.15	0.15	0.15	0.15	0.15	0.15	0.15	0.15	0.15	0.15	0.15	0.15	0.15	0.405798	0.421383	0.43089	0.437192	0.444354	0.449901	0.453739	0.45976	0.463594	0.467961	0.467795	0.470734	0.473393
0.0999999	0.1	0.0999999	0.1	0.1	0.1	0.0999999	0.1	0.1	0.0999999	0.0999999	0.0999999	0.1	0.261124	0.270985	0.27726	0.281004	0.286088	0.289637	0.292425	0.295757	0.298443	0.301469	0.301451	0.3034	0.304883
0.05	0.05	0.05	0.05	0.05	0.05	0.05	0.05	0.05	0.05	0.05	0.05	0.05	0.125402	0.130283	0.133356	0.135229	0.137698	0.139411	0.140766	0.142158	0.143483	0.144767	0.144994	0.145773	0.146821
0	0	-1e-07	-1e-07	0	0	0	0	0	0	0	0	0	-0.0006458	-0.000652	-0.0006546	-0.0006714	-0.0006674	-0.0006776	-0.0006909	-0.0006982	-0.0007083	-0.0006948	-0.000713	-0.0007171	-0.0007263
-0.05	-0.05	-0.05	-0.05	-0.05	-0.05	-0.05	-0.05	-0.05	-0.05	-0.05	-0.05	-0.05	-0.116996	-0.121578	-0.124367	-0.12596	-0.12817	-0.129825	-0.13137	-0.132947	-0.133618	-0.135036	-0.135365	-0.136084	-0.137045
-0.1	-0.1	-0.1	-0.1	-0.1	-0.1	-0.1	-0.1	-0.1	-0.1	-0.1	-0.1	-0.1	-0.225071	-0.233324	-0.238046	-0.24153	-0.245466	-0.248835	-0.251217	-0.254478	-0.255863	-0.258083	-0.259525	-0.260536	-0.262468
-0.15	-0.15	-0.15	-0.15	-0.15	-0.15	-0.15	-0.15	-0.15	-0.15	-0.15	-0.15	-0.15	-0.325535	-0.336295	-0.342544	-0.347467	-0.353256	-0.357214	-0.361682	-0.365302	-0.367435	-0.370676	-0.373282	-0.373902	-0.377039
-0.2000001	-0.2	-0.2	-0.2	-0.2000001	-0.2000001	-0.2	-0.2	-0.2000001	-0.2	-0.2000001	-0.2	-0.2	-0.417881	-0.429647	-0.437563	-0.444803	-0.451887	-0.455345	-0.461885	-0.466123	-0.468367	-0.472901	-0.475705	-0.47671	-0.480939
-0.250001	-0.25	-0.25	-0.25	-0.25	-0.250001	-0.250001	-0.250001	-0.250001	-0.25	-0.25	-0.25	-0.25	-0.500914	-0.513681	-0.523855	-0.532143	-0.540696	-0.544293	-0.552239	-0.556222	-0.558628	-0.563618	-0.567732	-0.569015	-0.573568
-0.3	-0.3	-0.3	-0.3	-0.300001	-0.3	-0.3	-0.3	-0.3	-0.3	-0.3	-0.3	-0.3	-0.575488	-0.590323	-0.600599	-0.610116	-0.619352	-0.623507	-0.631251	-0.636132	-0.638945	-0.643684	-0.6494	-0.650962	-0.655927
-0.35	-0.35	-0.35	-0.35	-0.35	-0.35	-0.35	-0.35	-0.35	-0.35	-0.35	-0.35	-0.35	-0.641615	-0.657413	-0.668701	-0.678626	-0.687461	-0.693138	-0.700418	-0.70565	-0.709258	-0.714132	-0.719891	-0.722863	-0.727182
-0.4	-0.4	-0.4	-0.4	-0.4	-0.4	-0.4	-0.4	-0.4	-0.4	-0.4	-0.4	-0.4	-0.699083	-0.715104	-0.726358	-0.736866	-0.747261	-0.752754	-0.760755	-0.765697	-0.769428	-0.774083	-0.780528	-0.783577	-0.787914
-0.45	-0.45	-0.45	-0.45	-0.45	-0.45	-0.45	-0.45	-0.45	-0.45	-0.45	-0.45	-0.45	-0.748312	-0.763861	-0.777078	-0.786429	-0.797224	-0.803227	-0.811758	-0.81608	-0.821008	-0.826088	-0.83154	-0.834418	-0.837569
-0.5	-0.5	-0.5	-0.5	-0.5	-0.5	-0.5	-0.5	-0.5	-0.5	-0.5	-0.5	-0.5	-0.78947	-0.803747	-0.818612	-0.827517	-0.839386	-0.845541	-0.853688	-0.857568	-0.863394	-0.868541	-0.873645	-0.876733	-0.880563
-0.55	-0.55	-0.55	-0.55	-0.55	-0.55	-0.55	-0.55	-0.55	-0.55	-0.55	-0.55	-0.55	-0.823206	-0.837251	-0.851764	-0.862136	-0.872846	-0.879108	-0.888276	-0.891286	-0.898247	-0.902831	-0.906596	-0.910511	-0.915121
-0.6	-0.6	-0.6	-0.6	-0.6	-0.6	-0.6	-0.6	-0.6	-0.6	-0.6	-0.6	-0.6	-0.850781	-0.864641	-0.878581	-0.890383	-0.900507	-0.906366	-0.91501	-0.916786	-0.925122	-0.930123	-0.932585	-0.936777	-0.942008
