# Supplementary material for: Spatial control of doping in conducting polymers enables complementary, conformable, implantable internal ion-gated organic electrochemical transistors
Source: Nat Commun. 2025 Jan 9;16:517. doi: 10.1038/s41467-024-55284-w (PMC11717955; doi:10.1038/s41467-024-55284-w)
Supplement: Supplementary file 6 — Source Data [file 41467_2024_55284_MOESM6_ESM.zip › SourceDataFiles/FigureSI9/FigureSI9A/CIGTSI9A2.csv]

0.6	0.6	0.6	0.6	0.6	0.6	0.6	0.6	0.6	0.6	0.6	0.6	0.6	2.42248	2.43127	2.43588	2.43911	2.44221	2.4445	2.44691	2.44864	2.45007	2.45187	2.45328	2.4545	2.45565
0.55	0.55	0.55	0.55	0.55	0.55	0.55	0.55	0.55	0.55	0.55	0.55	0.55	2.22723	2.23482	2.23887	2.24201	2.24476	2.24701	2.24906	2.25063	2.25198	2.25375	2.25499	2.25601	2.25703
0.5	0.5	0.5	0.5	0.5	0.5	0.5	0.5	0.5	0.5	0.5	0.5	0.5	2.03045	2.03711	2.04086	2.04384	2.04627	2.04828	2.05016	2.05168	2.05295	2.05441	2.05555	2.05657	2.0576
0.45	0.45	0.45	0.45	0.45	0.45	0.45	0.45	0.45	0.45	0.45	0.45	0.45	1.83192	1.83797	1.84138	1.84412	1.8464	1.8482	1.84997	1.85133	1.8525	1.8538	1.85484	1.8558	1.85672
0.4	0.4	0.4	0.4	0.4	0.4	0.4	0.4	0.4	0.4	0.4	0.4	0.4	1.63188	1.63734	1.64043	1.64299	1.64505	1.64666	1.64831	1.64943	1.65054	1.65163	1.65259	1.65349	1.65426
0.35	0.35	0.35	0.35	0.35	0.35	0.35	0.35	0.35	0.35	0.35	0.35	0.35	1.43025	1.43527	1.43806	1.44032	1.44216	1.44364	1.44504	1.44608	1.44707	1.44803	1.44887	1.44965	1.4503
0.3	0.3	0.3	0.3	0.3	0.3	0.3	0.3	0.3	0.3	0.3	0.3	0.3	1.22747	1.2319	1.23437	1.23642	1.23796	1.23929	1.24047	1.24141	1.24229	1.24312	1.24385	1.24456	1.24514
0.25	0.25	0.25	0.25	0.25	0.25	0.25	0.25	0.25	0.25	0.25	0.25	0.25	1.02373	1.02761	1.02982	1.03154	1.03292	1.03406	1.03505	1.03584	1.0366	1.03729	1.03791	1.03848	1.03896
0.2	0.2	0.2	0.2	0.2	0.2	0.2	0.2	0.2	0.2	0.2	0.2	0.2	0.819478	0.822761	0.824575	0.826056	0.827129	0.828067	0.828871	0.829526	0.830164	0.830712	0.831249	0.831738	0.832156
0.15	0.15	0.15	0.15	0.15	0.15	0.15	0.15	0.15	0.15	0.15	0.15	0.15	0.614827	0.617509	0.618902	0.620001	0.620898	0.621607	0.622229	0.622736	0.62323	0.623676	0.624038	0.624393	0.624707
0.1	0.1	0.0999999	0.0999999	0.0999999	0.1	0.0999999	0.1	0.0999999	0.1	0.1	0.1	0.1	0.409905	0.411755	0.412718	0.413492	0.414077	0.414599	0.414999	0.415332	0.415665	0.415961	0.416217	0.416516	0.41673
0.05	0.05	0.05	0.05	0.05	0.05	0.05	0.05	0.05	0.05	0.05	0.05	0.05	0.204648	0.205675	0.206169	0.206532	0.20685	0.20708	0.207315	0.207492	0.207661	0.207805	0.207936	0.208062	0.208166
0	1e-07	0	1e-07	0	1e-07	0	0	0	-1e-07	0	-1e-07	0	-0.0006896	-0.0007106	-0.0007111	-0.0006846	-0.0007196	-0.0006855	-0.0007198	-0.0007288	-0.0007261	-0.000726	-0.0007176	-0.0006916	-0.0006798
-0.05	-0.0500001	-0.0500001	-0.0500001	-0.0500001	-0.0500001	-0.0500001	-0.0500001	-0.0500001	-0.05	-0.0500001	-0.0500001	-0.0500001	-0.206106	-0.20722	-0.207741	-0.208142	-0.20847	-0.208712	-0.208968	-0.209142	-0.209312	-0.209457	-0.209591	-0.209693	-0.209797
-0.1	-0.1	-0.1	-0.1	-0.1	-0.1	-0.1	-0.1	-0.1	-0.1	-0.1	-0.1	-0.1	-0.411522	-0.413787	-0.414822	-0.415687	-0.416288	-0.416822	-0.417295	-0.417599	-0.41798	-0.418278	-0.418531	-0.418796	-0.41901
-0.15	-0.15	-0.15	-0.15	-0.15	-0.15	-0.15	-0.15	-0.15	-0.15	-0.15	-0.15	-0.15	-0.616826	-0.620332	-0.62189	-0.623124	-0.624072	-0.624835	-0.625524	-0.626059	-0.626579	-0.627018	-0.627458	-0.627781	-0.628137
-0.2	-0.2	-0.2	-0.2	-0.2	-0.2	-0.2000001	-0.2	-0.2	-0.2	-0.2	-0.2	-0.2	-0.822071	-0.826694	-0.828779	-0.830456	-0.831662	-0.832725	-0.833617	-0.834306	-0.835023	-0.83561	-0.836162	-0.836644	-0.837105
-0.25	-0.25	-0.25	-0.25	-0.25	-0.25	-0.25	-0.25	-0.25	-0.25	-0.25	-0.25	-0.25	-1.02721	-1.03295	-1.0355	-1.03753	-1.03903	-1.04028	-1.0414	-1.04232	-1.04314	-1.04391	-1.04457	-1.0452	-1.04573
-0.3	-0.3	-0.3	-0.3	-0.3	-0.3	-0.3	-0.3	-0.3	-0.3	-0.3	-0.3	-0.3	-1.23291	-1.23936	-1.2423	-1.24469	-1.2464	-1.24787	-1.24913	-1.25023	-1.25122	-1.25207	-1.25291	-1.25356	-1.25421
-0.35	-0.35	-0.35	-0.35	-0.35	-0.35	-0.35	-0.35	-0.35	-0.35	-0.35	-0.35	-0.35	-1.43841	-1.44548	-1.44879	-1.45157	-1.45348	-1.45522	-1.45665	-1.45785	-1.45903	-1.46	-1.46097	-1.46171	-1.46245
-0.4	-0.4	-0.4	-0.4	-0.4	-0.4	-0.4	-0.4	-0.4	-0.4	-0.4	-0.4	-0.4	-1.64374	-1.65134	-1.65495	-1.65799	-1.66017	-1.66207	-1.66367	-1.66505	-1.66635	-1.66748	-1.66854	-1.66936	-1.67021
-0.45	-0.45	-0.45	-0.45	-0.45	-0.45	-0.45	-0.45	-0.45	-0.45	-0.45	-0.45	-0.45	-1.84877	-1.85644	-1.86029	-1.86362	-1.86604	-1.86817	-1.86988	-1.87144	-1.87289	-1.87408	-1.87524	-1.8762	-1.87715
-0.5	-0.5	-0.5	-0.5	-0.5	-0.5	-0.5	-0.5	-0.5	-0.5	-0.5	-0.5	-0.5	-2.05309	-2.06044	-2.06458	-2.06802	-2.0707	-2.07292	-2.07473	-2.0765	-2.07802	-2.07936	-2.0806	-2.08168	-2.08273
-0.55	-0.55	-0.55	-0.55	-0.55	-0.55	-0.55	-0.55	-0.55	-0.55	-0.55	-0.55	-0.55	-2.25652	-2.26333	-2.26736	-2.27112	-2.27385	-2.27626	-2.27819	-2.28007	-2.28173	-2.28317	-2.28454	-2.28562	-2.28676
-0.6	-0.6	-0.6	-0.6	-0.6	-0.6	-0.6	-0.6	-0.6	-0.6	-0.6	-0.6	-0.6	-2.45873	-2.46487	-2.469	-2.47255	-2.47547	-2.478	-2.47995	-2.48186	-2.48361	-2.48517	-2.48657	-2.48777	-2.48894
