# Supplementary material for: Spatial control of doping in conducting polymers enables complementary, conformable, implantable internal ion-gated organic electrochemical transistors
Source: Nat Commun. 2025 Jan 9;16:517. doi: 10.1038/s41467-024-55284-w (PMC11717955; doi:10.1038/s41467-024-55284-w)
Supplement: Supplementary file 6 — Source Data [file 41467_2024_55284_MOESM6_ESM.zip › SourceDataFiles/FigureSI9/FigureSI9A/CIGTSI9A1.csv]

0.6	0.6	0.6	0.6	0.6	0.6	0.6	0.6	0.6	0.6	0.6	0.6	0.6	2.62911	2.59237	2.55907	2.51709	2.46027	2.39333	2.32185	2.24677	2.17844	2.11755	2.06722	2.01065	1.92896
0.55	0.55	0.55	0.55	0.55	0.55	0.55	0.55	0.55	0.55	0.55	0.55	0.55	2.40217	2.37014	2.33929	2.29931	2.24663	2.1844	2.11848	2.04881	1.98569	1.92904	1.88237	1.83048	1.75512
0.5	0.5	0.5	0.5	0.5	0.5	0.5	0.5	0.5	0.5	0.5	0.5	0.5	2.17986	2.15156	2.12198	2.08341	2.03471	1.97691	1.9157	1.85208	1.79408	1.74231	1.69954	1.65267	1.58269
0.45	0.45	0.45	0.45	0.45	0.45	0.45	0.45	0.45	0.45	0.45	0.45	0.45	1.95991	1.93383	1.90545	1.86924	1.82383	1.77094	1.71482	1.65739	1.60446	1.55779	1.51905	1.47668	1.41208
0.4	0.4	0.4	0.4	0.4	0.4	0.4	0.4	0.4	0.4	0.4	0.4	0.4	1.74105	1.71691	1.6901	1.65589	1.6144	1.56653	1.51591	1.46436	1.41695	1.37503	1.34032	1.30186	1.24342
0.35	0.35	0.35	0.35	0.35	0.35	0.35	0.35	0.35	0.35	0.35	0.35	0.35	1.52268	1.50008	1.47532	1.44343	1.40665	1.36385	1.31903	1.27346	1.23123	1.19402	1.16333	1.12905	1.07666
0.3	0.3	0.3	0.3	0.3	0.3	0.3	0.3	0.3	0.3	0.3	0.3	0.3	1.30419	1.284	1.26093	1.23258	1.20007	1.16279	1.12394	1.08452	1.04777	1.01514	0.98866	0.95827	0.9121
0.25	0.25	0.25	0.25	0.25	0.25	0.25	0.25	0.25	0.25	0.25	0.25	0.25	1.08627	1.06792	1.04791	1.02303	0.99513	0.96377	0.93103	0.897827	0.866401	0.838732	0.816296	0.790285	0.750675
0.1999999	0.2	0.2	0.2	0.2	0.2	0.2	0.2	0.2	0.2	0.2	0.2	0.2	0.86833	0.85268	0.835649	0.815014	0.791995	0.766531	0.740088	0.713055	0.687108	0.664586	0.646107	0.624752	0.591993
0.1499999	0.1499999	0.15	0.15	0.1499999	0.15	0.15	0.15	0.15	0.15	0.15	0.15	0.15	0.650477	0.637916	0.62444	0.608475	0.590905	0.571533	0.551366	0.530512	0.510505	0.493197	0.478955	0.462575	0.437173
0.0999999	0.0999999	0.1	0.1	0.1	0.0999999	0.1	0.1	0.0999999	0.0999999	0.1	0.1	0.1	0.432894	0.424108	0.414548	0.403649	0.391692	0.37853	0.364754	0.35051	0.336791	0.324996	0.315254	0.303943	0.286412
0.05	0.05	0.05	0.05	0.05	0.05	0.05	0.05	0.05	0.05	0.05	0.05	0.05	0.215735	0.211048	0.206114	0.200582	0.194438	0.187719	0.180678	0.173319	0.166271	0.16023	0.15517	0.149316	0.140292
-1e-07	0	0	0	0	-1e-07	-1e-07	0	-1e-07	0	-1e-07	-1e-07	-1e-07	-0.0007254	-0.0007152	-0.0007243	-0.00072	-0.000726	-0.0007239	-0.0007171	-0.0007137	-0.0007192	-0.0007183	-0.0007111	-0.0007279	-0.0007234
-0.0500001	-0.0500001	-0.0500001	-0.0500001	-0.0500001	-0.0500001	-0.0500001	-0.0500001	-0.05	-0.05	-0.0500001	-0.0500001	-0.05	-0.21658	-0.211355	-0.206062	-0.200109	-0.19356	-0.18655	-0.179036	-0.171248	-0.163856	-0.157471	-0.152145	-0.145661	-0.135625
-0.1	-0.1	-0.1	-0.1	-0.1	-0.1	-0.1	-0.1	-0.1	-0.1	-0.1	-0.1	-0.1	-0.431189	-0.420491	-0.409514	-0.3972	-0.38369	-0.369235	-0.353843	-0.337874	-0.322778	-0.309779	-0.29871	-0.284962	-0.263728
-0.15	-0.15	-0.15	-0.15	-0.15	-0.15	-0.15	-0.15	-0.15	-0.15	-0.15	-0.15	-0.15	-0.644511	-0.628147	-0.610915	-0.59193	-0.571045	-0.54868	-0.524926	-0.500456	-0.477352	-0.457456	-0.439951	-0.41785	-0.383923
-0.2	-0.2	-0.2	-0.2	-0.2	-0.2	-0.2	-0.2	-0.2	-0.2	-0.2	-0.2000001	-0.2000001	-0.856491	-0.834094	-0.810162	-0.783937	-0.755213	-0.724487	-0.692103	-0.658976	-0.627372	-0.599792	-0.575176	-0.543043	-0.495318
-0.25	-0.25	-0.25	-0.25	-0.25	-0.25	-0.25	-0.25	-0.25	-0.25	-0.25	-0.250001	-0.250001	-1.06787	-1.03801	-1.00704	-0.972968	-0.935865	-0.896672	-0.855084	-0.812458	-0.771886	-0.736033	-0.702918	-0.659767	-0.597601
-0.3	-0.300001	-0.3	-0.3	-0.3	-0.3	-0.3	-0.3	-0.3	-0.3	-0.3	-0.300001	-0.300001	-1.27547	-1.24015	-1.20183	-1.15995	-1.11341	-1.06571	-1.01393	-0.960989	-0.910406	-0.865407	-0.823127	-0.767843	-0.691719
-0.35	-0.35	-0.35	-0.35	-0.35	-0.35	-0.35	-0.35	-0.35	-0.35	-0.35	-0.35	-0.35	-1.48096	-1.43843	-1.39226	-1.3421	-1.28605	-1.22886	-1.16867	-1.10418	-1.04209	-0.987874	-0.935722	-0.868043	-0.780557
-0.4	-0.4	-0.4	-0.4	-0.4	-0.4	-0.4	-0.4	-0.4	-0.4	-0.4	-0.4	-0.4	-1.68401	-1.63398	-1.57982	-1.5204	-1.45498	-1.38752	-1.31546	-1.23943	-1.16732	-1.10361	-1.04179	-0.963385	-0.867687
-0.45	-0.45	-0.45	-0.45	-0.45	-0.45	-0.45	-0.45	-0.45	-0.45	-0.45	-0.45	-0.45	-1.88376	-1.82663	-1.76356	-1.69469	-1.61947	-1.54071	-1.45607	-1.36819	-1.28626	-1.21485	-1.14639	-1.06074	-0.954064
-0.5	-0.5	-0.5	-0.5	-0.5	-0.5	-0.5	-0.5	-0.5	-0.5	-0.5	-0.5	-0.5	-2.08007	-2.01578	-1.94359	-1.86504	-1.77865	-1.68764	-1.58998	-1.49176	-1.40188	-1.32476	-1.24943	-1.15513	-1.03639
-0.55	-0.55	-0.55	-0.55	-0.55	-0.55	-0.55	-0.55	-0.55	-0.55	-0.55	-0.55	-0.55	-2.2723	-2.20056	-2.11977	-2.03074	-1.93176	-1.82809	-1.71894	-1.61236	-1.51867	-1.43795	-1.35457	-1.24835	-1.11051
-0.6	-0.6	-0.6	-0.6	-0.6	-0.6	-0.6	-0.6	-0.6	-0.6	-0.6	-0.6	-0.6	-2.45999	-2.38128	-2.29127	-2.19048	-2.07823	-1.96233	-1.84412	-1.73385	-1.64006	-1.55526	-1.45985	-1.33627	-1.17821
