# Supplementary material for: Spatial control of doping in conducting polymers enables complementary, conformable, implantable internal ion-gated organic electrochemical transistors
Source: Nat Commun. 2025 Jan 9;16:517. doi: 10.1038/s41467-024-55284-w (PMC11717955; doi:10.1038/s41467-024-55284-w)
Supplement: Supplementary file 6 — Source Data [file 41467_2024_55284_MOESM6_ESM.zip › SourceDataFiles/Figure1/Figure1G/CIGT1G8.csv]

0.600001	0.6	0.6	0.6	0.599999	0.599999	0.599999	1.49707	1.51472	1.84884	1.84624	1.70563	1.54242	1.23753
0.550001	0.55	0.55	0.55	0.549999	0.549999	0.549999	1.18974	1.27304	1.68242	1.75081	1.66675	1.53285	1.2579
0.5	0.5	0.5	0.5	0.5	0.499999	0.499999	0.8709	1.0281	1.46537	1.60481	1.58822	1.49205	1.25037
0.45	0.45	0.45	0.45	0.45	0.45	0.449999	0.614046	0.796273	1.21847	1.417	1.46815	1.42095	1.21931
0.4	0.4	0.4	0.4	0.4	0.4	0.4	0.40915	0.596264	0.97611	1.20753	1.31199	1.31666	1.1604
0.35	0.35	0.35	0.35	0.35	0.35	0.35	0.258058	0.429596	0.753123	0.99487	1.12979	1.17686	1.07059
0.3	0.3	0.3	0.3	0.3	0.3	0.3	0.15456	0.296439	0.556282	0.784122	0.938	1.01351	0.95138
0.249996	0.25	0.25	0.25	0.25	0.25	0.25	0.0895778	0.19349	0.390094	0.589338	0.747406	0.837038	0.806081
0.1999971	0.1999999	0.2	0.2	0.2	0.2	0.2	0.0496394	0.117832	0.25059	0.416133	0.56497	0.654341	0.650336
0.1499962	0.1499933	0.15	0.1499999	0.15	0.15	0.15	0.0261152	0.0655847	0.144374	0.268504	0.395164	0.47583	0.483582
0.0999982	0.0999989	0.0999976	0.0999999	0.0999999	0.0999999	0.0999999	0.0123245	0.0300265	0.0720631	0.150512	0.242448	0.305391	0.318018
0.0499993	0.0499994	0.0499989	0.0499978	0.05	0.05	0.05	0.0041472	0.0098615	0.0262814	0.0620925	0.109673	0.145477	0.156113
-2.9e-06	0	-5.3e-06	-3.3e-06	-7.3e-06	-3e-07	0	-0.0007882	-0.0008188	-0.0008422	-0.0008998	-0.0009575	-0.0009937	-0.0010387
-0.0499998	-0.0499995	-0.0499985	-0.0499972	-0.0499969	-0.05	-0.05	-0.0035406	-0.0068353	-0.0174966	-0.04584	-0.0902883	-0.131638	-0.152012
-0.1000043	-0.099999	-0.0999974	-0.099994	-0.0999999	-0.1	-0.1	-0.0053625	-0.0111164	-0.029788	-0.080606	-0.163299	-0.245772	-0.296791
-0.1499994	-0.150002	-0.1500005	-0.1499999	-0.1499999	-0.1499999	-0.1499999	-0.0070871	-0.0153365	-0.0410504	-0.111743	-0.223836	-0.346945	-0.432804
-0.1999991	-0.199997	-0.1999943	-0.1999999	-0.1999999	-0.1999999	-0.1999999	-0.0091733	-0.0217734	-0.0538174	-0.14233	-0.279369	-0.435369	-0.561968
-0.250001	-0.249997	-0.249993	-0.25	-0.25	-0.25	-0.25	-0.012027	-0.0290933	-0.0695987	-0.177899	-0.335444	-0.517847	-0.68579
-0.300002	-0.299996	-0.29999	-0.3	-0.3	-0.3	-0.3	-0.0158385	-0.0382612	-0.0898436	-0.217823	-0.398163	-0.599807	-0.803747
-0.349997	-0.349994	-0.35	-0.35	-0.35	-0.349999	-0.35	-0.0211429	-0.0505533	-0.11639	-0.26507	-0.464653	-0.683981	-0.918548
-0.399996	-0.399992	-0.4	-0.4	-0.399999	-0.399999	-0.4	-0.0284749	-0.0671564	-0.151412	-0.320275	-0.537659	-0.772014	-1.06786
-0.449995	-0.449989	-0.45	-0.45	-0.45	-0.45	-0.45	-0.0383993	-0.0883426	-0.197219	-0.384132	-0.617649	-0.864719	-1.18053
-0.499993	-0.5	-0.5	-0.5	-0.5	-0.5	-0.5	-0.0516987	-0.116078	-0.249476	-0.456301	-0.704367	-0.963087	-1.29098
-0.54999	-0.55	-0.55	-0.55	-0.55	-0.55	-0.55	-0.0693494	-0.151109	-0.308709	-0.536403	-0.797724	-1.12021	-1.40326
-0.599987	-0.6	-0.6	-0.6	-0.599999	-0.6	-0.6	-0.0962125	-0.194819	-0.377262	-0.627021	-0.897556	-1.2254	-1.52238
