# Supplementary material for: Spatial control of doping in conducting polymers enables complementary, conformable, implantable internal ion-gated organic electrochemical transistors
Source: Nat Commun. 2025 Jan 9;16:517. doi: 10.1038/s41467-024-55284-w (PMC11717955; doi:10.1038/s41467-024-55284-w)
Supplement: Supplementary file 6 — Source Data [file 41467_2024_55284_MOESM6_ESM.zip › SourceDataFiles/Figure1/Figure1G/CIGT1G2.csv]

0.6	0.6	0.6	0.6	0.6	0.6	0.6	0.0642349	0.0720226	0.120541	0.19324	0.255728	0.367993	0.46355
0.55	0.55	0.55	0.55	0.55	0.55	0.55	0.0568404	0.0670142	0.122907	0.186245	0.245296	0.348848	0.436747
0.5	0.5	0.5	0.5	0.5	0.5	0.5	0.050993	0.0645851	0.11934	0.17774	0.234228	0.327526	0.408268
0.45	0.45	0.45	0.45	0.45	0.45	0.45	0.0454749	0.0620674	0.112637	0.16959	0.222142	0.30476	0.378372
0.4	0.4	0.4	0.4	0.4	0.4	0.4	0.040826	0.0588201	0.106288	0.159618	0.207732	0.280797	0.34689
0.35	0.35	0.35	0.35	0.35	0.35	0.35	0.0362611	0.0547827	0.098606	0.149191	0.191224	0.255254	0.313141
0.3	0.3	0.3	0.3	0.3	0.3	0.3	0.0318288	0.0507124	0.092342	0.136351	0.172634	0.227488	0.277065
0.25	0.25	0.25	0.25	0.25	0.25	0.25	0.0275022	0.0459863	0.0831593	0.121493	0.151567	0.197572	0.238179
0.2	0.2	0.2	0.2	0.2	0.2	0.2	0.0232736	0.0406279	0.0725578	0.103991	0.128848	0.164305	0.196505
0.1499999	0.15	0.15	0.15	0.15	0.15	0.1499993	0.0190171	0.0345304	0.0593657	0.084015	0.101751	0.127938	0.151685
0.1	0.0999999	0.0999999	0.1	0.0999999	0.0999997	0.0999994	0.0143328	0.0264826	0.0430879	0.0598701	0.0716936	0.0885913	0.103768
0.0499998	0.0499998	0.05	0.05	0.05	0.0499998	0.0499998	0.0083841	0.0150555	0.0232971	0.0317323	0.0374226	0.0456871	0.0531021
0	0	0	0	0	0	0	-0.0006226	-0.0006336	-0.000631	-0.0006328	-0.0006368	-0.0006476	-0.0006539
-0.0499997	-0.0499998	-0.0499999	-0.0500001	-0.0499999	-0.0499998	-0.0499998	-0.0146593	-0.0210671	-0.0292914	-0.0372983	-0.042486	-0.0502088	-0.056925
-0.1	-0.1	-0.1	-0.1	-0.1	-0.1	-0.0999997	-0.034852	-0.0467469	-0.0628173	-0.0781971	-0.0881785	-0.1028966	-0.115408
-0.15	-0.15	-0.15	-0.15	-0.15	-0.15	-0.1499996	-0.0615528	-0.0778613	-0.1013313	-0.12426	-0.137938	-0.158518	-0.175369
-0.2	-0.2	-0.2	-0.2	-0.2	-0.2	-0.2	-0.0947781	-0.117613	-0.145285	-0.172698	-0.189743	-0.216129	-0.236678
-0.25	-0.25	-0.25	-0.25	-0.250001	-0.25	-0.25	-0.13712	-0.158131	-0.191964	-0.224718	-0.244576	-0.275989	-0.298794
-0.3	-0.3	-0.3	-0.3	-0.300001	-0.3	-0.3	-0.179597	-0.203629	-0.242568	-0.280643	-0.302173	-0.337931	-0.362204
-0.35	-0.35	-0.35	-0.35	-0.35	-0.35	-0.35	-0.22758	-0.253718	-0.297001	-0.341398	-0.362167	-0.401011	-0.425944
-0.4	-0.4	-0.4	-0.4	-0.4	-0.4	-0.4	-0.28031	-0.308167	-0.355956	-0.403951	-0.423769	-0.464505	-0.490908
-0.45	-0.45	-0.45	-0.45	-0.45	-0.45	-0.45	-0.337654	-0.366753	-0.418311	-0.469667	-0.487072	-0.52847	-0.557626
-0.5	-0.5	-0.5	-0.5	-0.500001	-0.500001	-0.500001	-0.398445	-0.428618	-0.482492	-0.535664	-0.55115	-0.593695	-0.62451
-0.55	-0.55	-0.55	-0.550001	-0.550001	-0.550001	-0.550001	-0.462831	-0.49347	-0.549267	-0.603674	-0.616804	-0.662048	-0.693295
-0.6	-0.6	-0.6	-0.600001	-0.600001	-0.600001	-0.600001	-0.530326	-0.560975	-0.618249	-0.672106	-0.68454	-0.73093	-0.758183
