# Supplementary material for: Spatial control of doping in conducting polymers enables complementary, conformable, implantable internal ion-gated organic electrochemical transistors
Source: Nat Commun. 2025 Jan 9;16:517. doi: 10.1038/s41467-024-55284-w (PMC11717955; doi:10.1038/s41467-024-55284-w)
Supplement: Supplementary file 6 — Source Data [file 41467_2024_55284_MOESM6_ESM.zip › SourceDataFiles/Figure1/Figure1G/CIGT1G3.csv]

0.600001	0.6	0.600002	0.6	0.6	0.6	0.6	0.6	0.6	0.6	0.6	0.6	0.6	0.0345973	0.0452972	0.063145	0.093293	0.137688	0.198678	0.274256	0.354184	0.435088	0.519195	0.589387	0.650765	0.703266
0.55	0.55	0.55	0.55	0.55	0.55	0.55	0.55	0.55	0.55	0.55	0.55	0.55	0.0321537	0.0429617	0.0605607	0.089808	0.133156	0.192423	0.265273	0.341805	0.418414	0.495815	0.559853	0.614114	0.659405
0.5	0.500002	0.5	0.5	0.5	0.5	0.5	0.5	0.5	0.5	0.5	0.5	0.5	0.0300354	0.0406327	0.0581418	0.0867659	0.128836	0.186047	0.256066	0.328773	0.400081	0.470014	0.526736	0.573908	0.612284
0.45	0.45	0.45	0.450001	0.45	0.45	0.45	0.45	0.45	0.45	0.45	0.45	0.45	0.0280466	0.0386304	0.055819	0.0836445	0.12427	0.17933	0.245965	0.313937	0.378862	0.440599	0.489785	0.529819	0.561793
0.400003	0.4	0.4	0.4	0.4	0.4	0.4	0.4	0.4	0.4	0.4	0.4	0.4	0.0263128	0.0367212	0.0535233	0.0804395	0.119422	0.171844	0.234308	0.296211	0.353834	0.40696	0.448619	0.481934	0.508088
0.35	0.350006	0.350001	0.35	0.35	0.35	0.35	0.35	0.35	0.35	0.35	0.35	0.35	0.0247016	0.0348602	0.051271	0.0770681	0.11383	0.162935	0.220019	0.274897	0.324443	0.368851	0.403267	0.430414	0.451417
0.3	0.3	0.3	0.3	0.3	0.3	0.3	0.3	0.3	0.3	0.3	0.3	0.3	0.0231138	0.0330637	0.0487455	0.0729708	0.10706	0.151844	0.202338	0.249189	0.290296	0.326417	0.354091	0.37563	0.392086
0.249998	0.25	0.250005	0.25	0.25	0.25	0.25	0.25	0.25	0.25	0.25	0.25	0.25	0.0215469	0.0309389	0.0455563	0.0677374	0.098345	0.1377	0.180315	0.21866	0.251541	0.279902	0.301388	0.317989	0.330499
0.1999999	0.2000044	0.1999998	0.2000012	0.1999996	0.2	0.2	0.2	0.1999999	0.2	0.2	0.2	0.2	0.0197332	0.0282229	0.0412498	0.0607643	0.0872493	0.119467	0.153553	0.183327	0.208373	0.229604	0.24558	0.257817	0.266956
0.1499999	0.1499999	0.1499998	0.1499997	0.1500018	0.1499999	0.15	0.15	0.1499999	0.15	0.15	0.15	0.15	0.0171804	0.0243284	0.0352056	0.0511809	0.0720196	0.096713	0.121927	0.143391	0.161128	0.175997	0.187122	0.19558	0.201785
0.0999999	0.0999999	0.0999998	0.0999997	0.0999997	0.0999996	0.0999996	0.1	0.0999999	0.1	0.0999999	0.1	0.1	0.0133517	0.0186256	0.0266929	0.0381338	0.0525268	0.0692712	0.0857531	0.099127	0.11023	0.119465	0.126365	0.131539	0.135249
0.0499999	0.0499999	0.0499998	0.0499999	0.0499998	0.0499998	0.0500001	0.0499998	0.0499999	0.0499999	0.0499967	0.0499999	0.0499973	0.0075826	0.0105049	0.0149458	0.0210096	0.0283626	0.0366654	0.0445992	0.0510946	0.0562809	0.0606213	0.0638137	0.0661801	0.0678187
0	-1.1e-06	0	-4e-07	-9e-07	1.7e-06	0	-3.7e-06	-2e-06	1.7e-06	0	5.1e-06	0	-0.0006447	-0.0006464	-0.0006503	-0.0006641	-0.0006759	-0.0006772	-0.0006778	-0.0006989	-0.0007074	-0.0007053	-0.0007116	-0.0007142	-0.0007249
-0.0500044	-0.0499999	-0.0499999	-0.0499998	-0.0499998	-0.0499998	-0.0499998	-0.0499999	-0.0499999	-0.0499999	-0.0499999	-0.05	-0.05	-0.0118895	-0.0154005	-0.0205286	-0.027057	-0.0345266	-0.0424575	-0.0496627	-0.0554538	-0.060067	-0.0638435	-0.0665641	-0.0684606	-0.0697045
-0.0999998	-0.0999997	-0.0999996	-0.0999996	-0.1000003	-0.0999996	-0.0999996	-0.1	-0.1	-0.1	-0.1	-0.1	-0.1	-0.0266963	-0.0341675	-0.0449711	-0.0582231	-0.0729831	-0.0882643	-0.1018971	-0.112582	-0.121221	-0.128197	-0.133088	-0.136417	-0.138516
-0.1499995	-0.1499994	-0.1499993	-0.1499971	-0.15	-0.15	-0.15	-0.15	-0.15	-0.15	-0.15	-0.15	-0.15	-0.0455808	-0.0573948	-0.0741519	-0.0940403	-0.115478	-0.137349	-0.156658	-0.172118	-0.184203	-0.193828	-0.20039	-0.204753	-0.207353
-0.1999992	-0.1999978	-0.2	-0.2	-0.2	-0.2	-0.2	-0.2	-0.2	-0.2	-0.2	-0.2	-0.2	-0.0690793	-0.0853577	-0.107906	-0.134009	-0.161914	-0.18974	-0.214152	-0.233546	-0.248575	-0.260229	-0.268025	-0.272999	-0.275824
-0.249999	-0.25	-0.25	-0.25	-0.25	-0.25	-0.25	-0.25	-0.25	-0.25	-0.25	-0.25	-0.25	-0.0976002	-0.118053	-0.146295	-0.178175	-0.211772	-0.244922	-0.273809	-0.296548	-0.313869	-0.327065	-0.335647	-0.340912	-0.343713
-0.3	-0.3	-0.3	-0.3	-0.3	-0.3	-0.3	-0.3	-0.3	-0.3	-0.3	-0.3	-0.3	-0.13127	-0.15566	-0.189031	-0.225975	-0.264733	-0.302947	-0.335341	-0.360756	-0.379836	-0.394029	-0.403002	-0.408299	-0.410953
-0.35	-0.35	-0.35	-0.35	-0.35	-0.35	-0.35	-0.35	-0.35	-0.35	-0.35	-0.35	-0.35	-0.170614	-0.197966	-0.235688	-0.277123	-0.320957	-0.362664	-0.39837	-0.425845	-0.446082	-0.460836	-0.469882	-0.475054	-0.477441
-0.4	-0.4	-0.4	-0.4	-0.4	-0.4	-0.4	-0.4	-0.4	-0.4	-0.4	-0.4	-0.4	-0.215491	-0.244634	-0.285981	-0.331384	-0.379094	-0.424471	-0.462602	-0.491484	-0.512372	-0.527219	-0.536166	-0.541092	-0.543058
-0.45	-0.45	-0.45	-0.45	-0.45	-0.45	-0.45	-0.45	-0.45	-0.45	-0.45	-0.45	-0.45	-0.266454	-0.295391	-0.339789	-0.388689	-0.439892	-0.488002	-0.528121	-0.557382	-0.578529	-0.593052	-0.601755	-0.606283	-0.607608
-0.5	-0.5	-0.5	-0.5	-0.5	-0.5	-0.5	-0.5	-0.5	-0.5	-0.5	-0.5	-0.5	-0.320854	-0.350162	-0.397046	-0.449798	-0.503223	-0.553284	-0.593811	-0.623278	-0.644044	-0.658184	-0.666502	-0.670382	-0.670732
-0.55	-0.55	-0.55	-0.55	-0.55	-0.55	-0.55	-0.55	-0.55	-0.55	-0.55	-0.55	-0.55	-0.380157	-0.408928	-0.458712	-0.513098	-0.569235	-0.619565	-0.659822	-0.688692	-0.708907	-0.722478	-0.730089	-0.733119	-0.731862
-0.6	-0.6	-0.6	-0.6	-0.6	-0.6	-0.6	-0.6	-0.6	-0.6	-0.6	-0.6	-0.6	-0.443494	-0.472635	-0.522819	-0.579675	-0.63669	-0.68636	-0.725542	-0.753426	-0.772811	-0.785649	-0.792336	-0.793902	-0.790729
