# Supplementary material for: Spatial control of doping in conducting polymers enables complementary, conformable, implantable internal ion-gated organic electrochemical transistors
Source: Nat Commun. 2025 Jan 9;16:517. doi: 10.1038/s41467-024-55284-w (PMC11717955; doi:10.1038/s41467-024-55284-w)
Supplement: Supplementary file 6 — Source Data [file 41467_2024_55284_MOESM6_ESM.zip › SourceDataFiles/Figure1/Figure1G/CIGT1G7.csv]

0.6	0.6	0.6	0.6	0.6	0.6	0.6	0.6	0.6	0.6	0.6	0.6	0.6	0.290583	0.258665	0.248849	0.254863	0.270917	0.294135	0.322231	0.35307	0.386324	0.421246	0.453893	0.482498	0.504492
0.55	0.55	0.55	0.55	0.55	0.55	0.55	0.55	0.55	0.55	0.55	0.55	0.55	0.256557	0.229419	0.221242	0.228871	0.24496	0.26694	0.293236	0.322269	0.352943	0.385907	0.416626	0.443242	0.462825
0.5	0.5	0.5	0.5	0.5	0.5	0.5	0.5	0.5	0.5	0.5	0.5	0.5	0.223769	0.200091	0.194743	0.20317	0.218954	0.239476	0.263956	0.290819	0.319276	0.350099	0.378904	0.403437	0.421421
0.45	0.45	0.45	0.45	0.45	0.45	0.45	0.45	0.45	0.45	0.45	0.45	0.45	0.191651	0.172407	0.169598	0.178627	0.193365	0.212383	0.234587	0.259328	0.285743	0.314305	0.340915	0.363452	0.380133
0.4	0.4	0.4	0.4	0.4	0.4	0.4	0.4	0.4	0.4	0.4	0.4	0.4	0.161576	0.146413	0.1457	0.154482	0.16797	0.1854	0.205533	0.228159	0.252441	0.278307	0.302729	0.323198	0.338427
0.35	0.35	0.35	0.35	0.35	0.35	0.35	0.35	0.35	0.35	0.35	0.35	0.35	0.133523	0.122356	0.122893	0.130871	0.14311	0.158553	0.176833	0.197225	0.219062	0.242118	0.264081	0.282476	0.29649
0.3	0.3	0.3	0.3	0.3	0.3	0.3	0.3	0.3	0.3	0.3	0.3	0.3	0.10785	0.100054	0.101134	0.108289	0.118897	0.132536	0.148574	0.166652	0.18589	0.205996	0.225363	0.241696	0.254092
0.250001	0.25	0.25	0.25	0.25	0.25	0.25	0.25	0.25	0.25	0.25	0.25	0.25	0.0849228	0.0795499	0.0807192	0.0867332	0.095462	0.107093	0.121011	0.13643	0.153028	0.17016	0.186561	0.20072	0.211445
0.2000005	0.2000002	0.1999976	0.2000002	0.2000001	0.2000002	0.2	0.2	0.2	0.2	0.2	0.2	0.2	0.0637883	0.0603017	0.0612107	0.0660273	0.0731505	0.0826623	0.094064	0.106775	0.120491	0.134554	0.14798	0.159646	0.168651
0.1500003	0.1499959	0.1500001	0.149998	0.1499968	0.1499963	0.1500001	0.1500001	0.15	0.15	0.15	0.15	0.15	0.0450133	0.042548	0.0431892	0.0466778	0.05217	0.0593777	0.0682721	0.0781257	0.088557	0.099444	0.109718	0.118764	0.125903
0.1000001	0.1000001	0.1000001	0.1000002	0.1000001	0.1000001	0.1000001	0.1	0.1000001	0.1	0.1	0.1	0.0999999	0.0280336	0.0263948	0.0267614	0.0289949	0.0327186	0.0375709	0.0435537	0.0503277	0.0576394	0.0651619	0.0722944	0.0784893	0.0835276
0.0500001	0.05	0.0499981	0.049999	0.0500001	0.0500001	0.05	0.0500001	0.0499977	0.0499965	0.05	0.05	0.0500009	0.0128024	0.0119694	0.0120988	0.0131762	0.0150264	0.0174429	0.0204766	0.0239553	0.0277219	0.0316092	0.0353048	0.0385074	0.0411501
1e-07	-4e-07	0	0	0	7e-07	0	0	0	-1e-07	-2e-06	-1.7e-06	0	-0.0006346	-0.0006358	-0.0006352	-0.0006377	-0.0006405	-0.0006483	-0.0006553	-0.0006495	-0.0006524	-0.0006507	-0.0006541	-0.0006557	-0.0006543
-0.0500001	-0.0500001	-0.0500001	-0.0500001	-0.0500025	-0.0500002	-0.0500001	-0.0500001	-0.0500001	-0.0500001	-0.0500001	-0.0500001	-0.0500001	-0.0122642	-0.0113677	-0.011406	-0.0124246	-0.0141741	-0.0165844	-0.0195896	-0.0231511	-0.0270932	-0.0312467	-0.0352336	-0.0387293	-0.0417095
-0.1000002	-0.1000001	-0.1000002	-0.1000002	-0.1000002	-0.1000002	-0.1000011	-0.100004	-0.1000002	-0.1000012	-0.1000001	-0.0999997	-0.1000001	-0.0220874	-0.0203241	-0.0203479	-0.0223042	-0.0256149	-0.0302438	-0.03623	-0.0432974	-0.0513018	-0.0597868	-0.0680839	-0.0754117	-0.0818074
-0.1500003	-0.1500003	-0.1500054	-0.1500058	-0.1500002	-0.1500003	-0.1500003	-0.1500003	-0.1500009	-0.1500003	-0.1500024	-0.15	-0.15	-0.0301868	-0.0277381	-0.0277703	-0.030548	-0.0351854	-0.0417612	-0.0504805	-0.061057	-0.0729947	-0.0860553	-0.0988535	-0.110196	-0.120556
-0.2000024	-0.2000003	-0.2000003	-0.2000003	-0.2000003	-0.2000003	-0.2000004	-0.2000004	-0.2000004	-0.2	-0.2	-0.2	-0.2	-0.0367868	-0.0337951	-0.0339711	-0.0374518	-0.0432088	-0.0515679	-0.0625862	-0.0764887	-0.0922552	-0.109464	-0.126977	-0.143263	-0.15817
-0.250001	-0.250001	-0.250001	-0.250001	-0.250001	-0.250001	-0.250005	-0.250001	-0.25	-0.25	-0.25	-0.25	-0.25	-0.0421395	-0.0388552	-0.0393096	-0.0434281	-0.050144	-0.0600062	-0.0730462	-0.0895576	-0.108815	-0.130571	-0.152875	-0.174137	-0.194235
-0.300001	-0.300001	-0.300004	-0.300003	-0.300001	-0.300001	-0.300001	-0.300004	-0.3	-0.3	-0.3	-0.3	-0.3	-0.0465115	-0.043278	-0.0440256	-0.0486576	-0.0563316	-0.067484	-0.0823204	-0.1011621	-0.123582	-0.149204	-0.176009	-0.2031	-0.228941
-0.350001	-0.35	-0.35	-0.35	-0.35	-0.35	-0.350003	-0.35	-0.35	-0.35	-0.35	-0.35	-0.35	-0.0500755	-0.0473142	-0.0481273	-0.0534848	-0.0618745	-0.0741471	-0.0907473	-0.111544	-0.136656	-0.166217	-0.197133	-0.230223	-0.262226
-0.400001	-0.4	-0.4	-0.4	-0.4	-0.4	-0.4	-0.4	-0.4	-0.4	-0.4	-0.4	-0.4	-0.0532065	-0.0508261	-0.0520627	-0.0578951	-0.0672223	-0.0807448	-0.0986318	-0.12136	-0.148847	-0.181667	-0.216955	-0.256034	-0.294482
-0.45	-0.450006	-0.45	-0.45	-0.45	-0.450005	-0.45	-0.45	-0.45	-0.45	-0.45	-0.45	-0.45	-0.0561427	-0.0541353	-0.0559858	-0.0622991	-0.0726105	-0.0873355	-0.106346	-0.131119	-0.160727	-0.196542	-0.235915	-0.281471	-0.326093
-0.500001	-0.500001	-0.5	-0.5	-0.500001	-0.5	-0.5	-0.5	-0.5	-0.5	-0.5	-0.5	-0.5	-0.0587826	-0.0573479	-0.0601318	-0.066958	-0.0778506	-0.0940518	-0.114522	-0.141028	-0.172961	-0.211122	-0.254901	-0.306822	-0.357202
-0.550001	-0.550002	-0.550001	-0.55	-0.55	-0.550002	-0.55	-0.55	-0.55	-0.55	-0.55	-0.55	-0.55	-0.0610176	-0.060093	-0.0638859	-0.0720253	-0.0839675	-0.1013807	-0.123729	-0.151996	-0.185905	-0.226512	-0.275319	-0.332551	-0.388369
-0.600001	-0.600001	-0.6	-0.600003	-0.600003	-0.6	-0.6	-0.6	-0.6	-0.6	-0.6	-0.6	-0.6	-0.0629123	-0.062312	-0.0672645	-0.0770205	-0.0906167	-0.109647	-0.133541	-0.163375	-0.199366	-0.243267	-0.29674	-0.359376	-0.419036
