# Supplementary material for: Spatial control of doping in conducting polymers enables complementary, conformable, implantable internal ion-gated organic electrochemical transistors
Source: Nat Commun. 2025 Jan 9;16:517. doi: 10.1038/s41467-024-55284-w (PMC11717955; doi:10.1038/s41467-024-55284-w)
Supplement: Supplementary file 6 — Source Data [file 41467_2024_55284_MOESM6_ESM.zip › SourceDataFiles/Figure1/Figure1G/CIGT1G6.csv]

0.600001	0.6	0.6	0.6	0.599999	0.599999	0.6	0.113063	0.140576	0.159722	0.163742	0.163062	0.105385	0.0621154
0.55	0.55	0.549999	0.549999	0.549999	0.549999	0.55	0.108847	0.13568	0.153714	0.156384	0.152873	0.0996093	0.0568061
0.5	0.5	0.499999	0.499999	0.499999	0.499999	0.5	0.10416	0.130119	0.146603	0.147581	0.141516	0.0907255	0.0510218
0.45	0.45	0.449999	0.449999	0.449999	0.449998	0.45	0.098887	0.123549	0.138181	0.137191	0.129009	0.0812629	0.0450017
0.4	0.399999	0.399999	0.399999	0.399999	0.399998	0.399998	0.0931849	0.115821	0.128364	0.125419	0.115512	0.0713933	0.0388462
0.35	0.349999	0.349999	0.349999	0.349999	0.349998	0.349998	0.0862841	0.106897	0.116919	0.112082	0.101203	0.0612238	0.0327676
0.3	0.3	0.299999	0.299999	0.299999	0.299999	0.299997	0.0783206	0.096363	0.103884	0.0982821	0.0864634	0.0510002	0.0267964
0.25	0.25	0.249999	0.249999	0.249999	0.249998	0.249998	0.069144	0.0852006	0.0901851	0.0826527	0.0710243	0.040993	0.021143
0.1999998	0.1999997	0.1999996	0.1999995	0.1999991	0.1999983	0.1999984	0.0585425	0.0710201	0.0737298	0.0662652	0.0555325	0.0312449	0.0158458
0.1499997	0.1499997	0.1499996	0.1499994	0.1499992	0.1499987	0.1499984	0.04633	0.0552424	0.0562548	0.0493483	0.0403254	0.0219857	0.0109697
0.0999999	0.0999997	0.0999997	0.0999993	0.0999993	0.0999988	0.0999986	0.0323845	0.0379408	0.0378021	0.0322973	0.025714	0.0135031	0.0065787
0.0499999	0.0499999	0.0499997	0.0499996	0.0499994	0.0499994	0.0499988	0.0167021	0.0192651	0.0186993	0.0155042	0.011931	0.0059001	0.0026638
-1e-07	-1e-07	-2e-07	-2e-07	-2e-07	-7e-07	-1e-06	-0.0006867	-0.000673	-0.0006813	-0.0007015	-0.0007287	-0.000739	-0.0007673
-0.0499999	-0.05	-0.05	-0.0499999	-0.0500001	-0.0500007	-0.0500005	-0.0196574	-0.02144	-0.0199356	-0.0159433	-0.0120878	-0.0064313	-0.0037487
-0.0999998	-0.0999997	-0.0999996	-0.0999996	-0.0999998	-0.1000001	-0.1000004	-0.0400033	-0.0426767	-0.0386138	-0.0298814	-0.0220624	-0.0112554	-0.0063159
-0.1499997	-0.1499995	-0.1499994	-0.1499992	-0.1499994	-0.1499997	-0.1500003	-0.0613844	-0.0639637	-0.0563282	-0.0423094	-0.0305959	-0.015257	-0.008497
-0.1999994	-0.1999992	-0.199999	-0.1999989	-0.199999	-0.1999994	-0.2000004	-0.0833675	-0.0848624	-0.0726961	-0.0530255	-0.0378238	-0.0184879	-0.0103453
-0.249999	-0.249999	-0.249999	-0.249999	-0.249999	-0.25	-0.25	-0.105466	-0.103787	-0.0874655	-0.0620233	-0.0437715	-0.0210799	-0.0117894
-0.299999	-0.299999	-0.299998	-0.299998	-0.299998	-0.3	-0.3	-0.127571	-0.123066	-0.1002542	-0.0693921	-0.0484095	-0.0229976	-0.0126251
-0.349998	-0.349998	-0.349998	-0.349997	-0.35	-0.35	-0.35	-0.149221	-0.140676	-0.107573	-0.0751311	-0.0517952	-0.0243228	-0.0125785
-0.399998	-0.399997	-0.399997	-0.4	-0.4	-0.4	-0.4	-0.169622	-0.156177	-0.117799	-0.0792151	-0.0539567	-0.025175	-0.0130292
-0.449996	-0.449997	-0.45	-0.45	-0.45	-0.45	-0.45	-0.188203	-0.16891	-0.124988	-0.0817474	-0.0548668	-0.0244903	-0.0131441
-0.499996	-0.5	-0.5	-0.5	-0.5	-0.5	-0.5	-0.204414	-0.178419	-0.129261	-0.0825296	-0.0546066	-0.0241009	-0.0128829
-0.55	-0.55	-0.55	-0.55	-0.55	-0.55	-0.55	-0.217147	-0.184103	-0.130494	-0.0820216	-0.0537704	-0.0242895	-0.0118322
-0.6	-0.6	-0.6	-0.6	-0.6	-0.6	-0.6	-0.225447	-0.186103	-0.129314	-0.0807531	-0.0538352	-0.0193322	-0.0107499
