# Supplementary material for: Spatial control of doping in conducting polymers enables complementary, conformable, implantable internal ion-gated organic electrochemical transistors
Source: Nat Commun. 2025 Jan 9;16:517. doi: 10.1038/s41467-024-55284-w (PMC11717955; doi:10.1038/s41467-024-55284-w)
Supplement: Supplementary file 6 — Source Data [file 41467_2024_55284_MOESM6_ESM.zip › SourceDataFiles/Figure1/Figure1G/CIGT1G4.csv]

-0.6	-0.599999	-0.599999	-0.6	-0.6	-0.6	-0.600001	-0.576824	-0.97992	-1.37436	-1.6615	-1.82298	-1.88619	-1.8292
-0.55	-0.55	-0.55	-0.55	-0.55	-0.55	-0.55	-0.390045	-0.783754	-1.1829	-1.47019	-1.64403	-1.72336	-1.67328
-0.5	-0.5	-0.5	-0.5	-0.5	-0.5	-0.5	-0.228898	-0.567459	-0.95713	-1.25368	-1.44529	-1.55143	-1.52642
-0.45	-0.45	-0.45	-0.45	-0.45	-0.45	-0.45	-0.116516	-0.371256	-0.727781	-1.02411	-1.23369	-1.36982	-1.37371
-0.399999	-0.4	-0.4	-0.4	-0.4	-0.4	-0.4	-0.0516835	-0.215254	-0.51352	-0.795602	-1.01849	-1.18097	-1.22096
-0.35	-0.35	-0.35	-0.35	-0.35	-0.35	-0.35	-0.0201181	-0.108623	-0.328646	-0.579845	-0.805145	-0.9872	-1.0635
-0.3	-0.3	-0.3	-0.3	-0.3	-0.3	-0.3	-0.0070635	-0.0476769	-0.185743	-0.387807	-0.60179	-0.792281	-0.897758
-0.25	-0.25	-0.25	-0.25	-0.25	-0.25	-0.25	-0.0024444	-0.0183851	-0.091224	-0.232395	-0.417832	-0.605351	-0.730552
-0.2	-0.1999992	-0.2000001	-0.2	-0.2	-0.2	-0.2	-0.0010774	-0.0063998	-0.0388555	-0.121382	-0.261513	-0.431606	-0.561957
-0.15	-0.15	-0.1499999	-0.1500002	-0.15	-0.15	-0.15	-0.0007342	-0.0022237	-0.0144303	-0.0542686	-0.142505	-0.276747	-0.389741
-0.1	-0.0999999	-0.1	-0.0999998	-0.0999999	-0.1	-0.1	-0.0006584	-0.0010081	-0.0047681	-0.0203994	-0.0643735	-0.150259	-0.239745
-0.05	-0.05	-0.05	-0.0500001	-0.0500002	-0.0499985	-0.05	-0.000642	-0.000707	-0.0015445	-0.0059451	-0.0209586	-0.0590997	-0.110518
0	0	4e-07	0	0	0	0	-0.0006392	-0.0006401	-0.0006414	-0.0006482	-0.0006575	-0.0006988	-0.0007579
0.0500004	0.0500002	0.05	0.0500005	0.05	0.05	0.0499993	-0.0006373	-0.0006256	-0.0004189	0.0009852	0.0076342	0.0320355	0.0839788
0.1	0.1	0.1	0.1000005	0.1000001	0.1	0.1	-0.0006373	-0.0006245	-0.0003681	0.0014491	0.010727	0.0486621	0.14325
0.15	0.1500002	0.15	0.15	0.1499999	0.150001	0.15	-0.0006387	-0.0006245	-0.0003557	0.0015892	0.0120348	0.0560433	0.183821
0.2000003	0.2	0.2000001	0.2000001	0.2000011	0.2000012	0.2	-0.000639	-0.0006225	-0.0003524	0.0016473	0.0126337	0.0585117	0.210545
0.25	0.25	0.25	0.25	0.25	0.25	0.25	-0.0006396	-0.0006215	-0.000352	0.0016849	0.0130088	0.0597487	0.231064
0.3	0.3	0.300001	0.3	0.3	0.299999	0.3	-0.0006392	-0.0006219	-0.0003516	0.0017135	0.0132928	0.0621651	0.246531
0.35	0.35	0.35	0.35	0.35	0.349999	0.35	-0.0006389	-0.000621	-0.0003506	0.0017378	0.0135263	0.065102	0.256542
0.4	0.4	0.4	0.4	0.4	0.399999	0.4	-0.0006379	-0.0006226	-0.0003504	0.0017456	0.0136764	0.0672224	0.264789
0.45	0.45	0.45	0.45	0.45	0.45	0.45	-0.0006372	-0.0006221	-0.0003503	0.001763	0.013816	0.0685497	0.269948
0.5	0.5	0.5	0.5	0.5	0.499999	0.5	-0.0006366	-0.0006231	-0.0003559	0.0017885	0.0140404	0.0690373	0.275358
0.550001	0.55	0.55	0.55	0.55	0.55	0.55	-0.0006363	-0.0006233	-0.0003553	0.001806	0.0141133	0.0708277	0.28012
0.6	0.600001	0.6	0.6	0.6	0.6	0.6	-0.0006355	-0.0006227	-0.0003549	0.0018306	0.0141994	0.0717501	0.285421
