# Supplementary material for: Spatial control of doping in conducting polymers enables complementary, conformable, implantable internal ion-gated organic electrochemical transistors
Source: Nat Commun. 2025 Jan 9;16:517. doi: 10.1038/s41467-024-55284-w (PMC11717955; doi:10.1038/s41467-024-55284-w)
Supplement: Supplementary file 6 — Source Data [file 41467_2024_55284_MOESM6_ESM.zip › SourceDataFiles/Figure1/Figure1G/CIGT1G5.csv]

0.6	0.6	0.6	0.6	0.6	0.6	0.6	20.8495	20.2164	19.548	18.794	17.9315	16.9317	15.7831
0.54	0.54	0.54	0.54	0.54	0.54	0.54	18.6451	18.07	17.4364	16.7193	15.9017	14.9508	13.8595
0.48	0.48	0.48	0.48	0.48	0.48	0.48	16.4745	15.9424	15.3421	14.6625	13.8908	12.9925	11.9716
0.42	0.42	0.42	0.42	0.42	0.42	0.42	14.3201	13.8283	13.2678	12.633	11.9157	11.0871	10.1446
0.36	0.36	0.36	0.36	0.36	0.36	0.36	12.1846	11.7335	11.2215	10.6431	9.9919	9.2413	8.3859
0.3	0.3	0.3	0.3	0.3	0.3	0.3	10.0657	9.6664	9.2131	8.69404	8.12284	7.46301	6.71929
0.24	0.24	0.24	0.24	0.24	0.24	0.24	7.96894	7.63077	7.24643	6.81281	6.32804	5.77166	5.14872
0.1799999	0.18	0.18	0.1800001	0.1800001	0.1800002	0.1800002	5.91063	5.64293	5.33858	4.99496	4.61057	4.17169	3.68381
0.12	0.12	0.12	0.1200001	0.1200001	0.1200001	0.1200001	3.89308	3.70508	3.49077	3.24909	2.97844	2.6711	2.33309
0.0599999	0.06	0.06	0.06	0.06	0.06	0.06	1.92195	1.82313	1.71004	1.58248	1.43969	1.27865	1.10392
-1.9e-06	-1.9e-06	-1.6e-06	-1.5e-06	-1.4e-06	-1.1e-06	-1.2e-06	0.0030017	0.0028597	0.0027818	0.002652	0.002524	0.0023844	0.0022055
-0.06	-0.06	-0.0600001	-0.0600001	-0.0600001	-0.0600001	-0.0600003	-1.85815	-1.74668	-1.61934	-1.47587	-1.31673	-1.14113	-0.963023
-0.1200001	-0.1200001	-0.1200001	-0.1200001	-0.1200002	-0.1200002	-0.1200005	-3.65554	-3.42222	-3.15421	-2.85268	-2.52041	-2.15967	-1.78902
-0.1800001	-0.1800002	-0.1800002	-0.1800003	-0.1800002	-0.1800003	-0.1800003	-5.37991	-5.01286	-4.58964	-4.11472	-3.59708	-3.04505	-2.4907
-0.24	-0.24	-0.24	-0.240001	-0.240001	-0.240001	-0.240001	-7.02118	-6.50781	-5.91377	-5.25122	-4.5392	-3.79629	-3.06489
-0.300001	-0.300001	-0.300001	-0.300001	-0.300001	-0.300001	-0.300001	-8.56802	-7.89292	-7.11398	-6.25237	-5.34294	-4.41532	-3.51784
-0.360001	-0.360001	-0.360001	-0.360001	-0.360001	-0.360001	-0.360001	-10.00404	-9.15473	-8.1766	-7.10992	-6.00816	-4.90591	-3.85818
-0.42	-0.420001	-0.420001	-0.420001	-0.420002	-0.420001	-0.420001	-11.2705	-10.27579	-9.0908	-7.8219	-6.53852	-5.27769	-4.09752
-0.48	-0.48	-0.480002	-0.480002	-0.480002	-0.480002	-0.480001	-12.4503	-11.1663	-9.85134	-8.39145	-6.94255	-5.54218	-4.25269
-0.54	-0.54	-0.54	-0.540002	-0.540002	-0.540002	-0.540001	-13.4603	-12.0038	-10.3642	-8.82644	-7.23377	-5.71645	-4.34355
-0.6	-0.6	-0.6	-0.600002	-0.600002	-0.600002	-0.600001	-14.2938	-12.6705	-10.8782	-9.14136	-7.4281	-5.8195	-4.3872
