# Supplementary material for: Spatial control of doping in conducting polymers enables complementary, conformable, implantable internal ion-gated organic electrochemical transistors
Source: Nat Commun. 2025 Jan 9;16:517. doi: 10.1038/s41467-024-55284-w (PMC11717955; doi:10.1038/s41467-024-55284-w)
Supplement: Supplementary file 6 — Source Data [file 41467_2024_55284_MOESM6_ESM.zip › SourceDataFiles/Figure1/Figure1F/CIGT1F2.csv]

0.001	0.0008	0.0004	0.0002	0.0001	4e-05	2e-05	1.6e-05	8e-06	4e-06
1.445e-06	1.59833333333333e-06	2.24662922284629e-06	6.475e-06	8.85166666666668e-05	9.8166666666667e-05	0.000171333333333333	0.0016265	0.000341833333333334	0.000942500000000002
