# Supplementary material for: Spatial control of doping in conducting polymers enables complementary, conformable, implantable internal ion-gated organic electrochemical transistors
Source: Nat Commun. 2025 Jan 9;16:517. doi: 10.1038/s41467-024-55284-w (PMC11717955; doi:10.1038/s41467-024-55284-w)
Supplement: Supplementary file 6 — Source Data [file 41467_2024_55284_MOESM6_ESM.zip › SourceDataFiles/Figure1/Figure1F/CIGT1F1.csv]

0.001	0.0008	0.0004	0.0002	0.0001	4e-05	2e-05	1.6e-05	8e-06	4e-06
3.39999999999984e-08	3.80000000000008e-08	6.59999999999966e-08	6.20000000000005e-08	1.20000000000009e-08	1.034e-06	4.38000000000001e-07	1.1314e-05	1.6544e-05	8.07960000000001e-05
