# Supplementary material for: Spatial control of doping in conducting polymers enables complementary, conformable, implantable internal ion-gated organic electrochemical transistors
Source: Nat Commun. 2025 Jan 9;16:517. doi: 10.1038/s41467-024-55284-w (PMC11717955; doi:10.1038/s41467-024-55284-w)
Supplement: Supplementary file 6 — Source Data [file 41467_2024_55284_MOESM6_ESM.zip › SourceDataFiles/Figure1/Figure1D/CIGT1D4.csv]

0.6	0.6	0.6	0.6	0.6	0.6	0.6	0.6	0.6	0.6	0.6	0.6	0.6	0.6	0.000511131	0.000537789	0.000527669	0.00051511	0.00049966	0.000481972	0.000460839	0.000432211	0.000406472	0.00038669	0.000363278	0.00033837	0.000316276	0.000296526
0.54	0.54	0.54	0.54	0.54	0.54	0.54	0.54	0.54	0.54	0.54	0.54	0.54	0.54	0.000485162	0.000505166	0.000496807	0.000484543	0.000469823	0.000453196	0.000434344	0.000408816	0.000384875	0.000366775	0.000345278	0.000322893	0.000302867	0.000284842
0.48	0.48	0.48	0.48	0.48	0.48	0.48	0.48	0.48	0.48	0.48	0.48	0.48	0.48	0.000451443	0.000466774	0.000460003	0.000448382	0.000435119	0.000419465	0.000402878	0.000380241	0.000358243	0.000341858	0.00032264	0.000302681	0.000284602	0.000268391
0.42	0.42	0.42	0.42	0.42	0.42	0.42	0.42	0.42	0.42	0.42	0.42	0.42	0.42	0.000411357	0.00042329	0.00041722	0.000407174	0.000394837	0.000381073	0.000366475	0.000346868	0.000327221	0.000312429	0.000295566	0.000277984	0.000262053	0.000247709
0.36	0.36	0.36	0.36	0.36	0.36	0.36	0.36	0.36	0.36	0.36	0.36	0.36	0.36	0.000366039	0.000374748	0.000369892	0.000360776	0.000349828	0.000337792	0.000325639	0.000308812	0.000291821	0.000278916	0.000264348	0.000249095	0.000235299	0.000222889
0.3	0.3	0.3	0.3	0.3	0.3	0.3	0.3	0.3	0.3	0.3	0.3	0.3	0.3	0.000314978	0.000321324	0.00031741	0.00030958	0.000300307	0.000290489	0.000280641	0.000266522	0.000252307	0.000241416	0.000229153	0.000216359	0.000204611	0.000194205
0.24	0.24	0.24	0.24	0.24	0.24	0.24	0.24	0.24	0.24	0.24	0.24	0.24	0.24	0.000259494	0.000263954	0.00026054	0.000254353	0.000246874	0.000239136	0.000231281	0.000220056	0.000208815	0.000200157	0.000190349	0.000179869	0.000170429	0.000162014
0.18	0.18	0.18	0.18	0.18	0.18	0.18	0.18	0.18	0.18	0.18	0.18	0.1799999	0.18	0.000199802	0.000202912	0.000200153	0.000195557	0.000189916	0.000184134	0.000178315	0.000170076	0.000161738	0.000155216	0.000147856	0.000139993	0.000132879	0.000126476
0.12	0.12	0.12	0.12	0.12	0.12	0.12	0.12	0.12	0.12	0.12	0.12	0.12	0.1200002	0.00013668	0.00013845	0.000136607	0.000133543	0.000129719	0.000125964	0.000122156	0.000116718	0.000111236	0.000106872	0.000102065	9.676e-05	9.2017e-05	8.77157e-05
0.0599997	0.0599997	0.0599998	0.0599998	0.0599999	0.0599999	0.06	0.06	0.06	0.06	0.06	0.06	0.0600001	0.0600018	7.04014e-05	7.11465e-05	7.01455e-05	6.86645e-05	6.67889e-05	6.49099e-05	6.30253e-05	6.0325e-05	5.76451e-05	5.55049e-05	5.30887e-05	5.04318e-05	4.80717e-05	4.5917e-05
7.8e-06	7.4e-06	7.7e-06	7.1e-06	6.3e-06	5.8e-06	5.9e-06	5.2e-06	4.7e-06	4.2e-06	3.6e-06	2.9e-06	2.4e-06	2.2e-06	1.2766e-06	1.2777e-06	1.2755e-06	1.2796e-06	1.2761e-06	1.269e-06	1.27e-06	1.2676e-06	1.266e-06	1.2614e-06	1.262e-06	1.2546e-06	1.2535e-06	1.2526e-06
-0.0599916	-0.0599921	-0.0599916	-0.0599921	-0.059993	-0.0599931	-0.0599941	-0.0599942	-0.0599976	-0.0599953	-0.0599957	-0.0599961	-0.0599964	-0.0599976	-7.02338e-05	-7.07671e-05	-6.96963e-05	-6.8323e-05	-6.65794e-05	-6.47503e-05	-6.28543e-05	-6.02633e-05	-5.76358e-05	-5.56059e-05	-5.32244e-05	-5.05743e-05	-4.82127e-05	-4.60473e-05
-0.12	-0.12	-0.12	-0.12	-0.12	-0.12	-0.12	-0.12	-0.12	-0.12	-0.12	-0.1199963	-0.1199968	-0.1199975	-0.000143489	-0.000144364	-0.00014192	-0.000139311	-0.000135836	-0.000132337	-0.000128572	-0.000123401	-0.000118478	-0.000114332	-0.00010954	-0.0001047946	-0.0001000884	-9.57403e-05
-0.18	-0.18	-0.18	-0.18	-0.1800001	-0.18	-0.18	-0.1800001	-0.18	-0.18	-0.18	-0.18	-0.18	-0.18	-0.000218921	-0.000220003	-0.000216169	-0.000212378	-0.00020727	-0.000202122	-0.000196574	-0.000188822	-0.000181687	-0.0001755	-0.000168107	-0.000160347	-0.000153211	-0.000146531
-0.24	-0.24	-0.24	-0.24	-0.24	-0.24	-0.24	-0.24	-0.24	-0.24	-0.24	-0.24	-0.24	-0.24	-0.000295938	-0.000297033	-0.000291776	-0.0002871	-0.000280634	-0.000273629	-0.000266204	-0.000255992	-0.000246857	-0.000238552	-0.000228692	-0.000218535	-0.000209027	-0.00020006
-0.3	-0.3	-0.3	-0.3	-0.3	-0.3	-0.3	-0.3	-0.3	-0.3	-0.3	-0.3	-0.3	-0.3	-0.000374618	-0.000375273	-0.000369057	-0.000363544	-0.000355344	-0.000346683	-0.000337359	-0.000324562	-0.000313656	-0.000303416	-0.000290842	-0.000278468	-0.000266667	-0.000255193
-0.36	-0.36	-0.36	-0.36	-0.36	-0.36	-0.36	-0.36	-0.36	-0.36	-0.36	-0.36	-0.36	-0.36	-0.000454547	-0.000454663	-0.000447439	-0.000441273	-0.000431818	-0.000421125	-0.000409199	-0.00039426	-0.00038168	-0.000368926	-0.000354439	-0.000339329	-0.000325426	-0.000311254
-0.42	-0.42	-0.42	-0.42	-0.42	-0.42	-0.42	-0.42	-0.42	-0.42	-0.42	-0.42	-0.42	-0.42	-0.000535517	-0.000534711	-0.000527162	-0.000519964	-0.000509612	-0.0004967	-0.000482112	-0.000464862	-0.00045106	-0.000436535	-0.000419295	-0.000402081	-0.000385518	-0.000368555
-0.48	-0.48	-0.48	-0.48	-0.48	-0.48	-0.48	-0.48	-0.48	-0.48	-0.48	-0.48	-0.48	-0.48	-0.000617651	-0.000615574	-0.000608247	-0.000599626	-0.000588074	-0.000572931	-0.000555281	-0.000536319	-0.000521286	-0.000505041	-0.0004851	-0.000465738	-0.000446497	-0.000425474
-0.54	-0.54	-0.54	-0.54	-0.54	-0.54	-0.54	-0.54	-0.54	-0.54	-0.54	-0.54	-0.54	-0.54	-0.000700421	-0.000696477	-0.000689322	-0.000679582	-0.000666573	-0.000649818	-0.000628971	-0.000608893	-0.000592562	-0.000574762	-0.00055193	-0.000530337	-0.000508033	-0.000480145
-0.6	-0.6	-0.6	-0.6	-0.6	-0.6	-0.6	-0.6	-0.6	-0.6	-0.6	-0.6	-0.6	-0.600001	-0.000783504	-0.000777345	-0.000770618	-0.000759885	-0.000745838	-0.000727084	-0.000702907	-0.000682106	-0.000664984	-0.000645274	-0.000620214	-0.000595914	-0.00056934	-0.000531882
