# Supplementary material for: Spatial control of doping in conducting polymers enables complementary, conformable, implantable internal ion-gated organic electrochemical transistors
Source: Nat Commun. 2025 Jan 9;16:517. doi: 10.1038/s41467-024-55284-w (PMC11717955; doi:10.1038/s41467-024-55284-w)
Supplement: Supplementary file 6 — Source Data [file 41467_2024_55284_MOESM6_ESM.zip › SourceDataFiles/Figure1/Figure1D/CIGT1D5.csv]

0.6	0.6	0.6	0.6	0.6	0.6	0.6	0.6	0.6	0.6	0.6	0.6	0.6	0.6	0.00030979	0.000321663	0.000326245	0.000328662	0.000328385	0.000324518	0.000321072	0.000318332	0.000314559	0.00030956	0.000303175	0.000289132	0.000253626	0.000204854
0.54	0.54	0.54	0.54	0.54	0.54	0.54	0.54	0.54	0.54	0.54	0.54	0.54	0.54	0.000301761	0.000312032	0.000316364	0.000318086	0.00031774	0.000314289	0.000310972	0.000308221	0.000304489	0.000299838	0.000293738	0.000280886	0.00024869	0.000203337
0.48	0.48	0.48	0.48	0.48	0.48	0.48	0.48	0.48	0.48	0.48	0.48	0.48	0.48	0.000289669	0.000298759	0.000302451	0.000303834	0.000303564	0.000300222	0.000297143	0.000294431	0.000291003	0.000286606	0.00028102	0.000269364	0.000240404	0.000199174
0.42	0.42	0.42	0.42	0.42	0.42	0.42	0.42	0.42	0.42	0.42	0.42	0.42	0.42	0.000273077	0.000281005	0.000284034	0.000285282	0.000285071	0.000281917	0.000279049	0.000276585	0.000273354	0.000269379	0.000264327	0.000253912	0.000228315	0.000191435
0.36	0.36	0.36	0.36	0.36	0.36	0.36	0.36	0.36	0.36	0.36	0.36	0.36	0.36	0.000251691	0.000258215	0.000260822	0.000261681	0.000261649	0.00025887	0.000256214	0.000254021	0.000251129	0.000247629	0.000243129	0.000234133	0.000211961	0.000179734
0.3	0.3	0.3	0.3	0.3	0.3	0.3	0.3	0.3	0.3	0.3	0.3	0.3	0.3	0.000224814	0.000230129	0.000232331	0.000232969	0.000232975	0.00023056	0.000228204	0.000226255	0.000223815	0.00022082	0.000217001	0.000209492	0.000190888	0.000163537
0.24	0.24	0.24	0.24	0.24	0.24	0.24	0.24	0.24	0.24	0.24	0.24	0.24	0.24	0.000192178	0.000196371	0.000198105	0.000198616	0.000198544	0.000196582	0.000194615	0.000193047	0.000191049	0.000188664	0.000185567	0.0001795	0.000164651	0.000142487
0.1799999	0.1799999	0.18	0.1799999	0.18	0.18	0.18	0.18	0.1799999	0.1799999	0.1799999	0.1799999	0.18	0.18	0.000153564	0.000156674	0.000157962	0.000158337	0.000158156	0.000156673	0.000155182	0.000154029	0.000152483	0.000150743	0.000148382	0.000143894	0.000132871	0.000116162
0.12	0.12	0.12	0.12	0.12	0.12	0.12	0.12	0.12	0.12	0.12	0.12	0.12	0.1199997	0.000108879	0.000110834	0.000111645	0.000111855	0.000111716	0.000110767	0.000109786	0.000109008	0.00010801	0.000106862	0.000105267	0.000102355	9.5134e-05	8.40906e-05
0.0599998	0.0599999	0.0599999	0.0599999	0.0599999	0.0599999	0.0599999	0.0599999	0.0599999	0.0599999	0.0599999	0.0599999	0.0599998	0.0600009	5.80553e-05	5.89736e-05	5.93582e-05	5.94415e-05	5.93373e-05	5.88913e-05	5.84155e-05	5.80399e-05	5.74993e-05	5.69783e-05	5.61998e-05	5.48098e-05	5.12944e-05	4.58421e-05
4.5e-06	4.7e-06	4.4e-06	4.7e-06	4.9e-06	4.7e-06	4.6e-06	4.3e-06	4e-06	4.2e-06	3.8e-06	3.4e-06	3e-06	1.9e-06	1.2878e-06	1.292e-06	1.2881e-06	1.2903e-06	1.2937e-06	1.2941e-06	1.2882e-06	1.293e-06	1.2946e-06	1.2997e-06	1.2951e-06	1.2936e-06	1.2871e-06	1.2857e-06
-0.0599939	-0.0599936	-0.0599938	-0.0599937	-0.0599938	-0.0599943	-0.0599943	-0.059994	-0.0599948	-0.0599944	-0.059995	-0.059995	-0.0599958	-0.0599964	-6.11459e-05	-6.19556e-05	-6.22689e-05	-6.23056e-05	-6.22027e-05	-6.17766e-05	-6.13037e-05	-6.09363e-05	-6.0441e-05	-5.99565e-05	-5.92537e-05	-5.79878e-05	-5.47329e-05	-4.95931e-05
-0.12	-0.12	-0.12	-0.12	-0.12	-0.12	-0.12	-0.12	-0.12	-0.12	-0.12	-0.12	-0.12	-0.12	-0.000128937	-0.000130403	-0.000130903	-0.000130932	-0.00013067	-0.000129866	-0.00012898	-0.000128262	-0.000127327	-0.000126367	-0.000125099	-0.000122663	-0.000116448	-0.000106555
-0.18	-0.18	-0.18	-0.18	-0.18	-0.18	-0.18	-0.18	-0.18	-0.18	-0.18	-0.18	-0.18	-0.18	-0.000201785	-0.000203752	-0.000204409	-0.000204453	-0.000204011	-0.000202888	-0.000201576	-0.000200509	-0.000199267	-0.000197907	-0.000196141	-0.000192569	-0.000183593	-0.000169256
-0.24	-0.24	-0.24	-0.24	-0.24	-0.24	-0.24	-0.24	-0.24	-0.24	-0.24	-0.24	-0.24	-0.24	-0.00027938	-0.000281677	-0.000282527	-0.000282559	-0.000281809	-0.000280379	-0.000278749	-0.000277443	-0.00027597	-0.000274189	-0.000271904	-0.000267268	-0.000255591	-0.00023611
-0.3	-0.3	-0.3	-0.3	-0.3	-0.3	-0.3	-0.3	-0.3	-0.3	-0.3	-0.3	-0.3	-0.3	-0.000361257	-0.000363608	-0.000364857	-0.000364764	-0.000363954	-0.000362137	-0.0003604	-0.000358783	-0.00035705	-0.000354864	-0.000351901	-0.00034621	-0.000330649	-0.000302762
-0.36	-0.36	-0.36	-0.36	-0.36	-0.36	-0.36	-0.36	-0.36	-0.36	-0.36	-0.36	-0.36	-0.360001	-0.000447076	-0.000449564	-0.00045095	-0.000450639	-0.00044994	-0.000447762	-0.000445835	-0.000444164	-0.0004422	-0.000439613	-0.000436182	-0.000427893	-0.000403512	-0.000364357
-0.42	-0.42	-0.42	-0.42	-0.42	-0.42	-0.42	-0.42	-0.42	-0.42	-0.42	-0.42	-0.42	-0.420001	-0.000536553	-0.00053928	-0.000540692	-0.000540242	-0.000539037	-0.000536836	-0.000534862	-0.000533286	-0.000531134	-0.00052811	-0.000523655	-0.000509014	-0.00047281	-0.0004213
-0.48	-0.48	-0.48	-0.48	-0.48	-0.48	-0.48	-0.48	-0.48	-0.48	-0.48	-0.480001	-0.480001	-0.480001	-0.00062936	-0.000632458	-0.00063368	-0.000633238	-0.000630951	-0.00062945	-0.000627301	-0.000625915	-0.000623314	-0.000619601	-0.00061278	-0.000586015	-0.0005373	-0.000475288
-0.54	-0.54	-0.54	-0.54	-0.54	-0.54	-0.54	-0.54	-0.54	-0.54	-0.54	-0.540001	-0.540001	-0.540001	-0.000725392	-0.000727993	-0.000729377	-0.000728958	-0.000726747	-0.000724948	-0.000722934	-0.000721292	-0.000718551	-0.000713213	-0.00069789	-0.000657072	-0.000597631	-0.00052544
-0.6	-0.6	-0.6	-0.6	-0.6	-0.6	-0.6	-0.6	-0.6	-0.6	-0.600001	-0.600001	-0.600001	-0.600001	-0.000823258	-0.000826307	-0.000827516	-0.00082713	-0.00082469	-0.000822952	-0.000821307	-0.000818957	-0.000815595	-0.000805608	-0.000775251	-0.000722605	-0.000652705	-0.000569936
