# Supplementary material for: Spatial control of doping in conducting polymers enables complementary, conformable, implantable internal ion-gated organic electrochemical transistors
Source: Nat Commun. 2025 Jan 9;16:517. doi: 10.1038/s41467-024-55284-w (PMC11717955; doi:10.1038/s41467-024-55284-w)
Supplement: Supplementary file 6 — Source Data [file 41467_2024_55284_MOESM6_ESM.zip › SourceDataFiles/Figure1/Figure1D/CIGT1D2.csv]

0.6	0.6	0.6	0.6	0.6	0.6	0.6	0.6	0.6	0.6	0.6	0.6	0.6	0.6	0.000683352	0.000703384	0.000707212	0.000705157	0.000694071	0.000684919	0.00067342	0.000662643	0.000652831	0.000643489	0.000629546	0.000617805	0.00060865	0.000598959
0.54	0.54	0.54	0.54	0.54	0.54	0.54	0.54	0.54	0.54	0.54	0.54	0.54	0.54	0.000614201	0.000631641	0.000634586	0.000631994	0.000621849	0.000612862	0.000602546	0.000592723	0.000583492	0.000574396	0.00056211	0.000551496	0.00054325	0.000534459
0.48	0.48	0.48	0.48	0.48	0.48	0.48	0.48	0.48	0.48	0.48	0.48	0.48	0.48	0.0005455	0.000560181	0.00056279	0.00055978	0.000550346	0.000542291	0.000533399	0.000524272	0.000515637	0.00050696	0.000496353	0.000487039	0.000479554	0.000471473
0.42	0.42	0.42	0.42	0.42	0.42	0.42	0.42	0.42	0.42	0.42	0.42	0.42	0.42	0.000477012	0.000489625	0.000491585	0.000488211	0.000480043	0.000472657	0.00046473	0.000456672	0.000448816	0.000440977	0.000431697	0.000423455	0.000416918	0.000409833
0.36	0.36	0.36	0.36	0.36	0.36	0.36	0.36	0.36	0.36	0.36	0.36	0.36	0.36	0.00040937	0.00041942	0.000420236	0.000417293	0.000410244	0.000403498	0.00039659	0.000389729	0.000383131	0.000376036	0.000367951	0.000361063	0.000355326	0.000349224
0.3	0.3	0.3	0.3	0.3	0.3	0.3	0.3	0.3	0.3	0.3	0.3	0.3	0.3	0.000340817	0.000349389	0.000349357	0.000346761	0.000341008	0.000335137	0.000329255	0.000323303	0.000317892	0.000311845	0.000305304	0.000299554	0.000294656	0.000289485
0.24	0.24	0.24	0.24	0.24	0.24	0.24	0.24	0.24	0.24	0.24	0.24	0.24	0.24	0.000272653	0.000279085	0.000279009	0.000276694	0.000272017	0.00026718	0.000262488	0.00025764	0.000253292	0.000248357	0.00024318	0.000238583	0.000234554	0.0002303
0.1799999	0.1799999	0.1799999	0.18	0.1799999	0.1799999	0.1799999	0.18	0.1799999	0.18	0.1799999	0.1799999	0.18	0.18	0.000204587	0.000209317	0.000209067	0.000207077	0.000203717	0.000200038	0.000196449	0.000192774	0.000189384	0.000185647	0.000181649	0.000178138	0.000175	0.000171611
0.12	0.12	0.12	0.12	0.12	0.12	0.12	0.12	0.12	0.12	0.12	0.12	0.12	0.12	0.000136718	0.000139728	0.000139462	0.000138055	0.000135778	0.000133277	0.000130816	0.000128307	0.000125991	0.000123431	0.000120511	0.000118301	0.000116175	0.000113649
0.0599995	0.0599996	0.0599995	0.0599996	0.0599997	0.0599996	0.0599996	0.0599997	0.0599997	0.0599997	0.0599998	0.0599998	0.0599999	0.0599998	6.89025e-05	7.03784e-05	7.02349e-05	6.955e-05	6.82614e-05	6.6989e-05	6.56978e-05	6.43801e-05	6.32272e-05	6.18854e-05	6.03193e-05	5.91942e-05	5.8042e-05	5.67401e-05
7.6e-06	4.3e-06	7.6e-06	7e-06	6.6e-06	6.2e-06	6.6e-06	5.7e-06	5.9e-06	4.8e-06	4.7e-06	2.8e-06	4.5e-06	4.2e-06	1.2911e-06	1.2859e-06	1.2959e-06	1.2935e-06	1.2879e-06	1.2843e-06	1.2808e-06	1.2802e-06	1.2668e-06	1.2634e-06	1.2532e-06	1.2587e-06	1.2635e-06	1.2567e-06
-0.0599932	-0.0599921	-0.0599921	-0.059993	-0.0599927	-0.0599964	-0.059994	-0.0599945	-0.0599946	-0.0599945	-0.059995	-0.0599956	-0.0599954	-0.0599961	-6.58059e-05	-6.74292e-05	-6.72287e-05	-6.63667e-05	-6.49139e-05	-6.35599e-05	-6.21014e-05	-6.07015e-05	-5.94577e-05	-5.80031e-05	-5.63308e-05	-5.50604e-05	-5.37921e-05	-5.23715e-05
-0.12	-0.12	-0.12	-0.12	-0.12	-0.12	-0.12	-0.12	-0.12	-0.12	-0.12	-0.12	-0.12	-0.1199967	-0.000132055	-0.00013547	-0.000134868	-0.000132905	-0.000129792	-0.000126917	-0.000123838	-0.000120871	-0.000118273	-0.000115153	-0.000111658	-0.000108949	-0.000106281	-0.0001036494
-0.18	-0.18	-0.18	-0.18	-0.18	-0.18	-0.18	-0.18	-0.18	-0.18	-0.18	-0.18	-0.18	-0.18	-0.000197038	-0.000202122	-0.000201108	-0.000197928	-0.000193143	-0.000188512	-0.000183566	-0.000179059	-0.000174896	-0.000169941	-0.000164471	-0.00016023	-0.000155999	-0.000150798
-0.24	-0.24	-0.24	-0.24	-0.24	-0.24	-0.24	-0.24	-0.24	-0.24	-0.24	-0.24	-0.24	-0.24	-0.000260511	-0.000267334	-0.000265819	-0.0002612	-0.000254533	-0.000248036	-0.000241113	-0.000234896	-0.000229058	-0.000221945	-0.000214153	-0.000208331	-0.000202633	-0.000195073
-0.3	-0.3	-0.3	-0.3	-0.3	-0.3	-0.3	-0.3	-0.3	-0.3	-0.3	-0.3	-0.3	-0.3	-0.000322215	-0.000330807	-0.000328639	-0.000322381	-0.000313627	-0.000304989	-0.000295881	-0.000287646	-0.000280094	-0.000270449	-0.000260468	-0.000253276	-0.000245929	-0.000235998
-0.36	-0.36	-0.36	-0.36	-0.36	-0.36	-0.36	-0.36	-0.36	-0.36	-0.36	-0.36	-0.36	-0.36	-0.000381653	-0.000391667	-0.000389018	-0.000380853	-0.000369786	-0.000358983	-0.000347324	-0.000337062	-0.000327675	-0.000315874	-0.000303563	-0.000295069	-0.000286251	-0.000273665
-0.42	-0.42	-0.42	-0.42	-0.42	-0.42	-0.42	-0.42	-0.42	-0.42	-0.42	-0.42	-0.42	-0.42	-0.000438253	-0.000449824	-0.00044632	-0.000435704	-0.000422632	-0.000409372	-0.000395485	-0.00038337	-0.0003722	-0.000358212	-0.000343928	-0.000334177	-0.000323747	-0.000308189
-0.48	-0.48	-0.48	-0.48	-0.48	-0.48	-0.48	-0.48	-0.48	-0.48	-0.48	-0.48	-0.48	-0.48	-0.000491842	-0.000504234	-0.000499946	-0.000487136	-0.000471829	-0.00045685	-0.000440932	-0.00042696	-0.000414195	-0.00039762	-0.000381694	-0.000370764	-0.000358996	-0.000340085
-0.54	-0.54	-0.54	-0.54	-0.54	-0.54	-0.54	-0.54	-0.54	-0.54	-0.54	-0.54	-0.54	-0.54	-0.000542401	-0.000555205	-0.000550035	-0.000535835	-0.000518476	-0.000501378	-0.000483563	-0.000468045	-0.00045385	-0.000434965	-0.000418148	-0.000406519	-0.000392867	-0.000370828
-0.6	-0.6	-0.6	-0.6	-0.6	-0.6	-0.6	-0.6	-0.6	-0.6	-0.6	-0.6	-0.6	-0.6	-0.000590055	-0.00060276	-0.000597241	-0.000581361	-0.000562616	-0.000543691	-0.000524212	-0.000507715	-0.000492435	-0.000472316	-0.000454084	-0.000441881	-0.000426437	-0.000400083
