# Supplementary material for: Spatial control of doping in conducting polymers enables complementary, conformable, implantable internal ion-gated organic electrochemical transistors
Source: Nat Commun. 2025 Jan 9;16:517. doi: 10.1038/s41467-024-55284-w (PMC11717955; doi:10.1038/s41467-024-55284-w)
Supplement: Supplementary file 6 — Source Data [file 41467_2024_55284_MOESM6_ESM.zip › SourceDataFiles/Figure1/Figure1D/CIGT1D3.csv]

0.6	0.6	0.6	0.6	0.6	0.6	0.6	0.6	0.6	0.6	0.6	0.6	0.6	0.6	0.000507603	0.000508835	0.000509618	0.00050796	0.000505122	0.000500943	0.000495404	0.000490309	0.000485035	0.000479605	0.000473081	0.000464898	0.00045383	0.000440264
0.54	0.54	0.54	0.54	0.54	0.54	0.54	0.54	0.54	0.54	0.54	0.54	0.54	0.54	0.000460324	0.000461378	0.000462	0.000460543	0.000457859	0.000453893	0.000449095	0.000444556	0.00043964	0.000434707	0.000429032	0.000421914	0.000412337	0.000400079
0.48	0.48	0.48	0.48	0.48	0.48	0.48	0.48	0.48	0.48	0.48	0.48	0.48	0.48	0.000412183	0.000413057	0.000413596	0.000412228	0.000409568	0.000406007	0.000401746	0.000397666	0.000393317	0.000388931	0.000383988	0.000377885	0.000369611	0.000358794
0.42	0.42	0.42	0.42	0.42	0.42	0.42	0.42	0.42	0.42	0.42	0.42	0.42	0.42	0.000363095	0.000363807	0.000364237	0.000362949	0.000360435	0.000357252	0.000353528	0.000349919	0.000346104	0.00034228	0.00033811	0.000332951	0.000325864	0.000316491
0.36	0.36	0.36	0.36	0.36	0.36	0.36	0.36	0.36	0.36	0.36	0.36	0.36	0.36	0.000313254	0.000313767	0.000314069	0.000312812	0.000310575	0.000307782	0.000304585	0.000301454	0.000298184	0.00029497	0.000291484	0.000287219	0.000281263	0.000273294
0.3	0.3	0.3	0.3	0.3	0.3	0.3	0.3	0.3	0.3	0.3	0.3	0.3	0.3	0.000262594	0.000262996	0.000263143	0.000261978	0.00026004	0.00025768	0.000255021	0.000252364	0.000249698	0.000247067	0.000244223	0.000240771	0.000235928	0.000229323
0.24	0.24	0.24	0.24	0.24	0.24	0.24	0.24	0.24	0.24	0.24	0.24	0.24	0.24	0.000211295	0.000211584	0.000211577	0.000210596	0.000208969	0.00020705	0.00020491	0.000202798	0.000200678	0.000198627	0.00019643	0.000193732	0.0001899	0.000184621
0.18	0.18	0.18	0.18	0.18	0.1799999	0.18	0.18	0.1799999	0.18	0.18	0.1799999	0.1799999	0.18	0.000159435	0.000159624	0.000159493	0.000158757	0.000157474	0.000156025	0.000154418	0.000152823	0.000151262	0.000149772	0.000148166	0.00014618	0.000143327	0.000139294
0.12	0.12	0.12	0.12	0.12	0.12	0.12	0.12	0.12	0.12	0.12	0.12	0.12	0.12	0.000107112	0.000107187	0.000107037	0.000106524	0.000105645	0.000104677	0.0001036	0.000102534	0.000101519	0.000100555	9.9491e-05	9.8194e-05	9.6286e-05	9.3458e-05
0.0599999	0.0599999	0.0599999	0.0599999	0.0599999	0.0599999	0.06	0.0599999	0.06	0.06	0.06	0.06	0.06	0.0600002	5.43697e-05	5.43638e-05	5.42675e-05	5.39946e-05	5.35465e-05	5.30658e-05	5.25269e-05	5.20031e-05	5.14992e-05	5.10191e-05	5.04966e-05	4.98532e-05	4.88735e-05	4.72951e-05
3.8e-06	3.8e-06	3.7e-06	3.3e-06	3.2e-06	3.5e-06	3e-06	3.1e-06	3.2e-06	2.9e-06	3e-06	2.9e-06	2.5e-06	2.2e-06	1.287e-06	1.2856e-06	1.2835e-06	1.2799e-06	1.2778e-06	1.2826e-06	1.2888e-06	1.2876e-06	1.2841e-06	1.2675e-06	1.2721e-06	1.2704e-06	1.269e-06	1.2696e-06
-0.0599959	-0.0599965	-0.0599965	-0.0599961	-0.0599966	-0.0599961	-0.0599993	-0.0599965	-0.0599963	-0.0599968	-0.0599965	-0.0599971	-0.0599974	-0.0599984	-5.20286e-05	-5.19572e-05	-5.18349e-05	-5.156e-05	-5.11132e-05	-5.06067e-05	-5.00569e-05	-4.95507e-05	-4.90792e-05	-4.86368e-05	-4.8116e-05	-4.74351e-05	-4.62491e-05	-4.37497e-05
-0.12	-0.12	-0.1199968	-0.1199965	-0.1199964	-0.1199965	-0.1199967	-0.1199968	-0.1199967	-0.1199974	-0.1199971	-0.1199976	-0.1199982	-0.1200019	-0.000105325	-0.000105128	-0.000105018	-0.000104482	-0.0001035608	-0.0001025478	-0.0001014558	-0.0001004574	-9.95283e-05	-9.86287e-05	-9.75776e-05	-9.61051e-05	-9.31285e-05	-8.6793e-05
-0.18	-0.18	-0.18	-0.18	-0.18	-0.18	-0.18	-0.18	-0.18	-0.18	-0.18	-0.18	-0.18	-0.18	-0.000158727	-0.000158424	-0.000157941	-0.000157137	-0.000155726	-0.000154192	-0.000152588	-0.000151112	-0.000149718	-0.000148331	-0.000146686	-0.000143959	-0.000137209	-0.000124751
-0.24	-0.24	-0.24	-0.24	-0.24	-0.24	-0.24	-0.24	-0.24	-0.24	-0.24	-0.24	-0.24	-0.24	-0.000211954	-0.000211581	-0.000210939	-0.000209863	-0.000207961	-0.000205908	-0.000203818	-0.000201847	-0.000199972	-0.00019811	-0.000195779	-0.000191327	-0.000180261	-0.000162214
-0.3	-0.3	-0.3	-0.3	-0.3	-0.3	-0.3	-0.3	-0.3	-0.3	-0.3	-0.3	-0.3	-0.3	-0.000264854	-0.000264439	-0.000263673	-0.000262286	-0.000259902	-0.000257344	-0.000254755	-0.000252338	-0.000249987	-0.000247584	-0.000244272	-0.000236784	-0.000219964	-0.000195182
-0.36	-0.36	-0.36	-0.36	-0.36	-0.36	-0.36	-0.36	-0.36	-0.36	-0.36	-0.36	-0.360001	-0.360001	-0.000317235	-0.000316841	-0.000315968	-0.000314251	-0.000311403	-0.000308367	-0.000305314	-0.000302421	-0.000299579	-0.000296525	-0.00029162	-0.000279265	-0.000255623	-0.000223378
-0.42	-0.42	-0.42	-0.42	-0.42	-0.42	-0.42	-0.42	-0.42	-0.42	-0.42	-0.42	-0.42	-0.42	-0.00036893	-0.000368687	-0.000367635	-0.000365586	-0.000362277	-0.000358767	-0.000355284	-0.000351884	-0.00034853	-0.000344622	-0.000336922	-0.00031794	-0.00028662	-0.00024701
-0.48	-0.48	-0.48	-0.48	-0.48	-0.48	-0.48	-0.48	-0.48	-0.48	-0.48	-0.480001	-0.480001	-0.480001	-0.000419669	-0.000419699	-0.000418421	-0.000416051	-0.000412343	-0.000408334	-0.000404422	-0.000400553	-0.000396593	-0.000391347	-0.000378965	-0.00035217	-0.000312917	-0.000267214
-0.54	-0.54	-0.54	-0.54	-0.54	-0.54	-0.54	-0.54	-0.54	-0.54	-0.54	-0.54	-0.54	-0.54	-0.000469202	-0.000469431	-0.000467955	-0.000465335	-0.000461191	-0.000456864	-0.000452487	-0.000448111	-0.000443392	-0.000435956	-0.00041673	-0.000381633	-0.000335161	-0.000284334
-0.6	-0.6	-0.6	-0.6	-0.6	-0.6	-0.6	-0.6	-0.6	-0.6	-0.600001	-0.600001	-0.600001	-0.600001	-0.000517067	-0.000517542	-0.000515887	-0.000513027	-0.000508562	-0.000503947	-0.000499141	-0.000494169	-0.000488441	-0.000477287	-0.000449763	-0.000406493	-0.000354575	-0.000297166
