# Supplementary material for: Spatial control of doping in conducting polymers enables complementary, conformable, implantable internal ion-gated organic electrochemical transistors
Source: Nat Commun. 2025 Jan 9;16:517. doi: 10.1038/s41467-024-55284-w (PMC11717955; doi:10.1038/s41467-024-55284-w)
Supplement: Supplementary file 6 — Source Data [file 41467_2024_55284_MOESM6_ESM.zip › SourceDataFiles/Figure1/Figure1D/CIGT1D1.csv]

0.6	0.6	0.6	0.6	0.6	0.6	0.6	0.6	0.6	0.6	0.6	0.6	0.6	0.6	0.000718881	0.000718265	0.000718519	0.000718568	0.000715833	0.000713454	0.000711788	0.000710785	0.000710121	0.000707202	0.000704674	0.000701628	0.000701462	0.000696655
0.54	0.54	0.54	0.54	0.54	0.54	0.54	0.54	0.54	0.54	0.54	0.54	0.54	0.54	0.000640201	0.000639671	0.000640139	0.000639699	0.000637631	0.000635411	0.000633371	0.000632794	0.000632281	0.000629338	0.000626901	0.000624636	0.00062409	0.000620519
0.48	0.48	0.48	0.48	0.48	0.48	0.48	0.48	0.48	0.48	0.48	0.48	0.48	0.48	0.000562708	0.000563317	0.00056327	0.000562433	0.000560704	0.00055917	0.00055738	0.000557051	0.000556363	0.000553506	0.000551134	0.000549383	0.000548212	0.00054656
0.42	0.42	0.42	0.42	0.42	0.42	0.42	0.42	0.42	0.42	0.42	0.42	0.42	0.42	0.000487095	0.000488044	0.000487903	0.000487564	0.000485929	0.000484454	0.000482588	0.000481958	0.000481055	0.000479331	0.000477482	0.00047566	0.000474117	0.000472442
0.36	0.36	0.36	0.36	0.36	0.36	0.36	0.36	0.36	0.36	0.36	0.36	0.36	0.36	0.000413146	0.000414204	0.00041387	0.000413708	0.000412428	0.000411205	0.000409327	0.000408436	0.000407812	0.00040622	0.000404663	0.000403179	0.000401747	0.000400234
0.3	0.3	0.3	0.3	0.3	0.3	0.3	0.3	0.3	0.3	0.3	0.3	0.3	0.3	0.000340117	0.000341852	0.000341343	0.0003411	0.000340145	0.00033883	0.000337465	0.000336714	0.000336208	0.000335018	0.000333437	0.000331975	0.000330739	0.000329505
0.24	0.24	0.24	0.24	0.24	0.24	0.24	0.24	0.24	0.24	0.24	0.24	0.24	0.24	0.000268863	0.000270271	0.000270025	0.000269755	0.000269115	0.000268007	0.000267022	0.000266325	0.000265838	0.000265023	0.000263539	0.000262302	0.000261164	0.00026
0.1799999	0.1799999	0.18	0.18	0.18	0.18	0.1799999	0.1799999	0.1799999	0.18	0.18	0.1799999	0.1799999	0.18	0.000199386	0.000200402	0.000200273	0.000200077	0.000199546	0.00019872	0.000197899	0.000197489	0.000197049	0.00019625	0.000195283	0.000194468	0.000193363	0.00019243
0.12	0.12	0.12	0.12	0.12	0.12	0.12	0.12	0.12	0.12	0.12	0.12	0.12	0.12	0.000131423	0.000132126	0.000132096	0.000131931	0.000131603	0.000131036	0.000130508	0.000130287	0.000129908	0.000129441	0.000128734	0.000128084	0.000127387	0.000126617
0.0599997	0.0599996	0.0599996	0.0599997	0.0599997	0.0599997	0.0599997	0.0599996	0.0599997	0.0599998	0.0599997	0.0599997	0.0599997	0.0599997	6.52773e-05	6.56457e-05	6.55937e-05	6.55933e-05	6.54293e-05	6.50844e-05	6.48681e-05	6.47673e-05	6.44813e-05	6.4237e-05	6.39328e-05	6.35329e-05	6.32095e-05	6.27781e-05
5.7e-06	6.1e-06	6e-06	5.5e-06	5.8e-06	5e-06	5.4e-06	5.5e-06	5.9e-06	5.8e-06	5.3e-06	5.1e-06	5.4e-06	5.3e-06	1.2877e-06	1.2947e-06	1.3045e-06	1.3025e-06	1.3028e-06	1.3148e-06	1.3147e-06	1.3174e-06	1.3115e-06	1.3138e-06	1.3083e-06	1.3114e-06	1.3044e-06	1.3005e-06
-0.0599945	-0.059995	-0.059995	-0.0599945	-0.0599945	-0.0599949	-0.0599951	-0.0599952	-0.0599946	-0.0599948	-0.0599955	-0.0599955	-0.0599951	-0.0599951	-5.98863e-05	-6.03722e-05	-6.02752e-05	-6.02355e-05	-6.01869e-05	-5.97613e-05	-5.9513e-05	-5.92751e-05	-5.90502e-05	-5.87616e-05	-5.83891e-05	-5.80112e-05	-5.75709e-05	-5.71231e-05
-0.12	-0.12	-0.12	-0.12	-0.12	-0.12	-0.12	-0.12	-0.12	-0.12	-0.12	-0.12	-0.12	-0.12	-0.000117554	-0.000118571	-0.000118599	-0.000118413	-0.000118109	-0.000117314	-0.000116798	-0.000116378	-0.000115923	-0.000115119	-0.000114329	-0.000113638	-0.000112762	-0.00011165
-0.18	-0.18	-0.18	-0.18	-0.18	-0.18	-0.18	-0.18	-0.18	-0.18	-0.18	-0.18	-0.1800001	-0.18	-0.000171343	-0.000172832	-0.000173049	-0.000172627	-0.000172036	-0.000171025	-0.000170172	-0.000169467	-0.000168827	-0.000167416	-0.000166261	-0.000165112	-0.000163706	-0.000161791
-0.24	-0.24	-0.24	-0.24	-0.24	-0.24	-0.24	-0.24	-0.24	-0.24	-0.24	-0.24	-0.24	-0.24	-0.000220618	-0.00022267	-0.000223051	-0.000222389	-0.00022157	-0.000220324	-0.000219026	-0.000218092	-0.000217227	-0.000215231	-0.000213656	-0.00021185	-0.000209798	-0.000207166
-0.3	-0.3	-0.3	-0.3	-0.3	-0.3	-0.3	-0.3	-0.3	-0.3	-0.3	-0.3	-0.3	-0.3	-0.000264968	-0.000267391	-0.000267575	-0.000267386	-0.00026634	-0.000264501	-0.000262987	-0.000261836	-0.000260452	-0.000257965	-0.000255687	-0.000253462	-0.000250762	-0.000247443
-0.36	-0.36	-0.36	-0.36	-0.36	-0.36	-0.36	-0.36	-0.36	-0.36	-0.36	-0.36	-0.36	-0.36	-0.000304155	-0.000307142	-0.000307576	-0.000307351	-0.000305829	-0.000303552	-0.000301898	-0.000300433	-0.000298681	-0.000295842	-0.000292921	-0.000289983	-0.000287137	-0.000282553
-0.42	-0.42	-0.42	-0.42	-0.42	-0.42	-0.42	-0.42	-0.42	-0.42	-0.42	-0.42	-0.42	-0.42	-0.000338759	-0.000342156	-0.000342492	-0.000342256	-0.000340512	-0.000337982	-0.000335639	-0.000334089	-0.000332103	-0.00032866	-0.000325312	-0.000322191	-0.000318527	-0.000312773
-0.48	-0.48	-0.48	-0.48	-0.48	-0.48	-0.48	-0.48	-0.48	-0.48	-0.48	-0.48	-0.48	-0.48	-0.000368865	-0.000372592	-0.000373138	-0.000372739	-0.000370833	-0.000367764	-0.000365486	-0.000363537	-0.00036128	-0.000356978	-0.000353551	-0.00035026	-0.00034567	-0.000339352
-0.54	-0.54	-0.54	-0.54	-0.54	-0.54	-0.54	-0.54	-0.54	-0.54	-0.54	-0.54	-0.54	-0.54	-0.000395027	-0.000399284	-0.000399858	-0.00039931	-0.000397377	-0.000393926	-0.000391443	-0.000389372	-0.000386412	-0.000382254	-0.000378589	-0.000374708	-0.000369628	-0.000362645
-0.6	-0.6	-0.6	-0.6	-0.6	-0.6	-0.6	-0.6	-0.6	-0.6	-0.6	-0.6	-0.6	-0.6	-0.00041863	-0.000423018	-0.000423485	-0.00042306	-0.00042095	-0.000417522	-0.000414523	-0.000412145	-0.000408774	-0.000404735	-0.000400539	-0.000396628	-0.000391033	-0.000383039
