# Supplementary material for: Spatial control of doping in conducting polymers enables complementary, conformable, implantable internal ion-gated organic electrochemical transistors
Source: Nat Commun. 2025 Jan 9;16:517. doi: 10.1038/s41467-024-55284-w (PMC11717955; doi:10.1038/s41467-024-55284-w)
Supplement: Supplementary file 6 — Source Data [file 41467_2024_55284_MOESM6_ESM.zip › SourceDataFiles/Figure1/Figure1E/CIGT1E1.csv]

0.6	0.6	0.6	0.6	0.6	0.6	0.6	16.453	16.0536	15.6153	15.2162	14.8673	14.543	14.1852
0.55	0.55	0.55	0.55	0.55	0.55	0.55	14.9148	14.5283	14.1061	13.7257	13.3909	13.0857	12.7377
0.5	0.5	0.5	0.5	0.5	0.5	0.5	13.3949	13.0241	12.6217	12.262	11.9441	11.6573	11.3212
0.45	0.45	0.45	0.45	0.45	0.45	0.45	11.8978	11.5475	11.1686	10.8309	10.5309	10.2639	9.9433
0.4	0.4	0.4	0.4	0.4	0.4	0.4	10.4291	10.1015	9.7479	9.4339	9.154	8.90917	8.60634
0.35	0.35	0.35	0.35	0.35	0.35	0.35	8.993	8.68909	8.36363	8.07613	7.81881	7.59451	7.31303
0.3	0.3	0.3	0.3	0.3	0.3	0.3	7.58888	7.30951	7.01546	6.75743	6.52569	6.32556	6.06921
0.25	0.25	0.25	0.25	0.25	0.25	0.25	6.21611	5.96808	5.71005	5.48457	5.28119	5.10762	4.88071
0.2	0.2	0.2	0.2	0.2000001	0.2000001	0.2000001	4.88045	4.66864	4.45069	4.26193	4.09019	3.94553	3.75298
0.15	0.15	0.15	0.15	0.15	0.15	0.1500001	3.58658	3.41647	3.24383	3.09556	2.95972	2.8464	2.69379
0.0999999	0.1	0.1	0.1	0.1	0.1	0.1	2.33775	2.21654	2.09502	1.99107	1.89588	1.81698	1.70997
0.05	0.05	0.05	0.05	0.05	0.05	0.05	1.13969	1.0749	1.01085	0.95622	0.90642	0.865401	0.809455
5e-07	2e-07	2e-07	2e-07	1e-07	2e-07	3e-07	-0.0011563	-0.0012025	-0.0011509	-0.0011269	-0.0010754	-0.0010716	-0.0010491
-0.0500001	-0.05	-0.0500001	-0.0500001	-0.0500001	-0.0500001	-0.0500001	-1.07671	-1.00288	-0.932152	-0.872197	-0.818156	-0.773393	-0.712372
-0.1	-0.1000001	-0.1000001	-0.1000001	-0.1000001	-0.1000001	-0.1000001	-2.0803	-1.92134	-1.77303	-1.64864	-1.53701	-1.44533	-1.31901
-0.1500001	-0.1500001	-0.1500001	-0.1500001	-0.1500001	-0.1500001	-0.1500001	-3.00388	-2.75355	-2.52149	-2.33172	-2.16278	-2.03025	-1.83685
-0.2000001	-0.2000001	-0.2000001	-0.2000001	-0.2000001	-0.2000001	-0.2	-3.84068	-3.49229	-3.17393	-2.92038	-2.69744	-2.52327	-2.27369
-0.250001	-0.250001	-0.250001	-0.25	-0.25	-0.25	-0.25	-4.58419	-4.13565	-3.73475	-3.4246	-3.15599	-2.9435	-2.65128
-0.300001	-0.300001	-0.3	-0.3	-0.3	-0.3	-0.3	-5.23414	-4.69099	-4.21974	-3.86616	-3.56322	-3.32072	-2.99263
-0.35	-0.35	-0.349999	-0.349999	-0.349999	-0.349999	-0.349999	-5.80096	-5.17919	-4.65674	-4.2726	-3.94429	-3.67537	-3.31346
-0.4	-0.399999	-0.399999	-0.399999	-0.399999	-0.399999	-0.399999	-6.30803	-5.6304	-5.07269	-4.66573	-4.31422	-4.01814	-3.61938
-0.449999	-0.449999	-0.449998	-0.449998	-0.449998	-0.449998	-0.449998	-6.78814	-6.07223	-5.48633	-5.05598	-4.67925	-4.35227	-3.91125
-0.499998	-0.499998	-0.499998	-0.499998	-0.499998	-0.499998	-0.499998	-7.26801	-6.51789	-5.90089	-5.44333	-5.04	-4.6777	-4.18846
-0.549998	-0.549998	-0.549998	-0.549998	-0.549998	-0.549998	-0.549998	-7.75917	-6.96996	-6.31762	-5.8298	-5.39807	-4.99591	-4.4544
-0.599997	-0.599997	-0.599997	-0.599997	-0.599997	-0.599998	-0.599998	-8.26196	-7.427	-6.73723	-6.21713	-5.75683	-5.31096	-4.71644
