# Supplementary material for: Spatial control of doping in conducting polymers enables complementary, conformable, implantable internal ion-gated organic electrochemical transistors
Source: Nat Commun. 2025 Jan 9;16:517. doi: 10.1038/s41467-024-55284-w (PMC11717955; doi:10.1038/s41467-024-55284-w)
Supplement: Supplementary file 6 — Source Data [file 41467_2024_55284_MOESM6_ESM.zip › SourceDataFiles/Figure1/Figure1E/CIGT1E2.csv]

0.6	0.6	0.6	0.6	0.6	0.6	0.599999	14.2295	13.6365	12.9017	12.0405	10.9934	9.7114	7.77945
0.55	0.55	0.55	0.55	0.55	0.55	0.549999	13.6879	13.1324	12.4494	11.6417	10.6645	9.4647	7.65138
0.5	0.5	0.5	0.5	0.5	0.5	0.499999	13.054	12.541	11.9101	11.1645	10.2591	9.1481	7.46254
0.45	0.45	0.45	0.45	0.45	0.449999	0.449999	12.3099	11.8436	11.2695	10.5904	9.762	8.74663	7.19444
0.4	0.4	0.4	0.4	0.4	0.399999	0.399999	11.4445	11.0298	10.5172	9.9089	9.1642	8.248	6.84065
0.35	0.35	0.35	0.35	0.349999	0.349999	0.349999	10.4517	10.0918	9.6441	9.1117	8.45818	7.64704	6.39281
0.3	0.3	0.3	0.3	0.3	0.3	0.299999	9.3282	9.0242	8.64613	8.19244	7.63184	6.93585	5.84307
0.25	0.25	0.25	0.25	0.25	0.25	0.25	8.07575	7.82751	7.51587	7.14342	6.68075	6.10202	5.18296
0.1999999	0.1999999	0.1999999	0.1999999	0.1999999	0.1999999	0.1999999	6.69238	6.49857	6.25554	5.96364	5.59977	5.14132	4.40428
0.1499999	0.1499999	0.1499999	0.1499999	0.1499999	0.1499999	0.1499999	5.18646	5.04578	4.8688	4.65586	4.38895	4.05099	3.49996
0.0999999	0.0999999	0.0999999	0.0999999	0.0999999	0.0999999	0.0999999	3.56408	3.4732	3.35936	3.22181	3.04879	2.82848	2.46486
0.05	0.05	0.05	0.05	0.05	0.05	0.05	1.83208	1.78835	1.73343	1.66721	1.58335	1.47616	1.29708
8e-07	9e-07	8e-07	7e-07	5e-07	6e-07	6e-07	-0.0015981	-0.0014342	-0.0015409	-0.0013768	-0.0014704	-0.0014287	-0.001363
-0.05	-0.05	-0.05	-0.05	-0.05	-0.05	-0.05	-1.93017	-1.8895	-1.83843	-1.77614	-1.6984	-1.59723	-1.42596
-0.1	-0.1	-0.1	-0.1	-0.1	-0.1	-0.1	-3.94567	-3.86742	-3.76923	-3.64912	-3.49901	-3.30304	-2.96859
-0.15	-0.15	-0.15	-0.15	-0.15	-0.1500001	-0.1500001	-6.0415	-5.9285	-5.78666	-5.61263	-5.39504	-5.10898	-4.61868
-0.2	-0.2000001	-0.2000001	-0.2000001	-0.2000001	-0.2000001	-0.2000002	-8.21092	-8.06547	-7.88284	-7.65826	-7.37672	-7.00299	-6.35978
-0.25	-0.250001	-0.250001	-0.250001	-0.250001	-0.250001	-0.250001	-10.44613	-10.27096	-10.04958	-9.77689	-9.43372	-8.96994	-8.16708
-0.3	-0.3	-0.3	-0.3	-0.3	-0.3	-0.300002	-12.7347	-12.5296	-12.2679	-11.9435	-11.5297	-10.9471	-10.01301
-0.35	-0.35	-0.35	-0.35	-0.35	-0.35	-0.35	-15.079	-14.8466	-14.5487	-14.1791	-13.7042	-13.0209	-11.735
-0.4	-0.4	-0.4	-0.4	-0.4	-0.4	-0.4	-17.4663	-17.2063	-16.8722	-16.4543	-15.9132	-15.0988	-13.6054
-0.45	-0.45	-0.45	-0.45	-0.45	-0.45	-0.45	-19.8866	-19.5974	-19.2259	-18.7548	-18.1278	-17.1223	-15.3888
-0.5	-0.5	-0.5	-0.5	-0.5	-0.5	-0.5	-22.3286	-22.0081	-21.5933	-21.0552	-20.3014	-19.0841	-17.0046
-0.55	-0.55	-0.55	-0.55	-0.55	-0.55	-0.55	-24.7791	-24.4235	-23.955	-23.3191	-22.3943	-20.8844	-18.3432
-0.6	-0.6	-0.6	-0.6	-0.6	-0.6	-0.6	-27.2253	-26.8243	-26.2841	-25.5091	-24.3703	-22.4479	-19.3431
