# Supplementary material for: Spatial control of doping in conducting polymers enables complementary, conformable, implantable internal ion-gated organic electrochemical transistors
Source: Nat Commun. 2025 Jan 9;16:517. doi: 10.1038/s41467-024-55284-w (PMC11717955; doi:10.1038/s41467-024-55284-w)
Supplement: Supplementary file 6 — Source Data [file 41467_2024_55284_MOESM6_ESM.zip › SourceDataFiles/Figure1/Figure1B/CIGT1B4.csv]

0.6	0.6	0.6	0.6	0.6	0.6	0.6	0.6	0.6	0.6	0.6	0.6	0.6	0.6	0.000675565	0.000657497	0.00064619	0.000630434	0.000607906	0.000581252	0.000550998	0.00052072	0.000491222	0.000463426	0.000435519	0.000408784	0.000375123	0.000343731
0.54	0.54	0.54	0.54	0.54	0.54	0.54	0.54	0.54	0.54	0.54	0.54	0.54	0.54	0.000601784	0.000587191	0.000575856	0.000561149	0.000540201	0.000514757	0.000485969	0.000457551	0.00043004	0.000404255	0.000378467	0.000353827	0.000322948	0.000294235
0.48	0.48	0.48	0.48	0.48	0.48	0.48	0.48	0.48	0.48	0.48	0.48	0.48	0.48	0.000531774	0.000518351	0.000507379	0.000493513	0.000473808	0.000449612	0.000422641	0.000396317	0.000370923	0.000347291	0.000323731	0.000301309	0.000273254	0.000247341
0.42	0.42	0.42	0.42	0.42	0.42	0.42	0.42	0.42	0.42	0.42	0.42	0.42	0.42	0.000462762	0.000450601	0.000440304	0.000427157	0.000408548	0.000385879	0.000361134	0.000337167	0.000314157	0.000292781	0.000271597	0.000251501	0.000226381	0.000203441
0.36	0.36	0.36	0.36	0.36	0.36	0.36	0.36	0.36	0.36	0.36	0.36	0.36	0.36	0.000394562	0.000383799	0.000374308	0.000361918	0.000344521	0.000323865	0.000301724	0.000280333	0.000259897	0.00024099	0.000222326	0.000204661	0.000182679	0.000162893
0.3	0.3	0.3	0.3	0.3	0.3	0.3	0.3	0.3	0.3	0.3	0.3	0.3	0.3	0.000327124	0.000317863	0.000309388	0.000297873	0.000281979	0.000263768	0.000244558	0.000226021	0.000208404	0.000192171	0.000176184	0.000161098	0.000142477	0.000125987
0.24	0.24	0.24	0.24	0.24	0.24	0.24	0.24	0.24	0.24	0.24	0.24	0.24	0.24	0.000260487	0.000252985	0.000245629	0.000234971	0.000221207	0.000205874	0.000189878	0.000174478	0.000159915	0.000146534	0.000133429	0.00012108	0.00010605	9.3016e-05
0.1799999	0.1799999	0.18	0.18	0.18	0.18	0.1799999	0.18	0.18	0.18	0.18	0.1800009	0.1800007	0.1800007	0.000194648	0.000189137	0.000182771	0.000173516	0.000162463	0.000150452	0.000137933	0.000125971	0.000114685	0.000104373	9.4332e-05	8.49328e-05	7.36645e-05	6.40891e-05
0.12	0.12	0.12	0.12	0.12	0.12	0.12	0.1200005	0.1200005	0.1200006	0.1200006	0.1200001	0.1200001	0.1200001	0.00012969	0.000125914	0.000120752	0.00011386	0.00010609	9.7712e-05	8.9007e-05	8.07508e-05	7.30004e-05	6.59462e-05	5.9164e-05	5.27566e-05	4.52725e-05	3.91298e-05
0.0599996	0.0599998	0.0600002	0.0600003	0.0600003	0.0600003	0.0600004	0.06	0.06	0.06	0.06	0.06	0.06	0.0599999	6.53027e-05	6.31792e-05	6.00606e-05	5.63472e-05	5.22678e-05	4.78856e-05	4.33487e-05	3.9085e-05	3.5108e-05	3.15181e-05	2.808e-05	2.49239e-05	2.12775e-05	1.83576e-05
0	0	0	0	0	0	0	-1e-07	-1e-07	-1e-07	-1e-07	-1e-07	0	0	1.2864e-06	1.3033e-06	1.3118e-06	1.2997e-06	1.2972e-06	1.2896e-06	1.2627e-06	1.2778e-06	1.2764e-06	1.2672e-06	1.2629e-06	1.2606e-06	1.2575e-06	1.2471e-06
-0.0599999	-0.0599999	-0.06	-0.06	-0.0600001	-0.06	-0.0600001	-0.0600001	-0.0600001	-0.0600001	-0.0600001	-0.0600001	-0.0600001	-0.0599999	-6.23843e-05	-5.90782e-05	-5.52242e-05	-5.10578e-05	-4.65547e-05	-4.17867e-05	-3.69374e-05	-3.2419e-05	-2.83529e-05	-2.47863e-05	-2.14553e-05	-1.84859e-05	-1.5203e-05	-1.26853e-05
-0.12	-0.12	-0.12	-0.12	-0.12	-0.1200001	-0.1200001	-0.1200001	-0.1200002	-0.1200001	-0.1200001	-0.12	-0.1199998	-0.1199999	-0.000124653	-0.000117368	-0.000109154	-0.0001003802	-9.09426e-05	-8.10191e-05	-7.10043e-05	-6.18973e-05	-5.38083e-05	-4.68498e-05	-4.04389e-05	-3.47897e-05	-2.862e-05	-2.39056e-05
-0.18	-0.18	-0.18	-0.18	-0.18	-0.18	-0.1800002	-0.1800002	-0.1800001	-0.1799999	-0.1799997	-0.1799997	-0.1799996	-0.1799997	-0.000184888	-0.000173215	-0.000160201	-0.000146309	-0.000131436	-0.000115982	-0.0001007927	-8.71812e-05	-7.536e-05	-6.53669e-05	-5.62282e-05	-4.81591e-05	-3.94002e-05	-3.27287e-05
-0.24	-0.24	-0.24	-0.24	-0.24	-0.24	-0.24	-0.24	-0.24	-0.239999	-0.239999	-0.24	-0.24	-0.24	-0.000242966	-0.000226386	-0.000208024	-0.000188477	-0.00016779	-0.00014668	-0.000126265	-0.000108786	-9.35478e-05	-8.0917e-05	-6.92934e-05	-5.89591e-05	-4.78169e-05	-3.94287e-05
-0.3	-0.3	-0.3	-0.3	-0.3	-0.3	-0.3	-0.3	-0.3	-0.299999	-0.299999	-0.299999	-0.3	-0.3	-0.000298552	-0.000276603	-0.000252318	-0.000226589	-0.000199804	-0.000173109	-0.000148016	-0.000127026	-0.000109995	-9.39497e-05	-7.99487e-05	-6.74446e-05	-5.41651e-05	-4.43336e-05
-0.36	-0.36	-0.36	-0.36	-0.36	-0.36	-0.36	-0.36	-0.36	-0.36	-0.359999	-0.36	-0.36	-0.36	-0.000351353	-0.000323473	-0.000292629	-0.000260382	-0.00022751	-0.000195672	-0.000166667	-0.000142655	-0.000123102	-0.000106211	-8.84396e-05	-7.39175e-05	-5.88557e-05	-4.79213e-05
-0.42	-0.42	-0.42	-0.42	-0.42	-0.42	-0.42	-0.42	-0.42	-0.42	-0.419999	-0.419999	-0.419999	-0.419999	-0.000401035	-0.000366598	-0.00032865	-0.000289747	-0.000251271	-0.000215089	-0.000182871	-0.000156088	-0.000134116	-0.000114972	-9.65858e-05	-7.88424e-05	-6.24338e-05	-5.07389e-05
-0.48	-0.48	-0.48	-0.48	-0.48	-0.48	-0.48	-0.48	-0.48	-0.48	-0.479998	-0.479999	-0.479999	-0.479999	-0.000447232	-0.000405609	-0.000360187	-0.00031494	-0.000271765	-0.00023198	-0.000196924	-0.000167546	-0.000143332	-0.000122144	-0.0001018681	-8.2818e-05	-6.54856e-05	-5.32979e-05
-0.54	-0.54	-0.54	-0.54	-0.54	-0.54	-0.54	-0.54	-0.54	-0.54	-0.54	-0.539999	-0.539999	-0.539999	-0.000489524	-0.000440176	-0.000387394	-0.000336695	-0.00028969	-0.000246792	-0.000209035	-0.000177306	-0.000151193	-0.000128244	-0.000108254	-8.64229e-05	-6.85404e-05	-5.60083e-05
-0.6	-0.6	-0.6	-0.6	-0.6	-0.6	-0.6	-0.6	-0.6	-0.6	-0.6	-0.599999	-0.599999	-0.599999	-0.000527484	-0.000470205	-0.000410802	-0.000355753	-0.000305468	-0.000259698	-0.000219516	-0.000185912	-0.000158288	-0.000133862	-0.00011259	-9.01744e-05	-7.20143e-05	-5.92916e-05
