# Supplementary material for: Spatial control of doping in conducting polymers enables complementary, conformable, implantable internal ion-gated organic electrochemical transistors
Source: Nat Commun. 2025 Jan 9;16:517. doi: 10.1038/s41467-024-55284-w (PMC11717955; doi:10.1038/s41467-024-55284-w)
Supplement: Supplementary file 6 — Source Data [file 41467_2024_55284_MOESM6_ESM.zip › SourceDataFiles/Figure1/Figure1B/CIGT1B5.csv]

0.600001	0.6	0.6	0.6	0.6	0.6	0.6	0.6	0.6	0.6	0.6	0.6	0.6	0.6	0.000572684	0.000695816	0.000694723	0.000706655	0.000727982	0.000725481	0.000698549	0.000660778	0.00061456	0.000589465	0.000545569	0.000505309	0.0004666	0.000434525
0.54	0.54	0.54	0.54	0.54	0.54	0.54	0.54	0.54	0.54	0.54	0.54	0.54	0.54	0.000485208	0.000617271	0.00060039	0.000625459	0.000646892	0.000642742	0.000616508	0.000579867	0.000536967	0.000511803	0.000470299	0.000432669	0.000396645	0.000367419
0.48	0.48	0.48	0.48	0.48	0.48	0.48	0.48	0.48	0.48	0.48	0.48	0.48	0.48	0.000434219	0.000542124	0.000526233	0.000547013	0.000567017	0.000561761	0.000536618	0.000501881	0.000462666	0.000437435	0.000398786	0.000363834	0.000330734	0.000304567
0.42	0.42	0.42	0.42	0.42	0.42	0.42	0.42	0.42	0.42	0.42	0.42	0.42	0.42	0.000378203	0.000469188	0.000460972	0.000473817	0.00049005	0.000482524	0.000459056	0.00042711	0.000390768	0.000366472	0.000330953	0.000299237	0.000269555	0.000246588
0.36	0.36	0.36	0.36	0.36	0.36	0.36	0.36	0.36	0.36	0.36	0.36	0.36	0.36	0.000304985	0.00039867	0.000394444	0.000402559	0.000414637	0.000405608	0.000384965	0.00035473	0.000322154	0.000299068	0.000267342	0.000239191	0.000213534	0.000193806
0.3	0.3	0.3	0.3	0.3	0.3	0.3	0.3	0.3	0.3	0.3	0.3	0.3	0.3	0.000252366	0.000331288	0.000327259	0.000332585	0.000340511	0.00033112	0.000312536	0.000285455	0.000256779	0.000235746	0.000208505	0.00018465	0.000163132	0.00014687
0.239999	0.24	0.24	0.24	0.24	0.24	0.24	0.24	0.24	0.24	0.24	0.24	0.24	0.24	0.000200037	0.00026449	0.000261383	0.000263608	0.000268664	0.000259162	0.000242838	0.000219667	0.00019553	0.000177292	0.000154942	0.000135799	0.000118815	0.000106084
0.1799999	0.1799999	0.1799999	0.1799999	0.18	0.18	0.18	0.1799999	0.18	0.18	0.18	0.18	0.1800004	0.1800005	0.000161395	0.000198793	0.000196551	0.00019617	0.000198448	0.000189746	0.000176052	0.00015753	0.000138846	0.000124124	0.000107279	9.3066e-05	8.06523e-05	7.15094e-05
0.12	0.12	0.12	0.12	0.12	0.12	0.12	0.12	0.1199994	0.1199999	0.12	0.1200001	0.1199999	0.1199998	0.000108656	0.000132212	0.000131122	0.000130118	0.00013007	0.000123046	0.000113069	0.000100017	8.74924e-05	7.69236e-05	6.58011e-05	5.65753e-05	4.87594e-05	4.30301e-05
0.0599989	0.0599993	0.0599981	0.0599995	0.0599998	0.0599998	0.0599998	0.0599999	0.0599999	0.0599999	0.0599999	0.0599999	0.0599999	0.0599998	5.55215e-05	6.64906e-05	6.67968e-05	6.49288e-05	6.41316e-05	6.00564e-05	5.45778e-05	4.77656e-05	4.13903e-05	3.60172e-05	3.05888e-05	2.62038e-05	2.24211e-05	1.97156e-05
0	0	0	0	0	0	0	0	0	-1e-07	-1e-07	-1e-07	-1e-07	0	1.2688e-06	1.2899e-06	1.2943e-06	1.29e-06	1.2854e-06	1.2748e-06	1.2634e-06	1.2637e-06	1.2544e-06	1.2467e-06	1.2357e-06	1.2319e-06	1.2309e-06	1.2285e-06
-0.0599988	-0.059999	-0.0599996	-0.0599997	-0.0599999	-0.06	-0.06	-0.06	-0.06	-0.06	-0.06	-0.06	-0.0599999	-0.0599999	-5.57804e-05	-6.42444e-05	-6.42422e-05	-6.14397e-05	-5.79703e-05	-5.26153e-05	-4.64301e-05	-3.92242e-05	-3.28927e-05	-2.7636e-05	-2.27353e-05	-1.87729e-05	-1.54435e-05	-1.31901e-05
-0.12	-0.12	-0.12	-0.12	-0.12	-0.1199999	-0.12	-0.12	-0.1199998	-0.1199999	-0.1199998	-0.1199998	-0.1199998	-0.1199998	-0.00011693	-0.000131336	-0.000128118	-0.000121388	-0.000112736	-0.0001010657	-8.81363e-05	-7.37728e-05	-6.15129e-05	-5.12453e-05	-4.1976e-05	-3.44498e-05	-2.85701e-05	-2.40041e-05
-0.18	-0.18	-0.18	-0.18	-0.18	-0.18	-0.18	-0.1799997	-0.1799996	-0.1799996	-0.1799995	-0.1799996	-0.1799996	-0.1799996	-0.00017891	-0.000195767	-0.000189053	-0.000177036	-0.000162478	-0.000144025	-0.000124034	-0.0001028451	-8.56331e-05	-7.02419e-05	-5.71073e-05	-4.64388e-05	-3.81923e-05	-3.23879e-05
-0.24	-0.24	-0.24	-0.24	-0.24	-0.24	-0.24	-0.24	-0.24	-0.239999	-0.239999	-0.239999	-0.24	-0.24	-0.000243208	-0.000258216	-0.000247054	-0.000228611	-0.00020694	-0.000181069	-0.000154372	-0.000127337	-0.000105846	-8.52466e-05	-6.95002e-05	-5.54324e-05	-4.58378e-05	-3.8096e-05
-0.3	-0.3	-0.3	-0.3	-0.3	-0.3	-0.3	-0.3	-0.3	-0.299999	-0.299999	-0.3	-0.3	-0.3	-0.000309863	-0.000318202	-0.000300421	-0.000275789	-0.000246321	-0.00021272	-0.000180006	-0.000147384	-0.000121649	-9.79964e-05	-7.84219e-05	-6.30082e-05	-5.10053e-05	-4.2891e-05
-0.36	-0.36	-0.36	-0.36	-0.36	-0.36	-0.36	-0.36	-0.36	-0.36	-0.359999	-0.359999	-0.36	-0.36	-0.000381175	-0.000375432	-0.000349075	-0.000318708	-0.000280993	-0.000239922	-0.000201323	-0.000163939	-0.000134548	-0.000108201	-8.6299e-05	-6.80627e-05	-5.57608e-05	-4.59752e-05
-0.42	-0.42	-0.42	-0.42	-0.42	-0.42	-0.42	-0.42	-0.42	-0.42	-0.419999	-0.42	-0.419999	-0.42	-0.000449315	-0.000428499	-0.00039527	-0.000357368	-0.000311509	-0.000263549	-0.000219358	-0.000177656	-0.000144895	-0.000115362	-9.16137e-05	-7.19637e-05	-5.89894e-05	-4.84208e-05
-0.48	-0.48	-0.48	-0.48	-0.48	-0.48	-0.48	-0.48	-0.48	-0.48	-0.48	-0.48	-0.48	-0.48	-0.000511341	-0.00047755	-0.00043629	-0.000390811	-0.000337206	-0.000283705	-0.000234391	-0.000188956	-0.000152989	-0.000121188	-9.5978e-05	-7.52621e-05	-6.15771e-05	-5.0563e-05
-0.54	-0.54	-0.54	-0.54	-0.54	-0.54	-0.54	-0.54	-0.54	-0.54	-0.539999	-0.539999	-0.539999	-0.539999	-0.000570417	-0.000522187	-0.000473065	-0.000420377	-0.000359479	-0.00030183	-0.000247194	-0.000199785	-0.000159671	-0.000126214	-9.97839e-05	-7.82428e-05	-6.39632e-05	-5.25828e-05
-0.6	-0.6	-0.6	-0.6	-0.6	-0.6	-0.6	-0.6	-0.6	-0.6	-0.599999	-0.599999	-0.599999	-0.599999	-0.000626938	-0.000564659	-0.000506016	-0.000445726	-0.000378956	-0.000317077	-0.000258421	-0.000208859	-0.000165624	-0.000130817	-0.0001033905	-8.11258e-05	-6.63607e-05	-5.46671e-05
