# Supplementary material for: Spatial control of doping in conducting polymers enables complementary, conformable, implantable internal ion-gated organic electrochemical transistors
Source: Nat Commun. 2025 Jan 9;16:517. doi: 10.1038/s41467-024-55284-w (PMC11717955; doi:10.1038/s41467-024-55284-w)
Supplement: Supplementary file 6 — Source Data [file 41467_2024_55284_MOESM6_ESM.zip › SourceDataFiles/Figure1/Figure1B/CIGT1B1.csv]

0.6	0.6	0.6	0.6	0.6	0.6	0.6	0.6	0.6	0.6	0.6	0.6	0.6	0.6	0.000737535	0.000724756	0.000708445	0.000690476	0.000661547	0.000629983	0.000597784	0.000566814	0.000543513	0.000530286	0.000515116	0.000495212	0.000472536	0.000455554
0.54	0.54	0.54	0.54	0.54	0.54	0.54	0.54	0.54	0.54	0.54	0.54	0.54	0.54	0.000661627	0.000653531	0.000638237	0.000619879	0.000592299	0.000564124	0.00053356	0.000508229	0.000489533	0.000474497	0.000460925	0.000441781	0.000420657	0.000404805
0.48	0.48	0.48	0.48	0.48	0.48	0.48	0.48	0.48	0.48	0.48	0.48	0.48	0.48	0.00058653	0.000581375	0.000566627	0.000548685	0.000524488	0.000498751	0.000473119	0.000451611	0.000435248	0.000420633	0.000407902	0.000390149	0.000370657	0.000356721
0.42	0.42	0.42	0.42	0.42	0.42	0.42	0.42	0.42	0.42	0.42	0.42	0.42	0.42	0.000514296	0.000508924	0.000494482	0.000478463	0.000457437	0.000435124	0.00041447	0.000398809	0.000381984	0.000367861	0.000356347	0.000339629	0.000322228	0.000310192
0.36	0.36	0.36	0.36	0.36	0.36	0.36	0.36	0.36	0.36	0.36	0.36	0.36	0.36	0.00044177	0.000436402	0.000423398	0.000409016	0.000391219	0.000372455	0.000358805	0.000345023	0.0003297	0.000315586	0.000304294	0.000289761	0.000275322	0.000265121
0.3	0.3	0.3	0.3	0.3	0.3	0.3	0.3	0.3	0.3	0.3	0.3	0.3	0.3	0.000367922	0.000363227	0.000352761	0.000339393	0.000325816	0.000314339	0.000300475	0.000290708	0.00027545	0.00026498	0.000253752	0.000241175	0.000229454	0.00022077
0.24	0.24	0.24	0.24	0.24	0.24	0.24	0.24	0.24	0.24	0.24	0.24	0.24	0.24	0.000294806	0.000290132	0.000281565	0.000271925	0.000262315	0.000253313	0.000243329	0.000233891	0.000221311	0.000211987	0.000202866	0.000192751	0.00018325	0.000176306
0.1799999	0.1799999	0.1799999	0.18	0.1799999	0.18	0.1799999	0.18	0.1799999	0.1799999	0.18	0.18	0.18	0.18	0.000221886	0.000217792	0.000211019	0.000204405	0.000197861	0.00019376	0.000184398	0.000177324	0.00016764	0.000159512	0.000152622	0.000144736	0.000137601	0.000132529
0.12	0.12	0.12	0.12	0.12	0.12	0.12	0.12	0.12	0.12	0.12	0.12	0.12	0.1199997	0.000148395	0.000145352	0.000141535	0.000137442	0.000134229	0.000130392	0.000124242	0.000118997	0.00011279	0.000106997	0.000101965	9.65739e-05	9.17348e-05	8.83253e-05
0.0599995	0.0599997	0.0599999	0.0599998	0.0599991	0.0599998	0.0599997	0.0599995	0.0599998	0.0599999	0.0599998	0.0600012	0.0600013	0.0600013	7.51363e-05	7.34088e-05	7.12371e-05	7.04762e-05	6.86995e-05	6.66737e-05	6.33032e-05	6.04018e-05	5.74075e-05	5.43195e-05	5.1701e-05	4.87288e-05	4.6248e-05	4.46052e-05
8e-07	9e-07	1e-07	1e-06	0	8e-07	7e-07	1.2e-06	1.3e-06	1.5e-06	-1e-07	1.3e-06	1.3e-06	1.6e-06	1.2642e-06	1.2692e-06	1.2811e-06	1.2794e-06	1.2936e-06	1.2735e-06	1.2617e-06	1.2502e-06	1.249e-06	1.2539e-06	1.2594e-06	1.2502e-06	1.2456e-06	1.2504e-06
-0.0599988	-0.0599998	-0.0599982	-0.0599998	-0.0599985	-0.0599986	-0.0599984	-0.0599985	-0.06	-0.0599999	-0.0599982	-0.0599981	-0.0599981	-0.059998	-7.30333e-05	-7.14454e-05	-7.00496e-05	-6.96356e-05	-6.79661e-05	-6.48391e-05	-6.18128e-05	-5.83041e-05	-5.48143e-05	-5.16123e-05	-4.88348e-05	-4.58325e-05	-4.32016e-05	-4.14633e-05
-0.12	-0.12	-0.12	-0.12	-0.1200001	-0.1200001	-0.12	-0.1200001	-0.12	-0.1199982	-0.1199985	-0.1199979	-0.1199979	-0.1199983	-0.000148452	-0.000146076	-0.000145907	-0.000143711	-0.000138797	-0.000132338	-0.000125735	-0.000118446	-0.00011106	-0.0001042154	-9.86274e-05	-9.22859e-05	-8.69683e-05	-8.3357e-05
-0.18	-0.18	-0.18	-0.18	-0.18	-0.18	-0.18	-0.18	-0.18	-0.18	-0.18	-0.18	-0.18	-0.1800001	-0.000225313	-0.000221931	-0.000222108	-0.000218302	-0.000210096	-0.000199941	-0.000189514	-0.000178419	-0.000166556	-0.000156926	-0.000148578	-0.000139269	-0.000130889	-0.000124083
-0.24	-0.24	-0.24	-0.24	-0.24	-0.24	-0.24	-0.24	-0.24	-0.24	-0.24	-0.24	-0.24	-0.24	-0.000304569	-0.000304118	-0.000301786	-0.000295738	-0.000283172	-0.000267911	-0.000254484	-0.000238056	-0.000222445	-0.00020872	-0.000197108	-0.000184978	-0.000173742	-0.000164068
-0.3	-0.3	-0.3	-0.3	-0.3	-0.3	-0.3	-0.3	-0.3	-0.3	-0.3	-0.3	-0.3	-0.3	-0.00038539	-0.000385847	-0.000381023	-0.000372908	-0.000356035	-0.000337321	-0.00031803	-0.000297832	-0.000277282	-0.000260411	-0.0002463	-0.000231429	-0.000217543	-0.000203244
-0.36	-0.36	-0.36	-0.36	-0.36	-0.36	-0.36	-0.36	-0.36	-0.36	-0.36	-0.36	-0.36	-0.36	-0.000476263	-0.000472403	-0.00046519	-0.000450493	-0.000430325	-0.000405469	-0.000382099	-0.000355671	-0.000331573	-0.000311491	-0.000295103	-0.000277072	-0.000260268	-0.000242588
-0.42	-0.42	-0.42	-0.42	-0.42	-0.42	-0.42	-0.42	-0.42	-0.42	-0.42	-0.42	-0.42	-0.42	-0.00056478	-0.000557695	-0.000546349	-0.000527997	-0.000503149	-0.000474503	-0.000444197	-0.000413332	-0.000387971	-0.000362983	-0.000344667	-0.000323658	-0.00030413	-0.00028299
-0.48	-0.48	-0.48	-0.48	-0.48	-0.48	-0.48	-0.48	-0.48	-0.48	-0.48	-0.48	-0.48	-0.48	-0.000656855	-0.000647134	-0.00062947	-0.000605252	-0.000577257	-0.000541791	-0.000505349	-0.000473017	-0.000442933	-0.000415086	-0.000395643	-0.000372677	-0.000350634	-0.000324562
-0.54	-0.54	-0.54	-0.54	-0.54	-0.54	-0.54	-0.54	-0.54	-0.54	-0.54	-0.54	-0.54	-0.54	-0.000744198	-0.000733144	-0.000710784	-0.000682703	-0.000648508	-0.000610657	-0.000566711	-0.00053162	-0.000499268	-0.000470431	-0.000449277	-0.000424444	-0.000399208	-0.000367069
-0.6	-0.6	-0.6	-0.6	-0.6	-0.6	-0.6	-0.6	-0.6	-0.6	-0.6	-0.6	-0.6	-0.6	-0.000834503	-0.000822074	-0.000794479	-0.000759033	-0.000719807	-0.000675673	-0.00063232	-0.000591502	-0.000558654	-0.00052997	-0.000506546	-0.000480372	-0.000449337	-0.000407465
