# Supplementary material for: Spatial control of doping in conducting polymers enables complementary, conformable, implantable internal ion-gated organic electrochemical transistors
Source: Nat Commun. 2025 Jan 9;16:517. doi: 10.1038/s41467-024-55284-w (PMC11717955; doi:10.1038/s41467-024-55284-w)
Supplement: Supplementary file 6 — Source Data [file 41467_2024_55284_MOESM6_ESM.zip › SourceDataFiles/Figure1/Figure1B/CIGT1B2.csv]

0.6	0.6	0.6	0.6	0.6	0.6	0.6	0.6	0.6	0.6	0.6	0.6	0.6	0.6	0.000869394	0.000846845	0.000845426	0.000836724	0.000819072	0.00079031	0.000755789	0.000720218	0.000685575	0.000648312	0.000615847	0.000585682	0.000564909	0.000544085
0.54	0.54	0.54	0.54	0.54	0.54	0.54	0.54	0.54	0.54	0.54	0.54	0.54	0.54	0.000777435	0.000764785	0.000757578	0.0007496	0.000730927	0.000702042	0.000670454	0.00063637	0.000603738	0.000572118	0.000541736	0.000514565	0.000494426	0.000479172
0.48	0.48	0.48	0.48	0.48	0.48	0.48	0.48	0.48	0.48	0.48	0.48	0.48	0.48	0.000687967	0.00067463	0.000667928	0.000659761	0.000642219	0.00061532	0.000585663	0.000554406	0.000524427	0.000496129	0.00046996	0.000445796	0.000429493	0.000415644
0.42	0.42	0.42	0.42	0.42	0.42	0.42	0.42	0.42	0.42	0.42	0.42	0.42	0.42	0.000602032	0.000591436	0.000583935	0.000574731	0.000556604	0.000531566	0.000504569	0.000476272	0.000450532	0.000428675	0.000409758	0.000388873	0.000375354	0.000358355
0.36	0.36	0.36	0.36	0.36	0.36	0.36	0.36	0.36	0.36	0.36	0.36	0.36	0.36	0.00051343	0.000503741	0.000497167	0.000487414	0.000470834	0.000448358	0.000424584	0.000401091	0.000380245	0.000361713	0.000343518	0.000325857	0.000313077	0.00029776
0.3	0.3	0.3	0.3	0.3	0.3	0.3	0.3	0.3	0.3	0.3	0.3	0.3	0.3	0.000428611	0.000419539	0.000412794	0.000403301	0.000388546	0.000369279	0.000352668	0.000333183	0.000315892	0.00029893	0.000281406	0.000266789	0.000254426	0.000241236
0.24	0.24	0.24	0.24	0.24	0.24	0.24	0.24	0.24	0.24	0.24	0.24	0.24	0.24	0.00034146	0.000333595	0.000327909	0.000319625	0.00030651	0.000293774	0.000278991	0.000261917	0.000247094	0.000233523	0.000218323	0.000206343	0.000196383	0.000185033
0.18	0.18	0.18	0.18	0.18	0.18	0.18	0.1799999	0.18	0.18	0.1799999	0.18	0.18	0.18	0.0002568	0.000251515	0.000245762	0.000237328	0.000230237	0.000219929	0.000207648	0.000194657	0.000182802	0.000170969	0.000159521	0.000149872	0.000141507	0.000132207
0.12	0.12	0.12	0.12	0.12	0.1199999	0.12	0.12	0.12	0.12	0.12	0.1199999	0.12	0.12	0.000170942	0.000167238	0.000162881	0.000158813	0.000152908	0.000145003	0.000136099	0.000126972	0.000118645	0.00011015	0.000102142	9.549e-05	8.9849e-05	8.33323e-05
0.0599994	0.0599997	0.0599995	0.0599992	0.0599996	0.0599998	0.0599999	0.0600001	0.0600003	0.0600003	0.0600004	0.0600005	0.0600004	0.06	8.6179e-05	8.39764e-05	8.17209e-05	7.96779e-05	7.63224e-05	7.21262e-05	6.72908e-05	6.23231e-05	5.79842e-05	5.33452e-05	4.9214e-05	4.57188e-05	4.28784e-05	3.95535e-05
0	0	0	0	0	0	0	0	0	0	0	0	0	0	1.2789e-06	1.3051e-06	1.3014e-06	1.3003e-06	1.292e-06	1.2877e-06	1.2888e-06	1.2836e-06	1.2724e-06	1.261e-06	1.2596e-06	1.2645e-06	1.2559e-06	1.2471e-06
-0.0599994	-0.0599994	-0.059999	-0.0599994	-0.0599995	-0.0599999	-0.0599999	-0.06	-0.06	-0.0600001	-0.0600002	-0.0600001	-0.0600001	-0.0600001	-8.47798e-05	-8.12405e-05	-7.93597e-05	-7.64275e-05	-7.24653e-05	-6.68373e-05	-6.09921e-05	-5.53111e-05	-5.03781e-05	-4.5339e-05	-4.10961e-05	-3.76395e-05	-3.48868e-05	-3.15613e-05
-0.12	-0.12	-0.12	-0.12	-0.12	-0.12	-0.12	-0.12	-0.1200002	-0.1200003	-0.1200002	-0.1200001	-0.1200001	-0.12	-0.00017194	-0.000166102	-0.000160678	-0.00015393	-0.000143389	-0.000130785	-0.000118513	-0.00010639	-9.62407e-05	-8.62029e-05	-7.77541e-05	-7.10753e-05	-6.5894e-05	-5.93475e-05
-0.18	-0.18	-0.18	-0.18	-0.18	-0.18	-0.18	-0.18	-0.18	-0.18	-0.18	-0.18	-0.1799997	-0.1799998	-0.000258019	-0.00024946	-0.000239397	-0.000227829	-0.000209942	-0.000189611	-0.000170371	-0.000151792	-0.000136207	-0.00012161	-0.00010904	-9.94919e-05	-9.22919e-05	-8.3027e-05
-0.24	-0.24	-0.24	-0.24	-0.24	-0.24	-0.24	-0.24	-0.24	-0.24	-0.24	-0.24	-0.24	-0.239999	-0.000347361	-0.000334806	-0.000318878	-0.000298505	-0.000272517	-0.000243048	-0.000216702	-0.000191438	-0.000170884	-0.000152048	-0.000136056	-0.00012542	-0.000116006	-0.0001035577
-0.3	-0.3	-0.3	-0.3	-0.3	-0.3	-0.3	-0.3	-0.3	-0.3	-0.3	-0.3	-0.3	-0.3	-0.00043447	-0.000416695	-0.000392925	-0.000363537	-0.000328551	-0.000290314	-0.000256996	-0.000225863	-0.000201966	-0.000179896	-0.000161688	-0.000147361	-0.000138771	-0.00012493
-0.36	-0.36	-0.36	-0.36	-0.36	-0.36	-0.36	-0.36	-0.36	-0.36	-0.36	-0.36	-0.36	-0.36	-0.00052764	-0.000500316	-0.000462635	-0.000424006	-0.000379224	-0.000332937	-0.000293151	-0.000257613	-0.000228949	-0.000204067	-0.000183772	-0.000170918	-0.000157943	-0.000141564
-0.42	-0.42	-0.42	-0.42	-0.42	-0.42	-0.42	-0.42	-0.42	-0.42	-0.42	-0.42	-0.42	-0.42	-0.000614956	-0.000575446	-0.000527125	-0.000477324	-0.000423797	-0.000370271	-0.000324818	-0.000285635	-0.000257948	-0.000231061	-0.000208947	-0.000190398	-0.000179796	-0.000159245
-0.48	-0.48	-0.48	-0.48	-0.48	-0.48	-0.48	-0.48	-0.48	-0.48	-0.48	-0.48	-0.48	-0.48	-0.000707023	-0.000647957	-0.000585363	-0.000525939	-0.0004648	-0.00040628	-0.000358741	-0.000317278	-0.000282157	-0.000252608	-0.00022917	-0.000214272	-0.000196658	-0.000173802
-0.54	-0.54	-0.54	-0.54	-0.54	-0.54	-0.54	-0.54	-0.54	-0.54	-0.54	-0.54	-0.54	-0.54	-0.000786805	-0.000712863	-0.000637652	-0.000568524	-0.00050081	-0.000438157	-0.000387612	-0.000343182	-0.000312205	-0.000280086	-0.00025485	-0.000232398	-0.000217559	-0.000189673
-0.6	-0.6	-0.6	-0.6	-0.6	-0.6	-0.6	-0.6	-0.6	-0.6	-0.6	-0.6	-0.6	-0.6	-0.000864057	-0.000772874	-0.000686174	-0.000610674	-0.000540437	-0.000475711	-0.000422654	-0.000375555	-0.000334961	-0.00030081	-0.000274189	-0.000256581	-0.000233175	-0.000202502
