# Supplementary material for: Spatial control of doping in conducting polymers enables complementary, conformable, implantable internal ion-gated organic electrochemical transistors
Source: Nat Commun. 2025 Jan 9;16:517. doi: 10.1038/s41467-024-55284-w (PMC11717955; doi:10.1038/s41467-024-55284-w)
Supplement: Supplementary file 6 — Source Data [file 41467_2024_55284_MOESM6_ESM.zip › SourceDataFiles/Figure1/Figure1B/CIGT1B3.csv]

0.6	0.6	0.6	0.6	0.6	0.6	0.6	0.6	0.6	0.6	0.6	0.6	0.6	0.6	0.00113035	0.00110951	0.00109765	0.00106994	0.00103333	0.00098709	0.000934438	0.000876369	0.000818828	0.000761064	0.000705888	0.000664296	0.000627323	0.000592537
0.54	0.54	0.54	0.54	0.54	0.54	0.54	0.54	0.54	0.54	0.54	0.54	0.54	0.54	0.00100968	0.00099147	0.00097876	0.00095271	0.00091714	0.000873148	0.000823706	0.000769612	0.000715461	0.000662352	0.000611756	0.000573503	0.000538232	0.000505524
0.48	0.48	0.48	0.48	0.48	0.48	0.48	0.48	0.48	0.48	0.48	0.48	0.48	0.48	0.000893421	0.000875105	0.000862005	0.000837266	0.000803741	0.000762317	0.000716104	0.000666167	0.000616556	0.000568926	0.000523854	0.000487277	0.0004539	0.000423475
0.42	0.42	0.42	0.42	0.42	0.42	0.42	0.42	0.42	0.42	0.42	0.42	0.42	0.42	0.000778659	0.00076062	0.000747657	0.000724179	0.000692704	0.000654167	0.000611806	0.000566896	0.000523005	0.000481076	0.000440151	0.000405082	0.000374665	0.000347062
0.36	0.36	0.36	0.36	0.36	0.36	0.36	0.36	0.36	0.36	0.36	0.36	0.36	0.36	0.000664365	0.000647445	0.0006355	0.000613275	0.000584107	0.000549401	0.000511305	0.000472582	0.000434314	0.000396725	0.000359853	0.000327941	0.000300816	0.000276375
0.3	0.3	0.3	0.3	0.3	0.3	0.3	0.3	0.3	0.3	0.3	0.3	0.3	0.3	0.000551455	0.000536088	0.000524644	0.000504147	0.000478051	0.000448206	0.00041544	0.000382612	0.000349467	0.000316156	0.000284131	0.000256303	0.00023273	0.00021184
0.24	0.24	0.24	0.24	0.24	0.24	0.24	0.24	0.24	0.24	0.24	0.24	0.24	0.24	0.000439565	0.000426446	0.00041546	0.000397358	0.000375226	0.000350768	0.000323868	0.000296018	0.000268194	0.000240265	0.000213776	0.00019058	0.000171172	0.000154375
0.1799999	0.1799999	0.1799999	0.18	0.1799999	0.1799999	0.1799999	0.1799999	0.18	0.1799999	0.18	0.1799999	0.18	0.18	0.000328937	0.000318134	0.000308181	0.00029337	0.00027632	0.000257091	0.000236132	0.000213928	0.000191921	0.000169951	0.000149383	0.000131575	0.000117024	0.000104605
0.12	0.12	0.12	0.12	0.12	0.12	0.12	0.12	0.12	0.12	0.12	0.1200009	0.1200003	0.1200008	0.00021896	0.000210962	0.000203002	0.00019288	0.000180835	0.000167311	0.000152479	0.000136854	0.000121344	0.00010618	9.218e-05	8.02029e-05	7.07067e-05	6.26959e-05
0.0599999	0.06	0.06	0.06	0.0599992	0.0599996	0.0599999	0.06	0.0600001	0.0600002	0.0600001	0.0599999	0.0599999	0.0599999	0.000109785	0.000105133	0.000100751	9.537e-05	8.90036e-05	8.18641e-05	7.39036e-05	6.56108e-05	5.75174e-05	4.9727e-05	4.27355e-05	3.6834e-05	3.2307e-05	2.8558e-05
-1e-07	0	-1e-07	0	0	0	0	0	0	0	0	0	0	0	1.3185e-06	1.3365e-06	1.3335e-06	1.3366e-06	1.3306e-06	1.3211e-06	1.3063e-06	1.299e-06	1.2863e-06	1.2888e-06	1.2814e-06	1.2604e-06	1.2512e-06	1.2356e-06
-0.06	-0.0599997	-0.0599998	-0.0599998	-0.0599998	-0.0599999	-0.0599999	-0.06	-0.06	-0.06	-0.0599999	-0.0599999	-0.0599998	-0.0599998	-0.000106734	-0.0001007066	-9.54149e-05	-8.9068e-05	-8.14907e-05	-7.32247e-05	-6.4262e-05	-5.52912e-05	-4.69331e-05	-3.91345e-05	-3.26923e-05	-2.73696e-05	-2.35131e-05	-2.03981e-05
-0.12	-0.12	-0.12	-0.12	-0.12	-0.12	-0.12	-0.1199999	-0.1199998	-0.1199997	-0.1199997	-0.1199998	-0.1199995	-0.1199995	-0.000212932	-0.000200758	-0.000189071	-0.000174869	-0.000158449	-0.000140517	-0.000121877	-0.0001037995	-8.7261e-05	-7.23207e-05	-6.02991e-05	-4.98803e-05	-4.27427e-05	-3.70032e-05
-0.18	-0.18	-0.18	-0.18	-0.18	-0.18	-0.18	-0.18	-0.18	-0.1799994	-0.1799993	-0.1799993	-0.1799993	-0.1799991	-0.000317279	-0.000296948	-0.000277776	-0.000254241	-0.000227973	-0.000199857	-0.000171274	-0.000144719	-0.000120488	-9.88911e-05	-8.19353e-05	-6.81445e-05	-5.82474e-05	-4.94022e-05
-0.24	-0.24	-0.24	-0.24	-0.24	-0.24	-0.24	-0.24	-0.24	-0.24	-0.239999	-0.239999	-0.239999	-0.239999	-0.000419584	-0.000389762	-0.000360971	-0.000326598	-0.000289595	-0.000250791	-0.000212461	-0.000177943	-0.000147033	-0.000121038	-9.86961e-05	-8.15075e-05	-6.93375e-05	-5.84896e-05
-0.3	-0.3	-0.3	-0.3	-0.3	-0.3	-0.3	-0.3	-0.3	-0.3	-0.3	-0.299999	-0.299999	-0.299998	-0.000519144	-0.000477516	-0.000437365	-0.000391125	-0.000342856	-0.000293501	-0.000246363	-0.000204717	-0.000168299	-0.00013779	-0.000113332	-9.34762e-05	-7.92845e-05	-6.51421e-05
-0.36	-0.36	-0.36	-0.36	-0.36	-0.36	-0.36	-0.36	-0.36	-0.36	-0.36	-0.359999	-0.359999	-0.359999	-0.00061551	-0.000558773	-0.000505822	-0.00044709	-0.000387777	-0.000328773	-0.000274092	-0.00022648	-0.000185225	-0.000150967	-0.000123432	-0.0001015037	-8.57771e-05	-7.02962e-05
-0.42	-0.42	-0.42	-0.42	-0.42	-0.42	-0.42	-0.42	-0.42	-0.42	-0.42	-0.42	-0.419998	-0.419998	-0.00070695	-0.000632634	-0.000565604	-0.000494713	-0.000425128	-0.000357835	-0.000296705	-0.00024397	-0.000199166	-0.000161436	-0.000131528	-0.000110267	-9.11148e-05	-7.46302e-05
-0.48	-0.48	-0.48	-0.48	-0.48	-0.48	-0.48	-0.48	-0.48	-0.48	-0.48	-0.48	-0.479998	-0.479998	-0.000791004	-0.000697987	-0.000616654	-0.000534677	-0.000456142	-0.000382118	-0.000315502	-0.000258556	-0.00021056	-0.000170337	-0.000138484	-0.000116027	-9.58432e-05	-7.86251e-05
-0.54	-0.54	-0.54	-0.54	-0.54	-0.54	-0.54	-0.54	-0.54	-0.54	-0.54	-0.54	-0.539997	-0.539998	-0.000867282	-0.00075452	-0.000660125	-0.000567601	-0.000482335	-0.000402521	-0.000331295	-0.000271354	-0.000220335	-0.000178162	-0.000144809	-0.000121364	-0.0001004547	-8.25854e-05
-0.6	-0.6	-0.6	-0.6	-0.6	-0.6	-0.6	-0.6	-0.6	-0.6	-0.6	-0.6	-0.6	-0.599998	-0.000934322	-0.000802677	-0.000696874	-0.000596016	-0.000505286	-0.000420056	-0.000345265	-0.000282613	-0.000229596	-0.000185749	-0.000151072	-0.000126594	-0.00010824	-8.65991e-05
