# Supplementary material for: Spatial control of doping in conducting polymers enables complementary, conformable, implantable internal ion-gated organic electrochemical transistors
Source: Nat Commun. 2025 Jan 9;16:517. doi: 10.1038/s41467-024-55284-w (PMC11717955; doi:10.1038/s41467-024-55284-w)
Supplement: Supplementary file 6 — Source Data [file 41467_2024_55284_MOESM6_ESM.zip › SourceDataFiles/FigureSI5/FigureSI5A/CIGTSI5A.csv]

0.001	0.00131968	0.00170926390540727	0.000930096094592731
0.01	0.000773022857142858	0.000975879187275368	0.000570166527010348
0.1	0.000407955042327725	0.00051168185879972	0.000304228225855731
1	0.000772535796026936	0.000938495961367	0.000606575630686873
10	0.002111	0.00257165174282904	0.00165034825717097
100	0.00289132285714286	0.00349685530242872	0.002285790411857
1000	0.00204768285714286	0.00251530718282542	0.0015800585314603
