# Supplementary material for: Spatial control of doping in conducting polymers enables complementary, conformable, implantable internal ion-gated organic electrochemical transistors
Source: Nat Commun. 2025 Jan 9;16:517. doi: 10.1038/s41467-024-55284-w (PMC11717955; doi:10.1038/s41467-024-55284-w)
Supplement: Supplementary file 6 — Source Data [file 41467_2024_55284_MOESM6_ESM.zip › SourceDataFiles/FigureSI5/FigureSI5B/CIGTSI5B.csv]

0.001	1.84604028778501e-05	2.37289101350834e-05	1.31918956206168e-05
0.01	2.11898723825524e-05	2.82581493824225e-05	1.41215953826822e-05
0.1	1.26161174803012e-05	1.65368716503179e-05	8.69536331028449e-06
1	1.5605788952221e-05	2.27639435927853e-05	8.44763431165662e-06
10	8.39676933141338e-05	0.00010370581362179	6.42295730064773e-05
100	9.09733937558997e-05	0.000108985984475286	7.29608030365134e-05
1000	0.000161735354696906	0.000213891765757344	0.000109578943636469
