# Supplementary material for: Spatial control of doping in conducting polymers enables complementary, conformable, implantable internal ion-gated organic electrochemical transistors
Source: Nat Commun. 2025 Jan 9;16:517. doi: 10.1038/s41467-024-55284-w (PMC11717955; doi:10.1038/s41467-024-55284-w)
Supplement: Supplementary file 6 — Source Data [file 41467_2024_55284_MOESM6_ESM.zip › SourceDataFiles/FigureSI5/FigureSI5C/CIGTSI5C.csv]

1	0.000767506666666668	0.000939945219561444	0.00100136521956144	0.000974881886228111	0.000936963328199271	0.00061463188622811	0.000383123675613745	0.000206171614956017	0.000595068113771891	0.000656488113771892	0.000630004780438558	0.000592086222409718	0.000269754780438558	3.82465698241929e-05	-0.000138705490833535
1.05	0.000828926666666668	0.00096231658405054	0.00102373658405054	0.000997253250717207	0.000959334692688367	0.000637003250717206	0.000405495040102842	0.000228542979445114	0.000572696749282795	0.000634116749282795	0.000607633415949462	0.000569714857920622	0.000247383415949461	1.58752053350966e-05	-0.000161076855322631
1.2	0.000802443333333334	0.000967549918617617	0.00102896991861762	0.00100248658528428	0.000964568027255445	0.000642236585284284	0.000410728374669919	0.000233776314012191	0.000567463414715718	0.000628883414715718	0.000602400081382384	0.000564481523353545	0.000242150081382384	1.06418707680192e-05	-0.000166310189889709
5	0.000764524775304495	0.000991687368411322	0.00105310736841132	0.00102662403507799	0.000988705477049149	0.000666374035077988	0.000434865824463624	0.000257913763805896	0.000543325964922013	0.000604745964922013	0.00057826263158868	0.00054034407355984	0.000218012631588679	-1.34955790256854e-05	-0.000190447639683413
20	0.000442193333333334	0.000886107240995425	0.000947527240995425	0.000921043907662092	0.000883125349633252	0.000560793907662091	0.000329285697047727	0.000152333636389999	0.00064890609233791	0.00071032609233791	0.000683842759004577	0.000645924200975737	0.000323592759004576	9.20845483902117e-05	-8.48675122675163e-05
80	0.000210685122718969	0.000848088627176421	0.000909508627176422	0.000883025293843088	0.000845106735814248	0.000522775293843087	0.000291267083228723	0.000114315022570995	0.000686924706156914	0.000748344706156914	0.000721861372823581	0.000683942814794741	0.00036161137282358	0.000130103162209216	-4.68488984485123e-05
500	3.37330620612412e-05	0.000775150067596986	0.000836570067596986	0.000810086734263653	0.000772168176234813	0.000449836734263652	0.000218328523649287	4.13764629915594e-05	0.000759863265736349	0.00082128326573635	0.000794799932403016	0.000756881374374176	0.000434549932403016	0.000203041721788651	2.6089661130923e-05
