# Supplementary material for: Spatial control of doping in conducting polymers enables complementary, conformable, implantable internal ion-gated organic electrochemical transistors
Source: Nat Commun. 2025 Jan 9;16:517. doi: 10.1038/s41467-024-55284-w (PMC11717955; doi:10.1038/s41467-024-55284-w)
Supplement: Supplementary file 6 — Source Data [file 41467_2024_55284_MOESM6_ESM.zip › SourceDataFiles/FigureSI5/FigureSI5D/CIGTSI5D.csv]

1	0.000118726666666667	0.000142859108099541	0.000169946108099541	0.000174028337468287	0.000129031559423848	6.02423640179929e-05	2.77024519330843e-05	2.66031099461708e-05	9.45942252337925e-05	0.000121681225233793	0.000125763454602538	8.07666765580992e-05	1.19774811522441e-05	-2.05624309326645e-05	-2.1661772919578e-05
1.05	0.000145813666666667	0.000159924482092299	0.000187011482092299	0.000191093711461045	0.000146096933416606	7.73077380107507e-05	4.47678259258421e-05	4.36684839389286e-05	7.75288512410347e-05	0.000104615851241035	0.000108698080609781	6.37013025653414e-05	-5.08789284051366e-06	-3.76278049254222e-05	-3.87271469123358e-05
1.2	0.000149895896035413	0.000164197055683939	0.00019128405568394	0.000195366285052685	0.000150369507008246	8.15803116023911e-05	4.90403995174826e-05	4.7941057530569e-05	7.32562776493942e-05	0.000100343277649394	0.00010442550701814	5.9428728973701e-05	-9.36046643215413e-06	-4.19003785170627e-05	-4.29997205039762e-05
5	0.000104899117990974	0.000146865479616748	0.000173952479616748	0.000178034708985494	0.000133037930941054	6.42487355351994e-05	3.17088234502908e-05	3.06094814633773e-05	9.0587853716586e-05	0.000117674853716586	0.000121757083085332	7.67603050408927e-05	7.97110963503764e-06	-2.45688024498709e-05	-2.56681444367845e-05
20	3.61099225851185e-05	0.000127464414290684	0.000154551414290684	0.00015863364365943	0.000113636865614991	4.48476702091357e-05	1.23077581242271e-05	1.12084161373136e-05	0.00010998891904265	0.00013707591904265	0.000141158148411396	9.61613703669565e-05	2.73721749611013e-05	-5.16773712380722e-06	-6.26707911072075e-06
80	3.57001050020993e-06	0.000121285435922137	0.000148372435922137	0.000152454665290883	0.000107457887246444	3.8668691840589e-05	6.12877975568048e-06	5.02943776876695e-06	0.000116167897411196	0.000143254897411196	0.000147337126779942	0.000102340348735503	3.3551153329648e-05	1.01124124473938e-06	-8.81007421741449e-08
500	2.4706685132964e-06	0.000120702063682787	0.000147789063682787	0.000151871293051532	0.000106874515007093	3.80853196012382e-05	5.54540751632962e-06	4.4460655294161e-06	0.000116751269650547	0.000143838269650547	0.000147920499019293	0.000102923720974854	3.41345255689988e-05	1.59461348409024e-06	4.95271497176709e-07
