# Supplementary material for: Spatial control of doping in conducting polymers enables complementary, conformable, implantable internal ion-gated organic electrochemical transistors
Source: Nat Commun. 2025 Jan 9;16:517. doi: 10.1038/s41467-024-55284-w (PMC11717955; doi:10.1038/s41467-024-55284-w)
Supplement: Supplementary file 6 — Source Data [file 41467_2024_55284_MOESM6_ESM.zip › SourceDataFiles/FigureSI2/FigureSI2A/CIGTSI2A.csv]

0.6	0.00111843333333333
0.54	0.00108298333333333
0.48	0.001006925
0.42	0.000923008333333333
0.36	0.000830983333333333
0.3	0.000731016666666667
0.24	0.000628007616698403
0.1800005	0.000525448290919515
0.1199998	0.00043161248226052
0.0599998	0.000348347247245412
0	0.000274214852203797
-0.0599999	0.000210272017120029
-0.1199998	0.000159982066621833
-0.1799996	0.000117432304279493
-0.24	8.75255415815281e-05
-0.3	6.566e-05
-0.36	4.60816666666667e-05
-0.42	3.82316666666666e-05
-0.48	3.46836223635197e-05
-0.539999	3.42011183426529e-05
-0.599999	3.47383333333333e-05
