# Supplementary material for: Spatial control of doping in conducting polymers enables complementary, conformable, implantable internal ion-gated organic electrochemical transistors
Source: Nat Commun. 2025 Jan 9;16:517. doi: 10.1038/s41467-024-55284-w (PMC11717955; doi:10.1038/s41467-024-55284-w)
Supplement: Supplementary file 6 — Source Data [file 41467_2024_55284_MOESM6_ESM.zip › SourceDataFiles/FigureSI2/FigureSI2B/CIGTSI2B.csv]

0.6	0.434525
0.54	0.367419
0.48	0.304567
0.42	0.246588
0.36	0.193806
0.3	0.14687
0.24	0.106084
0.1800005	0.0715094
0.1199998	0.0430301
0.0599998	0.0197156
0	0.0012285
-0.0599999	-0.0131901
-0.1199998	-0.0240041
-0.1799996	-0.0323879
-0.24	-0.038096
-0.3	-0.042891
-0.36	-0.0459752
-0.42	-0.0484208
-0.48	-0.050563
-0.539999	-0.0525828
-0.599999	-0.0546671
