# Supplementary material for: Spatial control of doping in conducting polymers enables complementary, conformable, implantable internal ion-gated organic electrochemical transistors
Source: Nat Commun. 2025 Jan 9;16:517. doi: 10.1038/s41467-024-55284-w (PMC11717955; doi:10.1038/s41467-024-55284-w)
Supplement: Supplementary file 6 — Source Data [file 41467_2024_55284_MOESM6_ESM.zip › SourceDataFiles/FigureSI2/FigureSI2C/CIGTSI2C.csv]

1000	0.00303796594640107	0.00394323282765473	0.00213269906514741
100	0.000221259247287055	0.000297536391575395	0.000144982102998714
10	0.000155255955974125	0.000194446613771963	0.000116065298176287
1	4.38602163083262e-05	5.32864809032868e-05	3.44339517133657e-05
0.1	2.72914969099382e-05	3.60331625314315e-05	1.85498312884449e-05
0.01	3.68919499210017e-06	4.62255057269825e-06	2.75583941150209e-06
0.001	7.53798816023683e-07	1.18661072630185e-06	3.2098690574552e-07
