# Supplementary material for: Spatial control of doping in conducting polymers enables complementary, conformable, implantable internal ion-gated organic electrochemical transistors
Source: Nat Commun. 2025 Jan 9;16:517. doi: 10.1038/s41467-024-55284-w (PMC11717955; doi:10.1038/s41467-024-55284-w)
Supplement: Supplementary file 6 — Source Data [file 41467_2024_55284_MOESM6_ESM.zip › SourceDataFiles/FigureSI3/FigureSI3C/CIGTSI3C1.csv]

0.6	0.6	0.6	0.6	0.6	0.6	0.6	0.6	0.6	0.6	0.6	0.6	0.6	31.1508	30.9702	31.021	30.9647	30.8284	30.6146	30.3282	29.9601	29.5218	28.8872	28.0676	26.9765	25.5773
0.55	0.55	0.55	0.55	0.55	0.55	0.55	0.55	0.55	0.55	0.55	0.55	0.55	28.4427	28.3548	28.4012	28.3427	28.2042	27.9908	27.7039	27.3401	26.8871	26.2421	25.4033	24.2855	22.849
0.5	0.5	0.5	0.5	0.5	0.5	0.5	0.5	0.5	0.5	0.5	0.5	0.5	25.807	25.7433	25.7824	25.721	25.5824	25.3705	25.0865	24.7247	24.266	23.613	22.7612	21.6246	20.1702
0.45	0.45	0.45	0.45	0.45	0.45	0.45	0.45	0.45	0.45	0.45	0.45	0.45	23.1884	23.1485	23.1761	23.1061	22.9684	22.7593	22.4831	22.1239	21.6629	21.0038	20.146	18.9997	17.5463
0.4	0.4	0.4	0.4	0.4	0.4	0.4	0.4	0.4	0.4	0.4	0.4	0.4	20.5806	20.5499	20.5694	20.4984	20.3629	20.1593	19.8942	19.5407	19.0814	18.4255	17.5674	16.4263	14.9972
0.35	0.35	0.35	0.35	0.35	0.35	0.35	0.35	0.35	0.35	0.35	0.35	0.35	17.9835	17.9587	17.9728	17.898	17.7664	17.573	17.3207	16.9772	16.5258	15.8806	15.0356	13.9132	12.5433
0.3	0.3	0.3	0.3	0.3	0.3	0.3	0.3	0.3	0.3	0.3	0.3	0.3	15.3941	15.3736	15.3769	15.3054	15.1806	15.0019	14.7641	14.436	14.0012	13.378	12.5638	11.5003	10.2267
0.25	0.25	0.25	0.25	0.25	0.25	0.25	0.25	0.25	0.25	0.25	0.25	0.25	12.8111	12.7945	12.7894	12.7218	12.6075	12.4466	12.2275	11.9225	11.514	10.9281	10.1656	9.1906	8.0464
0.2	0.2	0.2	0.2	0.2	0.2	0.2	0.2	0.2	0.2000001	0.2000001	0.2000002	0.2000001	10.2342	10.2206	10.209	10.1477	10.0482	9.9077	9.7133	9.44	9.0716	8.5448	7.86464	7.01245	6.04597
0.1499999	0.1499999	0.1499999	0.1499999	0.1499999	0.1499999	0.15	0.15	0.15	0.15	0.15	0.15	0.15	7.66781	7.65632	7.64158	7.58939	7.50862	7.39251	7.23108	7.0006	6.68832	6.23809	5.67007	4.98044	4.22914
0.0999999	0.0999999	0.0999999	0.0999999	0.0999999	0.0999999	0.1	0.1	0.1	0.1	0.1	0.1	0.1	5.10874	5.09978	5.08292	5.04355	4.98556	4.89943	4.77788	4.60513	4.3687	4.03518	3.61954	3.13035	2.61103
0.05	0.05	0.05	0.05	0.05	0.05	0.05	0.05	0.05	0.05	0.05	0.05	0.05	2.55022	2.54383	2.5334	2.51197	2.47999	2.43209	2.36434	2.26723	2.1342	1.94794	1.72232	1.46574	1.19984
7e-07	7e-07	4e-07	1e-07	0	0	-1e-07	-8e-07	1e-07	2e-07	0	0	0	-0.0022063	-0.0025106	-0.0021413	-0.00178	-0.0017061	-0.0018537	-0.0018017	-0.0018074	-0.0016899	-0.0015975	-0.0015164	-0.0014942	-0.0014239
-0.0500001	-0.0500002	-0.0500002	-0.0500002	-0.05	-0.0500002	-0.0500003	-0.0500003	-0.0500004	-0.0500004	-0.0500007	-0.0500005	-0.0500004	-2.55255	-2.53954	-2.52297	-2.49674	-2.45686	-2.39735	-2.31162	-2.18813	-2.01875	-1.79381	-1.54003	-1.27308	-1.00268
-0.1	-0.1	-0.1	-0.1	-0.1	-0.1	-0.1	-0.1	-0.1	-0.1	-0.1	-0.1	-0.1	-5.09859	-5.06462	-5.02751	-4.97092	-4.88001	-4.7468	-4.55429	-4.2765	-3.90003	-3.41513	-2.8885	-2.34381	-1.79793
-0.1499999	-0.15	-0.15	-0.15	-0.15	-0.15	-0.15	-0.15	-0.15	-0.15	-0.15	-0.15	-0.15	-7.64104	-7.57631	-7.51388	-7.4169	-7.2657	-7.04232	-6.71713	-6.24939	-5.62833	-4.85688	-4.04472	-3.21411	-2.3977
-0.1999998	-0.1999999	-0.2	-0.2	-0.2	-0.2	-0.2	-0.2000001	-0.2000001	-0.2	-0.2	-0.2	-0.2	-10.17917	-10.07397	-9.97983	-9.83294	-9.60839	-9.27401	-8.78546	-8.0882	-7.18992	-6.11533	-5.01382	-3.88971	-2.82469
-0.25	-0.25	-0.25	-0.25	-0.25	-0.25	-0.25	-0.25	-0.25	-0.25	-0.25	-0.25	-0.25	-12.7339	-12.5683	-12.4249	-12.2153	-11.8993	-11.4267	-10.7362	-9.77663	-8.57848	-7.19608	-5.79292	-4.38757	-3.11307
-0.3	-0.3	-0.3	-0.3	-0.3	-0.3	-0.3	-0.3	-0.3	-0.300001	-0.3	-0.3	-0.3	-15.2495	-15.0294	-14.8368	-14.5548	-14.131	-13.4938	-12.5664	-11.2983	-9.79895	-8.09321	-6.38921	-4.73768	-3.30358
-0.35	-0.35	-0.35	-0.35	-0.35	-0.35	-0.35	-0.35	-0.35	-0.35	-0.35	-0.35	-0.35	-17.7717	-17.4699	-17.2158	-16.8485	-16.2922	-15.4552	-14.251	-12.6647	-10.8521	-8.81747	-6.82574	-4.9775	-3.4355
-0.4	-0.4	-0.4	-0.4	-0.4	-0.4	-0.4	-0.4	-0.4	-0.4	-0.4	-0.4	-0.4	-20.2562	-19.8956	-19.5566	-19.0848	-18.3704	-17.295	-15.7798	-13.8705	-11.7287	-9.37397	-7.13552	-5.14692	-3.53986
-0.45	-0.45	-0.45	-0.45	-0.45	-0.45	-0.45	-0.45	-0.45	-0.45	-0.45	-0.45	-0.45	-22.7245	-22.2776	-21.8522	-21.2557	-20.3509	-18.9967	-17.1487	-14.9091	-12.4334	-9.80257	-7.35744	-5.28063	-3.63616
-0.5	-0.5	-0.5	-0.5	-0.5	-0.5	-0.5	-0.5	-0.5	-0.5	-0.5	-0.5	-0.5	-25.1737	-24.6249	-24.0955	-23.3498	-22.2183	-20.5483	-18.3585	-15.7785	-12.9793	-10.11186	-7.52956	-5.40356	-3.73675
-0.55	-0.55	-0.55	-0.55	-0.55	-0.55	-0.55	-0.55	-0.55	-0.55	-0.55	-0.55	-0.55	-27.599	-26.9317	-26.2786	-25.354	-23.9509	-21.9435	-19.4103	-16.4857	-13.3916	-10.34486	-7.68425	-5.5299	-3.85283
-0.6	-0.6	-0.6	-0.6	-0.6	-0.6	-0.6	-0.6	-0.6	-0.6	-0.599999	-0.6	-0.599999	-29.9946	-29.1912	-28.39	-27.2478	-25.5348	-23.1916	-20.3042	-17.0648	-13.7035	-10.5966	-7.90386	-5.67459	-3.94967
