# Supplementary material for: Spatial control of doping in conducting polymers enables complementary, conformable, implantable internal ion-gated organic electrochemical transistors
Source: Nat Commun. 2025 Jan 9;16:517. doi: 10.1038/s41467-024-55284-w (PMC11717955; doi:10.1038/s41467-024-55284-w)
Supplement: Supplementary file 6 — Source Data [file 41467_2024_55284_MOESM6_ESM.zip › SourceDataFiles/FigureSI3/FigureSI3C/CIGTSI3C2.csv]

0.6	0.6	0.6	0.6	0.6	0.6	0.6	0.6	0.6	0.6	0.6	0.6	0.6	31.0888	30.9851	30.8238	30.5844	30.2514	29.7901	29.1498	28.1366	26.8335	24.945	22.4222	19.5639	16.4567
0.55	0.55	0.55	0.55	0.55	0.55	0.55	0.55	0.55	0.55	0.55	0.55	0.55	28.4743	28.3765	28.22	27.9882	27.666	27.2191	26.5963	25.6126	24.3329	22.4829	20.04	17.2894	14.3418
0.5	0.5	0.5	0.5	0.5	0.5	0.5	0.5	0.5	0.5	0.5	0.5	0.5	25.8645	25.7719	25.6213	25.3985	25.0891	24.6588	24.0578	23.1083	21.8587	20.0673	17.7212	15.0937	12.3114
0.45	0.45	0.45	0.45	0.45	0.45	0.45	0.45	0.45	0.45	0.45	0.45	0.45	23.2593	23.1713	23.0273	22.8153	22.521	22.1109	21.5348	20.6261	19.4209	17.6972	15.4671	12.9877	10.3846
0.4	0.4	0.4	0.4	0.4	0.4	0.4	0.4	0.4	0.4	0.4	0.4	0.4	20.6585	20.5747	20.4386	20.2399	19.9627	19.576	19.0301	18.1697	17.019	15.3777	13.2899	10.982	8.57851
0.35	0.35	0.35	0.35	0.35	0.35	0.35	0.35	0.35	0.35	0.35	0.35	0.35	18.0613	17.9825	17.8564	17.6721	17.4154	17.0562	16.4919	15.7422	14.6597	13.1295	11.2006	9.0873	6.90319
0.3	0.3	0.3	0.3	0.3	0.3	0.3	0.3	0.3	0.3	0.3	0.3	0.3	15.468	15.3954	15.2802	15.113	14.8799	14.5523	14.0321	13.3478	12.3494	10.9513	9.21	7.31673	5.37287
0.25	0.25	0.25	0.25	0.25	0.25	0.25	0.25	0.25	0.25	0.25	0.25	0.25	12.8783	12.8134	12.7108	12.5635	12.3573	12.0658	11.6064	10.9917	10.0963	8.8536	7.33005	5.67868	4.00278
0.2	0.2	0.2	0.2	0.2	0.2	0.2	0.2	0.2000001	0.2000001	0.2	0.2	0.2000001	10.2915	10.2355	10.1484	10.0233	9.8483	9.5992	9.2081	8.67906	7.90848	6.85163	5.56909	4.18742	2.80796
0.1499999	0.15	0.15	0.15	0.15	0.15	0.15	0.15	0.15	0.15	0.15	0.15	0.15	7.71267	7.66723	7.59765	7.49825	7.3587	7.15876	6.8458	6.41403	5.79433	4.95285	3.94251	2.85914	1.80585
0.0999999	0.1	0.0999999	0.0999999	0.0999999	0.1	0.0999999	0.1	0.1	0.1	0.1	0.1	0.1	5.13596	5.10329	5.05394	4.98365	4.88473	4.74239	4.51813	4.20857	3.76398	3.1694	2.46173	1.70923	1.00596
0.05	0.05	0.05	0.05	0.05	0.05	0.05	0.05	0.05	0.05	0.05	0.05	0.05	2.56413	2.54649	2.52029	2.48294	2.43028	2.35405	2.23406	2.06659	1.82798	1.51357	1.14171	0.752889	0.405333
7e-07	5e-07	0	1e-07	1e-06	1.1e-06	0	5e-07	-1e-07	8e-07	0	0	1e-07	-0.0020592	-0.0020609	-0.0021235	-0.0020901	-0.0019756	-0.0019338	-0.0017804	-0.0017441	-0.0016573	-0.0014246	-0.0012079	-0.0010006	-0.0008065
-0.0500001	-0.0500001	-0.0500001	-0.0500001	-0.0500001	-0.0500001	-0.0500001	-0.0500001	-0.0500001	-0.0500001	-0.05	-0.0500002	-0.0500001	-2.56294	-2.54192	-2.51207	-2.46975	-2.4097	-2.32138	-2.1816	-1.98615	-1.71099	-1.36098	-0.949678	-0.55522	-0.252057
-0.1	-0.1	-0.1	-0.1	-0.1	-0.1	-0.1	-0.1	-0.1	-0.1000001	-0.1	-0.1000001	-0.1000001	-5.11692	-5.07209	-5.00867	-4.91867	-4.79013	-4.59988	-4.29935	-3.87698	-3.29167	-2.55193	-1.69764	-0.930253	-0.388446
-0.15	-0.15	-0.15	-0.15	-0.15	-0.15	-0.15	-0.1500001	-0.1500001	-0.1500001	-0.1500001	-0.1500001	-0.1500001	-7.66307	-7.59128	-7.49019	-7.34645	-7.13968	-6.83135	-6.34565	-5.66262	-4.73022	-3.55871	-2.25526	-1.14704	-0.448865
-0.2	-0.2	-0.2	-0.2	-0.2	-0.2000001	-0.2	-0.2	-0.2000001	-0.2000002	-0.2000002	-0.2000002	-0.2000001	-10.20107	-10.09895	-9.95558	-9.75128	-9.45491	-9.00988	-8.31104	-7.3312	-6.01374	-4.36922	-2.63059	-1.26591	-0.469146
-0.25	-0.25	-0.25	-0.25	-0.25	-0.25	-0.25	-0.250001	-0.250001	-0.250001	-0.250001	-0.250001	-0.250001	-12.7305	-12.593	-12.4009	-12.128	-11.7281	-11.1233	-10.18472	-8.87047	-7.12684	-4.98032	-2.8528	-1.31585	-0.473294
-0.3	-0.3	-0.3	-0.3	-0.3	-0.3	-0.3	-0.300001	-0.300001	-0.300001	-0.300001	-0.300001	-0.3	-15.2492	-15.0736	-14.8284	-14.4781	-13.9605	-13.1734	-11.9482	-10.26944	-8.05607	-5.40306	-2.94022	-1.33223	-0.472723
-0.35	-0.35	-0.35	-0.35	-0.35	-0.35	-0.35	-0.35	-0.350001	-0.350001	-0.35	-0.35	-0.35	-17.7568	-17.5387	-17.2341	-16.7958	-16.1427	-15.1454	-13.6071	-11.4963	-8.79168	-5.66217	-2.99469	-1.33573	-0.471367
-0.4	-0.4	-0.4	-0.4	-0.4	-0.4	-0.4	-0.4	-0.400001	-0.400001	-0.4	-0.4	-0.4	-20.2528	-19.9871	-19.6157	-19.0777	-18.2688	-17.0293	-15.1395	-12.5806	-9.33303	-5.79583	-3.01166	-1.33544	-0.470502
-0.45	-0.45	-0.45	-0.45	-0.45	-0.45	-0.45	-0.45	-0.450001	-0.450001	-0.45	-0.45	-0.45	-22.7355	-22.4172	-21.9706	-21.3189	-20.3312	-18.8145	-16.5345	-13.4835	-9.69535	-5.84687	-3.01242	-1.33381	-0.470341
-0.5	-0.5	-0.5	-0.5	-0.5	-0.5	-0.5	-0.5	-0.500001	-0.500001	-0.500001	-0.5	-0.5	-25.2037	-24.8272	-24.296	-23.5144	-22.3209	-20.4891	-17.781	-14.1888	-9.90519	-5.85176	-3.00655	-1.33452	-0.471063
-0.55	-0.55	-0.55	-0.55	-0.55	-0.55	-0.55	-0.55	-0.55	-0.550001	-0.55	-0.55	-0.55	-27.6565	-27.215	-26.5885	-25.6581	-24.2288	-22.0416	-18.8595	-14.7198	-9.938	-5.82987	-2.99998	-1.33572	-0.472728
-0.6	-0.6	-0.6	-0.6	-0.6	-0.6	-0.6	-0.6	-0.6	-0.600001	-0.6	-0.6	-0.6	-30.0918	-29.5781	-28.8437	-27.7433	-26.0443	-23.4613	-19.7781	-15.0751	-9.9191	-5.79004	-2.99413	-1.33756	-0.475253
