# Supplementary material for: Spatial control of doping in conducting polymers enables complementary, conformable, implantable internal ion-gated organic electrochemical transistors
Source: Nat Commun. 2025 Jan 9;16:517. doi: 10.1038/s41467-024-55284-w (PMC11717955; doi:10.1038/s41467-024-55284-w)
Supplement: Supplementary file 6 — Source Data [file 41467_2024_55284_MOESM6_ESM.zip › SourceDataFiles/FigureSI3/FigureSI3B/CIGTSI3B2.csv]

-2.9e-06	0.099998	0.2	0.3	0.399999	0.5	0.6	0.0341423	0.026247	0.0165963753163111	0.00713302146791413	0.00190535190535191	0.000347650347650347	6.78000339000165e-06
