# Supplementary material for: Spatial control of doping in conducting polymers enables complementary, conformable, implantable internal ion-gated organic electrochemical transistors
Source: Nat Commun. 2025 Jan 9;16:517. doi: 10.1038/s41467-024-55284-w (PMC11717955; doi:10.1038/s41467-024-55284-w)
Supplement: Supplementary file 6 — Source Data [file 41467_2024_55284_MOESM6_ESM.zip › SourceDataFiles/FigureSI3/FigureSI3B/CIGTSI3B1.csv]

0.6	0.044702
0.5	0.0429095
0.4	0.03888485
0.3	0.0339729
0.2000001	0.0280375
0.1	0.020942103
1e-07	0.0131974084012958
-0.1000001	0.00632454067545933
-0.2000001	0.0020098759555582
-0.3	0.000347650347650347
-0.4	1.14500572502866e-05
-0.5	1.05999999999999e-05
-0.6	3.03999999999994e-05
