# Supplementary material for: Spatial control of doping in conducting polymers enables complementary, conformable, implantable internal ion-gated organic electrochemical transistors
Source: Nat Commun. 2025 Jan 9;16:517. doi: 10.1038/s41467-024-55284-w (PMC11717955; doi:10.1038/s41467-024-55284-w)
Supplement: Supplementary file 6 — Source Data [file 41467_2024_55284_MOESM6_ESM.zip › SourceDataFiles/FigureSI4/FigureSI4C/CIGTSI4C.csv]

0.6	2.52833333333335e-05
0.54	4.73333333333334e-05
0.48	9.91833333333333e-05
0.42	0.000162
0.36	0.000232483333333333
0.3	0.000310391666666667
0.24	0.000394791666666667
0.18	0.000486635450078042
0.1199997	0.00058600356169338
0.0600009	0.000690053484313879
1.9e-06	0.00079531122783596
-0.0599964	0.000898658271244039
-0.12	0.000997160918505778
-0.18	0.001079625
-0.24	0.00111255
-0.3	0.00106871609403255
-0.360001	0.000987808434929709
-0.420001	0.000924425
-0.480001	0.000867833333333333
-0.540001	0.000788733333333334
-0.600001	0.000741600000000001
