# Supplementary material for: Spatial control of doping in conducting polymers enables complementary, conformable, implantable internal ion-gated organic electrochemical transistors
Source: Nat Commun. 2025 Jan 9;16:517. doi: 10.1038/s41467-024-55284-w (PMC11717955; doi:10.1038/s41467-024-55284-w)
Supplement: Supplementary file 6 — Source Data [file 41467_2024_55284_MOESM6_ESM.zip › SourceDataFiles/FigureSI4/FigureSI4D/CIGTSI4D.csv]

-0.6	14.763
-0.5	10.2005
-0.4	3.141
-0.3	1.0005
-0.2	2.87700143850072
-0.1000001	3.9245
0	5.33499733250133
0.1	6.639
0.2	7.97999999999999
0.3	9.5415
0.4	11.6455
0.5	16.06975
0.6	19.3195
