# Supplementary material for: Spatial control of doping in conducting polymers enables complementary, conformable, implantable internal ion-gated organic electrochemical transistors
Source: Nat Commun. 2025 Jan 9;16:517. doi: 10.1038/s41467-024-55284-w (PMC11717955; doi:10.1038/s41467-024-55284-w)
Supplement: Supplementary file 6 — Source Data [file 41467_2024_55284_MOESM6_ESM.zip › SourceDataFiles/FigureSI4/FigureSI4B/CIGTSI4B.csv]

1000	1.3781454802904e-05	1.9400459321728e-05	8.16245028407996e-06
100	1.71021648967021e-05	2.28528323527016e-05	1.13514974407026e-05
10	0.001755832	0.0023214633031705	0.00119020069682951
1	0.002203214	0.00319750498110113	0.00120892301889887
0.1	0.002010744	0.00280908330101995	0.00121240469898006
0.01	0.00257958288808977	0.00357294264348775	0.00158622313269178
0.001	0.00332414400000001	0.00430440381600151	0.0023438841839985
