# Supplementary material for: Spatial control of doping in conducting polymers enables complementary, conformable, implantable internal ion-gated organic electrochemical transistors
Source: Nat Commun. 2025 Jan 9;16:517. doi: 10.1038/s41467-024-55284-w (PMC11717955; doi:10.1038/s41467-024-55284-w)
Supplement: Supplementary file 6 — Source Data [file 41467_2024_55284_MOESM6_ESM.zip › SourceDataFiles/FigureSI4/FigureSI4A/CIGTSI4A2.csv]

0.6	0.6	0.6	0.6	0.6	0.6	0.6	0.6	0.6	0.6	0.6	0.6	0.6	4.03064	4.23569	4.17282	4.06025	3.9487	3.84944	3.76734	3.68366	3.60712	3.53442	3.45134	3.3465	3.14952
0.549999	0.55	0.55	0.55	0.55	0.55	0.55	0.55	0.55	0.55	0.55	0.55	0.55	3.64151	3.79416	3.73629	3.635	3.53283	3.44191	3.36574	3.28755	3.21472	3.14557	3.06804	2.9632	2.77101
0.5	0.5	0.5	0.5	0.5	0.5	0.5	0.5	0.5	0.5	0.5	0.5	0.5	3.26556	3.37891	3.32116	3.22553	3.13053	3.04615	2.97497	2.90121	2.8328	2.76811	2.69452	2.59288	2.40612
0.449999	0.45	0.45	0.45	0.45	0.45	0.45	0.45	0.45	0.45	0.45	0.45	0.45	2.89789	2.97821	2.92087	2.83054	2.74179	2.66368	2.59724	2.5287	2.46427	2.40412	2.33548	2.23841	2.05935
0.399999	0.4	0.4	0.4	0.4	0.4	0.4	0.4	0.4	0.4	0.4	0.4	0.4	2.53755	2.58961	2.53382	2.44883	2.36758	2.29545	2.23354	2.17116	2.11237	2.05623	1.99314	1.89959	1.73287
0.35	0.35	0.35	0.35	0.35	0.35	0.35	0.35	0.35	0.35	0.35	0.35	0.35	2.17866	2.21379	2.16002	2.08251	2.00764	1.94286	1.88636	1.82986	1.77669	1.726	1.66744	1.58181	1.42806
0.3	0.3	0.3	0.3	0.3	0.3	0.3	0.3	0.3	0.3	0.3	0.3	0.3	1.82807	1.85102	1.80028	1.73027	1.66355	1.6055	1.55606	1.50534	1.4589	1.41385	1.36195	1.28448	1.14664
0.25	0.25	0.25	0.25	0.25	0.25	0.25	0.25	0.25	0.25	0.25	0.25	0.25	1.48726	1.50072	1.4548	1.39409	1.33653	1.28644	1.24362	1.20021	1.16016	1.12101	1.07658	1.00945	0.88975
0.2	0.2	0.2	0.2	0.2	0.2	0.2	0.2	0.2	0.2	0.2	0.2	0.2000001	1.15944	1.16639	1.12646	1.07593	1.02856	0.98661	0.95156	0.91577	0.882708	0.85055	0.812739	0.757768	0.659559
0.15	0.15	0.15	0.15	0.15	0.15	0.15	0.15	0.15	0.15	0.15	0.15	0.15	0.845561	0.847653	0.815775	0.77619	0.739509	0.706924	0.679966	0.652509	0.627213	0.602476	0.573095	0.530791	0.45544
0.0999999	0.1	0.1	0.1	0.1	0.1	0.1	0.1	0.1	0.1	0.1	0.1	0.1	0.547111	0.546351	0.523784	0.496264	0.47087	0.448714	0.430364	0.411706	0.394589	0.377944	0.358159	0.329025	0.278205
0.05	0.05	0.05	0.05	0.05	0.05	0.05	0.05	0.05	0.05	0.05	0.05	0.05	0.265363	0.263949	0.251899	0.237648	0.224544	0.213216	0.203865	0.194534	0.185889	0.177537	0.16744	0.152711	0.127359
-3e-07	-3e-07	-2e-07	0	-2e-07	0	-2e-07	-2e-07	-1e-07	-1e-07	-1e-07	-1e-07	-1e-07	0.0016216	0.0016129	0.0015963	0.0015785	0.0015544	0.0015211	0.0014946	0.0014807	0.0014616	0.0014708	0.0014343	0.0014363	0.0014068
-0.05	-0.05	-0.0500001	-0.05	-0.05	-0.05	-0.05	-0.05	-0.05	-0.05	-0.0500001	-0.05	-0.05	-0.242711	-0.239013	-0.225478	-0.210471	-0.19704	-0.185463	-0.176141	-0.166854	-0.158225	-0.149913	-0.139574	-0.124701	-0.099918
-0.1	-0.1000001	-0.1	-0.1000001	-0.1	-0.1000001	-0.1	-0.1	-0.1	-0.1000001	-0.1	-0.1000001	-0.1	-0.466282	-0.457056	-0.429176	-0.398752	-0.371864	-0.34882	-0.330311	-0.311914	-0.295027	-0.278633	-0.2582	-0.229074	-0.181178
-0.1500001	-0.1500001	-0.1500001	-0.1500001	-0.1500001	-0.1500001	-0.1500001	-0.1500001	-0.1500001	-0.1500001	-0.1500001	-0.1500001	-0.1500001	-0.667874	-0.651744	-0.608807	-0.562946	-0.522777	-0.488948	-0.461503	-0.434514	-0.410004	-0.385838	-0.356406	-0.313546	-0.24491
-0.2	-0.2000001	-0.2000001	-0.2000001	-0.2000001	-0.2000001	-0.2000001	-0.2000001	-0.2000001	-0.2000001	-0.2000001	-0.2000001	-0.2000001	-0.846589	-0.822505	-0.764361	-0.703594	-0.650832	-0.606593	-0.571242	-0.536303	-0.504629	-0.473844	-0.435818	-0.380515	-0.293681
-0.25	-0.25	-0.25	-0.25	-0.25	-0.25	-0.25	-0.25	-0.25	-0.25	-0.25	-0.25	-0.25	-1.00244	-0.970002	-0.89694	-0.822011	-0.757568	-0.703852	-0.661267	-0.619262	-0.581309	-0.544623	-0.498984	-0.432602	-0.330125
-0.3	-0.3	-0.3	-0.3	-0.3	-0.3	-0.3	-0.3	-0.3	-0.3	-0.3	-0.3	-0.3	-1.13454	-1.09079	-1.00729	-0.919234	-0.844356	-0.782549	-0.733815	-0.685789	-0.642279	-0.600342	-0.548346	-0.472079	-0.356682
-0.350001	-0.350001	-0.350001	-0.350001	-0.350001	-0.350001	-0.350001	-0.350001	-0.350001	-0.350001	-0.350001	-0.350001	-0.350001	-1.24791	-1.19475	-1.09238	-0.997193	-0.913797	-0.845217	-0.790936	-0.738096	-0.689997	-0.643752	-0.586197	-0.50172	-0.375673
-0.4	-0.4	-0.4	-0.4	-0.4	-0.4	-0.4	-0.4	-0.4	-0.4	-0.4	-0.4	-0.4	-1.34092	-1.27873	-1.16552	-1.05491	-0.968747	-0.894569	-0.836104	-0.778945	-0.727254	-0.677292	-0.61529	-0.523997	-0.389399
-0.45	-0.45	-0.45	-0.45	-0.45	-0.45	-0.45	-0.45	-0.45	-0.45	-0.45	-0.45	-0.45	-1.41633	-1.34609	-1.22329	-1.10502	-1.01181	-0.933398	-0.871665	-0.811325	-0.756627	-0.704823	-0.637648	-0.541372	-0.400612
-0.500001	-0.500001	-0.5	-0.5	-0.5	-0.5	-0.5	-0.5	-0.5	-0.5	-0.5	-0.5	-0.5	-1.47646	-1.39907	-1.26897	-1.14444	-1.04527	-0.964755	-0.900369	-0.837742	-0.781186	-0.728183	-0.656777	-0.556553	-0.411948
-0.55	-0.55	-0.55	-0.55	-0.55	-0.55	-0.55	-0.55	-0.55	-0.55	-0.55	-0.55	-0.55	-1.52551	-1.44163	-1.30557	-1.17699	-1.07524	-0.991785	-0.925918	-0.861741	-0.803592	-0.749454	-0.676124	-0.571352	-0.423644
-0.6	-0.6	-0.6	-0.6	-0.6	-0.6	-0.6	-0.6	-0.6	-0.6	-0.6	-0.6	-0.6	-1.56486	-1.4765	-1.33678	-1.2056	-1.10255	-1.02529	-0.950574	-0.885293	-0.826508	-0.771682	-0.696361	-0.587938	-0.437608
