# Supplementary material for: Spatial control of doping in conducting polymers enables complementary, conformable, implantable internal ion-gated organic electrochemical transistors
Source: Nat Commun. 2025 Jan 9;16:517. doi: 10.1038/s41467-024-55284-w (PMC11717955; doi:10.1038/s41467-024-55284-w)
Supplement: Supplementary file 6 — Source Data [file 41467_2024_55284_MOESM6_ESM.zip › SourceDataFiles/FigureSI4/FigureSI4A/CIGTSI4A3.csv]

0.6	0.6	0.6	0.6	0.6	0.6	0.6	0.6	0.6	0.6	0.6	0.6	0.6	2.01417	1.98171	1.90776	1.80925	1.68819	1.5746	1.47816	1.40274	1.33324	1.28078	1.21607	1.1524	1.06882
0.55	0.55	0.55	0.55	0.55	0.55	0.55	0.55	0.55	0.55	0.55	0.55	0.55	1.81926	1.77961	1.71043	1.61937	1.5064	1.40071	1.30924	1.23942	1.17359	1.1237	1.06418	1.00443	0.92753
0.5	0.5	0.5	0.5	0.5	0.5	0.5	0.5	0.5	0.5	0.5	0.5	0.5	1.64157	1.59455	1.52519	1.43792	1.33134	1.23235	1.14679	1.0811	1.01978	0.97363	0.918675	0.863327	0.792697
0.45	0.45	0.45	0.45	0.45	0.45	0.45	0.45	0.45	0.45	0.45	0.45	0.45	1.46883	1.41688	1.34687	1.26306	1.16286	1.07049	0.99126	0.93074	0.874274	0.831924	0.781234	0.730543	0.665788
0.4	0.4	0.4	0.4	0.4	0.4	0.4	0.4	0.4	0.4	0.4	0.4	0.4	1.2986	1.2427	1.17392	1.09512	1.00202	0.91598	0.843388	0.789099	0.736854	0.69901	0.652728	0.607204	0.547855
0.35	0.35	0.35	0.35	0.35	0.35	0.35	0.35	0.35	0.35	0.35	0.35	0.35	1.12685	1.07224	1.00679	0.93243	0.84786	0.769574	0.704236	0.655332	0.608882	0.575321	0.534739	0.493841	0.441535
0.3	0.3	0.3	0.3	0.3	0.3	0.3	0.3	0.3	0.3	0.3	0.3	0.3	0.95642	0.90505	0.844886	0.776743	0.700762	0.631546	0.573547	0.531015	0.490556	0.461201	0.426673	0.391229	0.34593
0.25	0.25	0.25	0.25	0.25	0.25	0.25	0.25	0.25	0.25	0.25	0.25	0.25	0.788436	0.7421	0.687338	0.627307	0.561427	0.50175	0.452418	0.416431	0.382475	0.357803	0.329099	0.299546	0.261527
0.2	0.2	0.2	0.2	0.2	0.2	0.2	0.2	0.2	0.2	0.2	0.2	0.2	0.623727	0.583334	0.536701	0.485466	0.430915	0.381654	0.341499	0.312112	0.284943	0.265219	0.242689	0.219002	0.188665
0.1499999	0.15	0.15	0.15	0.15	0.15	0.15	0.15	0.15	0.15	0.15	0.15	0.15	0.462196	0.429461	0.391212	0.351272	0.308943	0.271082	0.240416	0.21841	0.198123	0.183353	0.166675	0.149362	0.12674
0.0999999	0.1	0.0999999	0.0999999	0.1	0.1	0.1	0.1	0.1	0.1	0.1	0.1	0.1000012	0.304281	0.280539	0.253512	0.225564	0.196413	0.170498	0.150029	0.135454	0.122104	0.112413	0.101442	0.090167	0.0754786
0.05	0.05	0.05	0.05	0.05	0.0499995	0.05	0.0500003	0.0500003	0.0500004	0.0500004	0.0500004	0.0500046	0.150478	0.137797	0.123471	0.108803	0.093735	0.0806607	0.0704389	0.0631987	0.0566589	0.0520148	0.0466045	0.0411477	0.0340247
-1e-07	-1e-07	0	-1e-07	0	1.46e-05	9.4e-06	6.4e-06	4.8e-06	4.5e-06	4.1e-06	1.9e-06	1.6e-06	0.0014603	0.0014311	0.0014068	0.0013884	0.0013376	0.001351	0.0013331	0.0013162	0.0013075	0.0012995	0.0012927	0.0012871	0.0012609
-0.05	-0.05	-0.05	-0.0499798	-0.0499861	-0.0499889	-0.0499942	-0.0499956	-0.049998	-0.0499986	-0.0499981	-0.0499998	-0.0500001	-0.142415	-0.127932	-0.111744	-0.096062	-0.0805545	-0.0675908	-0.0576405	-0.0506998	-0.0446482	-0.0403286	-0.0354006	-0.0303575	-0.0239165
-0.1	-0.1	-0.1	-0.1	-0.1	-0.1	-0.1	-0.0999982	-0.0999992	-0.1000002	-0.0999998	-0.1000007	-0.1000009	-0.279922	-0.249352	-0.215408	-0.182686	-0.151247	-0.125667	-0.106201	-0.0936494	-0.0820672	-0.0738808	-0.0645305	-0.0548993	-0.0426708
-0.15	-0.15	-0.15	-0.15	-0.15	-0.1500001	-0.15	-0.1500001	-0.15	-0.15	-0.1500009	-0.1500012	-0.1500011	-0.410243	-0.362015	-0.308501	-0.259031	-0.212314	-0.174786	-0.146657	-0.127358	-0.11088	-0.099279	-0.0871454	-0.0735161	-0.0562887
-0.2	-0.2	-0.2000001	-0.2	-0.2	-0.2000001	-0.2	-0.2	-0.2	-0.2	-0.2	-0.2000013	-0.2000011	-0.532423	-0.465223	-0.391945	-0.325239	-0.263606	-0.215004	-0.179181	-0.154892	-0.134361	-0.119748	-0.103159	-0.0873504	-0.0659524
-0.25	-0.25	-0.25	-0.25	-0.25	-0.25	-0.25	-0.25	-0.25	-0.25	-0.25	-0.25	-0.250001	-0.645392	-0.558541	-0.465348	-0.381477	-0.306072	-0.247569	-0.205072	-0.176515	-0.152628	-0.135643	-0.116298	-0.09695	-0.0728551
-0.3	-0.3	-0.3	-0.3	-0.3	-0.3	-0.3	-0.3	-0.3	-0.3	-0.3	-0.3	-0.3	-0.747779	-0.6408	-0.5283	-0.428173	-0.34042	-0.273508	-0.225559	-0.193459	-0.16675	-0.148213	-0.126387	-0.104929	-0.0780951
-0.350001	-0.350001	-0.350001	-0.350001	-0.350001	-0.350001	-0.35	-0.350001	-0.350001	-0.35	-0.35	-0.35	-0.35	-0.83953	-0.712705	-0.580887	-0.466419	-0.368169	-0.294324	-0.241853	-0.207348	-0.17841	-0.158286	-0.134976	-0.111757	-0.0827726
-0.4	-0.4	-0.4	-0.4	-0.4	-0.4	-0.4	-0.4	-0.4	-0.4	-0.4	-0.4	-0.4	-0.91988	-0.774129	-0.623883	-0.49751	-0.390584	-0.311563	-0.255967	-0.219555	-0.189012	-0.167582	-0.143293	-0.118592	-0.089453
-0.45	-0.45	-0.45	-0.45	-0.45	-0.45	-0.45	-0.45	-0.45	-0.45	-0.45	-0.45	-0.45	-0.988763	-0.825438	-0.660323	-0.52333	-0.409756	-0.327013	-0.269273	-0.231471	-0.199858	-0.177586	-0.15314	-0.126279	-0.094825
-0.5	-0.5	-0.5	-0.5	-0.5	-0.5	-0.5	-0.5	-0.5	-0.5	-0.5	-0.5	-0.5	-1.044	-0.868775	-0.691177	-0.545414	-0.427324	-0.342687	-0.283531	-0.244944	-0.212497	-0.189246	-0.163959	-0.135819	-0.105935
-0.55	-0.55	-0.55	-0.55	-0.55	-0.55	-0.55	-0.55	-0.55	-0.55	-0.55	-0.55	-0.55	-1.09406	-0.904739	-0.71857	-0.566241	-0.445932	-0.360358	-0.300408	-0.261036	-0.228121	-0.203902	-0.177415	-0.147739	-0.113498
-0.6	-0.6	-0.6	-0.6	-0.6	-0.6	-0.6	-0.6	-0.6	-0.6	-0.6	-0.6	-0.6	-1.13422	-0.935747	-0.742078	-0.587891	-0.467226	-0.381773	-0.32149	-0.281184	-0.247788	-0.22237	-0.194792	-0.162224	-0.123028
