# Supplementary material for: Spatial control of doping in conducting polymers enables complementary, conformable, implantable internal ion-gated organic electrochemical transistors
Source: Nat Commun. 2025 Jan 9;16:517. doi: 10.1038/s41467-024-55284-w (PMC11717955; doi:10.1038/s41467-024-55284-w)
Supplement: Supplementary file 6 — Source Data [file 41467_2024_55284_MOESM6_ESM.zip › SourceDataFiles/FigureSI4/FigureSI4A/CIGTSI4A1.csv]

0.6	0.6	0.6	0.6	0.6	0.6	0.6	0.6	0.6	0.6	0.6	0.6	0.6	3.54979	3.85042	3.89479	3.88862	3.86887	3.84549	3.82713	3.80552	3.78627	3.76099	3.73564	3.70069	3.63182
0.549999	0.55	0.55	0.55	0.55	0.55	0.55	0.55	0.55	0.55	0.55	0.55	0.55	3.17083	3.43789	3.47732	3.47023	3.45201	3.42997	3.41196	3.39147	3.37307	3.34982	3.32647	3.29221	3.22196
0.5	0.5	0.5	0.5	0.5	0.5	0.5	0.5	0.5	0.5	0.5	0.5	0.5	2.79877	3.03495	3.06893	3.06238	3.04461	3.02458	3.00706	2.98766	2.97138	2.94913	2.92661	2.89364	2.82339
0.45	0.45	0.45	0.45	0.45	0.45	0.45	0.45	0.45	0.45	0.45	0.45	0.45	2.43808	2.64475	2.67324	2.66786	2.65081	2.63315	2.6169	2.59906	2.583	2.56299	2.54135	2.50979	2.441
0.4	0.4	0.4	0.4	0.4	0.4	0.4	0.4	0.4	0.4	0.4	0.4	0.4	2.09274	2.26903	2.29425	2.28883	2.27253	2.25685	2.24238	2.2256	2.21107	2.19209	2.17255	2.14258	2.07703
0.35	0.35	0.35	0.35	0.35	0.35	0.35	0.35	0.35	0.35	0.35	0.35	0.35	1.76013	1.91	1.93182	1.92581	1.91177	1.8981	1.88487	1.86995	1.85664	1.83941	1.82148	1.79332	1.73212
0.3	0.3	0.3	0.3	0.3	0.3	0.3	0.3	0.3	0.3	0.3	0.3	0.3	1.4444	1.5687	1.5871	1.58226	1.5695	1.55782	1.54576	1.53286	1.52092	1.50587	1.48986	1.46416	1.40849
0.25	0.25	0.25	0.25	0.25	0.25	0.25	0.25	0.25	0.25	0.25	0.25	0.25	1.14744	1.24781	1.26292	1.25831	1.24765	1.23777	1.22721	1.21664	1.20566	1.19306	1.17924	1.15674	1.10783
0.2	0.2	0.2	0.2	0.2	0.2	0.2	0.2	0.2	0.2	0.2	0.2	0.2	0.871534	0.94873	0.96088	0.95708	0.94823	0.94011	0.9314	0.92305	0.91381	0.90373	0.892046	0.873155	0.831907
0.15	0.15	0.15	0.15	0.15	0.15	0.15	0.15	0.15	0.15	0.15	0.15	0.15	0.617348	0.673058	0.681925	0.678905	0.67242	0.666165	0.659427	0.652868	0.646028	0.638157	0.629397	0.614619	0.582166
0.1	0.1	0.1	0.1	0.1	0.1	0.1	0.1	0.1	0.1	0.1	0.1	0.1	0.386925	0.422582	0.428156	0.426095	0.42165	0.41749	0.413034	0.408589	0.40397	0.398688	0.39275	0.382536	0.360195
0.05	0.05	0.05	0.05	0.05	0.05	0.05	0.05	0.05	0.05	0.05	0.05	0.05	0.181486	0.198381	0.201036	0.199993	0.197763	0.195639	0.193472	0.191256	0.18883	0.186353	0.183273	0.178042	0.166641
-1e-07	-1e-07	-2e-07	-2e-07	-2e-07	-2e-07	-1e-07	-2e-07	-2e-07	-1e-07	-2e-07	0	-1e-07	0.0014878	0.0015287	0.0015308	0.0015273	0.0015482	0.0015542	0.0015454	0.0015427	0.0015488	0.001541	0.0015361	0.0015255	0.0015081
-0.05	-0.05	-0.05	-0.0500001	-0.05	-0.05	-0.05	-0.05	-0.05	-0.05	-0.05	-0.0500001	-0.0500001	-0.153518	-0.167486	-0.169615	-0.168566	-0.166385	-0.164238	-0.162139	-0.160033	-0.15775	-0.155303	-0.152167	-0.14665	-0.135185
-0.1	-0.1	-0.1000001	-0.1	-0.1	-0.1	-0.1	-0.1000001	-0.1000001	-0.1	-0.1	-0.1000001	-0.1	-0.284832	-0.310497	-0.314317	-0.312179	-0.307576	-0.30372	-0.299565	-0.295517	-0.291105	-0.286357	-0.28024	-0.269288	-0.246826
-0.15	-0.1500001	-0.1500001	-0.1500001	-0.1500001	-0.1500001	-0.1500001	-0.1500001	-0.1500001	-0.1500001	-0.1500001	-0.1500001	-0.1500001	-0.393564	-0.428422	-0.433448	-0.43029	-0.423804	-0.418142	-0.412	-0.406117	-0.399852	-0.392936	-0.383999	-0.368002	-0.335236
-0.2000001	-0.2000001	-0.2000001	-0.2000001	-0.2000001	-0.2000001	-0.2000001	-0.2000001	-0.2000001	-0.2000001	-0.2000001	-0.2000001	-0.2000001	-0.481617	-0.523373	-0.52896	-0.524652	-0.516792	-0.509513	-0.501584	-0.494139	-0.486152	-0.477448	-0.46585	-0.445353	-0.403328
-0.25	-0.25	-0.25	-0.25	-0.25	-0.25	-0.25	-0.25	-0.25	-0.25	-0.25	-0.25	-0.25	-0.55139	-0.597921	-0.603886	-0.598574	-0.588871	-0.580514	-0.571372	-0.562324	-0.55282	-0.542643	-0.52885	-0.504287	-0.454205
-0.3	-0.3	-0.3	-0.3	-0.3	-0.3	-0.3	-0.3	-0.3	-0.3	-0.3	-0.3	-0.3	-0.605087	-0.654626	-0.660514	-0.654076	-0.643508	-0.633278	-0.623673	-0.613287	-0.602811	-0.591066	-0.575643	-0.547597	-0.490779
-0.350001	-0.350001	-0.350001	-0.350001	-0.350001	-0.350001	-0.350001	-0.350001	-0.350001	-0.350001	-0.350001	-0.350001	-0.350001	-0.645814	-0.69585	-0.702091	-0.694964	-0.683584	-0.672682	-0.661713	-0.650758	-0.639242	-0.62631	-0.609426	-0.578325	-0.51594
-0.4	-0.4	-0.4	-0.4	-0.4	-0.4	-0.4	-0.4	-0.4	-0.4	-0.4	-0.4	-0.4	-0.675721	-0.726238	-0.731611	-0.723893	-0.711878	-0.700352	-0.688361	-0.67686	-0.664637	-0.6508	-0.632839	-0.599361	-0.532367
-0.45	-0.45	-0.45	-0.45	-0.45	-0.45	-0.45	-0.45	-0.45	-0.45	-0.45	-0.45	-0.45	-0.69763	-0.747539	-0.752165	-0.743645	-0.731255	-0.719235	-0.706684	-0.694716	-0.681988	-0.66759	-0.648571	-0.613053	-0.542657
-0.5	-0.5	-0.5	-0.500001	-0.5	-0.5	-0.5	-0.500001	-0.500001	-0.5	-0.5	-0.5	-0.5	-0.713765	-0.761971	-0.765963	-0.756985	-0.744366	-0.731723	-0.719068	-0.706497	-0.693567	-0.678803	-0.659008	-0.621727	-0.548985
-0.55	-0.55	-0.55	-0.55	-0.55	-0.55	-0.55	-0.55	-0.55	-0.55	-0.55	-0.55	-0.55	-0.726205	-0.772305	-0.775291	-0.766168	-0.753146	-0.740419	-0.727535	-0.714644	-0.701533	-0.68625	-0.666363	-0.627718	-0.552983
-0.6	-0.6	-0.6	-0.6	-0.6	-0.6	-0.6	-0.6	-0.6	-0.6	-0.6	-0.6	-0.6	-0.735934	-0.779763	-0.781864	-0.772586	-0.759358	-0.746649	-0.733766	-0.720645	-0.70725	-0.69201	-0.671567	-0.632166	-0.555771
