# Supplementary material for: Spatial control of doping in conducting polymers enables complementary, conformable, implantable internal ion-gated organic electrochemical transistors
Source: Nat Commun. 2025 Jan 9;16:517. doi: 10.1038/s41467-024-55284-w (PMC11717955; doi:10.1038/s41467-024-55284-w)
Supplement: Supplementary file 6 — Source Data [file 41467_2024_55284_MOESM6_ESM.zip › SourceDataFiles/FigureSI4/FigureSI4A/CIGTSI4A4.csv]

0.6	0.6	0.6	0.6	0.6	0.6	0.6	0.6	0.6	0.6	0.6	0.6	0.6	3.52489	3.55408	3.42446	3.23129	3.01806	2.8684	2.67834	2.52295	2.39406	2.29012	2.17596	2.01511	1.81391
0.549999	0.55	0.55	0.55	0.55	0.55	0.55	0.55	0.55	0.55	0.55	0.55	0.55	3.2164	3.2092	3.08458	2.90508	2.70299	2.56111	2.38272	2.23688	2.11721	2.01764	1.91354	1.76152	1.57678
0.5	0.5	0.5	0.5	0.5	0.5	0.5	0.5	0.5	0.5	0.5	0.5	0.5	2.916	2.88575	2.76076	2.58906	2.39708	2.2632	2.09649	1.95978	1.84902	1.75551	1.65885	1.51764	1.34804
0.449999	0.45	0.45	0.45	0.45	0.45	0.45	0.45	0.45	0.45	0.45	0.45	0.45	2.6162	2.57027	2.44501	2.28251	2.10109	1.9753	1.82138	1.69472	1.5924	1.50562	1.4168	1.28762	1.13347
0.399999	0.4	0.4	0.4	0.4	0.4	0.4	0.4	0.4	0.4	0.4	0.4	0.4	2.32272	2.26021	2.13721	1.98464	1.81578	1.69919	1.55861	1.44275	1.34927	1.27013	1.18947	1.07314	0.934957
0.349999	0.35	0.35	0.35	0.35	0.35	0.35	0.35	0.35	0.35	0.35	0.35	0.35	2.0236	1.95482	1.83797	1.69622	1.54195	1.43519	1.30903	1.20491	1.12096	1.0502	0.97823	0.875769	0.75408
0.3	0.3	0.3	0.3	0.3	0.3	0.3	0.3	0.3	0.3	0.3	0.3	0.3	1.72344	1.65389	1.54648	1.41772	1.27974	1.1846	1.07353	0.98197	0.90867	0.846963	0.784595	0.696036	0.591841
0.25	0.25	0.25	0.25	0.25	0.25	0.25	0.25	0.25	0.25	0.25	0.25	0.25	1.42437	1.35869	1.26241	1.14973	1.03007	0.94781	0.853158	0.775202	0.713252	0.660867	0.608475	0.534649	0.448691
0.1999999	0.2	0.2	0.2	0.2	0.2	0.2	0.2	0.2	0.2	0.2	0.2000001	0.2	1.12873	1.0703	0.9855	0.89363	0.794242	0.7264	0.648667	0.585376	0.53527	0.493053	0.45089	0.392231	0.324676
0.1499999	0.15	0.1499999	0.15	0.15	0.15	0.15	0.15	0.15	0.15	0.15	0.15	0.15	0.83748	0.789648	0.72191	0.649762	0.572429	0.519865	0.460595	0.412729	0.374986	0.343192	0.311785	0.268423	0.219084
0.0999999	0.0999999	0.1	0.1	0.1	0.1	0.0999999	0.1	0.1	0.1	0.1	0.1	0.1	0.551626	0.517044	0.469491	0.419021	0.365831	0.329879	0.289924	0.257869	0.232806	0.211714	0.191018	0.162733	0.130975
0.05	0.05	0.05	0.05	0.05	0.05	0.05	0.05	0.05	0.05	0.05	0.0500005	0.0500009	0.27254	0.253945	0.228752	0.202537	0.175182	0.156954	0.136871	0.120862	0.108469	0.098038	0.087933	0.0742036	0.0589761
-4e-07	-3e-07	-2e-07	-2e-07	-1e-07	-1e-07	-1e-07	0	0	0	0	9.7e-06	7.3e-06	0.0016419	0.0016143	0.0015775	0.0015359	0.0014928	0.0014487	0.0014174	0.001389	0.0013753	0.0013619	0.0013454	0.0013341	0.0013027
-0.05	-0.05	-0.05	-0.05	-0.05	-0.05	-0.05	-0.05	-0.0499867	-0.04999	-0.0499912	-0.0499958	-0.0499982	-0.26096	-0.239385	-0.211071	-0.183054	-0.154551	-0.136025	-0.116226	-0.100659	-0.0894387	-0.0796383	-0.0701794	-0.0576404	-0.0440005
-0.1	-0.1	-0.1	-0.1	-0.1	-0.1	-0.1	-0.1	-0.1	-0.1	-0.1	-0.1	-0.100001	-0.512811	-0.467377	-0.408544	-0.35066	-0.29323	-0.256354	-0.217464	-0.187187	-0.163987	-0.144935	-0.126565	-0.102559	-0.0789164
-0.15	-0.15	-0.15	-0.1500001	-0.15	-0.1500001	-0.1500001	-0.15	-0.1500001	-0.1500001	-0.15	-0.1500001	-0.15	-0.752773	-0.680991	-0.589429	-0.500875	-0.414593	-0.359957	-0.30322	-0.25935	-0.226131	-0.19883	-0.172742	-0.138817	-0.103438
-0.2	-0.2	-0.2	-0.2000001	-0.2	-0.2000001	-0.2	-0.2000001	-0.2	-0.2	-0.2	-0.2	-0.2	-0.979406	-0.878429	-0.752623	-0.633237	-0.519046	-0.447898	-0.374847	-0.318816	-0.276636	-0.241946	-0.209296	-0.16699	-0.123479
-0.25	-0.25	-0.25	-0.25	-0.25	-0.25	-0.25	-0.25	-0.25	-0.25	-0.25	-0.25	-0.25	-1.19394	-1.05843	-0.898654	-0.748488	-0.607887	-0.521568	-0.434243	-0.367678	-0.31772	-0.276929	-0.238534	-0.18928	-0.139311
-0.3	-0.3	-0.3	-0.3	-0.3	-0.3	-0.3	-0.3	-0.3	-0.3	-0.3	-0.3	-0.3	-1.38928	-1.2211	-1.0262	-0.846767	-0.68219	-0.582752	-0.483128	-0.407821	-0.35146	-0.30572	-0.262653	-0.207945	-0.153062
-0.35	-0.350001	-0.350001	-0.350001	-0.350001	-0.350001	-0.35	-0.35	-0.35	-0.35	-0.35	-0.35	-0.35	-1.5666	-1.36556	-1.13698	-0.929845	-0.744436	-0.633998	-0.524392	-0.442398	-0.380799	-0.331123	-0.284272	-0.225986	-0.166375
-0.4	-0.4	-0.4	-0.4	-0.4	-0.4	-0.4	-0.4	-0.4	-0.4	-0.4	-0.4	-0.4	-1.72619	-1.49207	-1.23242	-0.99892	-0.797262	-0.678148	-0.561063	-0.473884	-0.408546	-0.355878	-0.30605	-0.244054	-0.181801
-0.45	-0.45	-0.45	-0.45	-0.45	-0.45	-0.45	-0.45	-0.45	-0.45	-0.45	-0.45	-0.45	-1.86625	-1.6009	-1.31331	-1.05892	-0.844353	-0.718808	-0.596803	-0.506126	-0.437769	-0.383082	-0.330446	-0.264368	-0.197479
-0.5	-0.5	-0.5	-0.5	-0.5	-0.5	-0.5	-0.5	-0.5	-0.5	-0.5	-0.5	-0.5	-1.98778	-1.69324	-1.38163	-1.11233	-0.889925	-0.760222	-0.635019	-0.542182	-0.471657	-0.415026	-0.359053	-0.287904	-0.214936
-0.55	-0.55	-0.55	-0.55	-0.55	-0.55	-0.55	-0.55	-0.55	-0.55	-0.55	-0.55	-0.55	-2.09178	-1.77296	-1.44358	-1.16467	-0.96051	-0.806796	-0.679658	-0.584883	-0.512643	-0.453222	-0.393186	-0.314446	-0.234005
-0.6	-0.6	-0.6	-0.6	-0.6	-0.6	-0.6	-0.6	-0.6	-0.6	-0.6	-0.6	-0.6	-2.18078	-1.84359	-1.50313	-1.22047	-1.0453	-0.861258	-0.733442	-0.636649	-0.561869	-0.498822	-0.432496	-0.343554	-0.253871
