# Supplementary material for: Spatial control of doping in conducting polymers enables complementary, conformable, implantable internal ion-gated organic electrochemical transistors
Source: Nat Commun. 2025 Jan 9;16:517. doi: 10.1038/s41467-024-55284-w (PMC11717955; doi:10.1038/s41467-024-55284-w)
Supplement: Supplementary file 6 — Source Data [file 41467_2024_55284_MOESM6_ESM.zip › SourceDataFiles/FigureSI4/FigureSI4A/CIGTSI4A5.csv]

0.6	0.6	0.599999	0.6	0.6	0.6	0.6	0.6	0.6	0.6	0.6	0.6	0.6	1.34381	1.59879	1.49004	1.39653	1.24802	1.1221	1.04166	1.00366	0.950817	0.891909	0.787453	0.655748	0.520264
0.549999	0.549999	0.549999	0.549999	0.55	0.55	0.55	0.55	0.55	0.55	0.55	0.55	0.55	1.27251	1.48017	1.37462	1.26516	1.11817	0.9935	0.91496	0.878576	0.829968	0.77604	0.681559	0.562798	0.441818
0.499999	0.5	0.5	0.5	0.5	0.5	0.5	0.5	0.5	0.5	0.5	0.5	0.5	1.1998	1.36511	1.25576	1.13844	0.99382	0.87184	0.7967	0.76269	0.717363	0.667832	0.582158	0.475461	0.368285
0.449999	0.449999	0.449999	0.45	0.45	0.45	0.45	0.45	0.45	0.45	0.45	0.45	0.45	1.11261	1.24248	1.13101	1.01229	0.873118	0.756678	0.685639	0.654189	0.612487	0.567469	0.490348	0.395456	0.301569
0.399999	0.399999	0.4	0.4	0.4	0.4	0.4	0.4	0.4	0.4	0.4	0.4	0.4	1.01294	1.11259	1.00289	0.88666	0.755513	0.647535	0.582228	0.553368	0.515559	0.474853	0.406222	0.323138	0.24209
0.349999	0.35	0.35	0.35	0.35	0.35	0.35	0.35	0.35	0.35	0.35	0.35	0.35	0.90275	0.97196	0.873372	0.762681	0.642282	0.544585	0.486311	0.459809	0.425951	0.389984	0.330158	0.258634	0.190086
0.3	0.3	0.3	0.3	0.3	0.3	0.3	0.3	0.3	0.3	0.3	0.3	0.3	0.785501	0.833055	0.74173	0.640795	0.53404	0.44791	0.397227	0.373707	0.344213	0.312898	0.261817	0.201864	0.145431
0.25	0.25	0.25	0.25	0.25	0.25	0.25	0.25	0.25	0.25	0.25	0.25	0.25	0.663411	0.693076	0.610553	0.522259	0.431033	0.357661	0.314906	0.294675	0.269864	0.243454	0.201249	0.152542	0.107582
0.1999999	0.2	0.2	0.2	0.2	0.2	0.2	0.2	0.2	0.2	0.2	0.2	0.2000017	0.535466	0.551691	0.482069	0.408172	0.333688	0.273941	0.239476	0.22288	0.202866	0.181581	0.148243	0.110461	0.0762055
0.1499999	0.15	0.15	0.15	0.15	0.15	0.15	0.15	0.15	0.15	0.15	0.1500017	0.1500011	0.404449	0.41079	0.355644	0.298505	0.241781	0.196551	0.170545	0.157799	0.142743	0.126804	0.100763	0.0748572	0.0506021
0.0999999	0.1	0.0999999	0.1	0.0999999	0.1	0.1	0.1	0.0999999	0.100001	0.100001	0.1000021	0.1000007	0.270677	0.270634	0.232785	0.193825	0.155712	0.125421	0.108062	0.099353	0.089376	0.0788203	0.0619685	0.0452547	0.0300486
0.05	0.05	0.05	0.05	0.0499994	0.0500001	0.0500001	0.0500001	0.0500004	0.0500027	0.0500021	0.0500004	0.0500004	0.135912	0.133324	0.114438	0.094702	0.0755617	0.0604291	0.0517651	0.04735	0.0423897	0.0371451	0.0289819	0.0209488	0.0138397
-1e-07	0	-1e-07	0	1.25e-05	5.3e-06	6.1e-06	1.2e-06	2.3e-06	1.8e-06	3e-07	-1e-07	0	0.0014512	0.0014414	0.0014089	0.0013754	0.0013658	0.0013217	0.0013149	0.0012957	0.0012875	0.0012824	0.0012692	0.0012605	0.0012708
-0.05	-0.05	-0.05	-0.0500001	-0.0499921	-0.0499963	-0.0499972	-0.0499977	-0.0499998	-0.0500002	-0.0500007	-0.0500005	-0.0500003	-0.132521	-0.122969	-0.105361	-0.0858337	-0.0668479	-0.0520888	-0.0436629	-0.0392478	-0.0344544	-0.0293265	-0.0218005	-0.0144858	-0.0083344
-0.1	-0.1000001	-0.1	-0.1	-0.1	-0.1	-0.0999996	-0.0999993	-0.1000008	-0.1000013	-0.1000013	-0.100001	-0.1000009	-0.263958	-0.234859	-0.205711	-0.16593	-0.128446	-0.099656	-0.0836217	-0.0748028	-0.0654027	-0.0553464	-0.0408785	-0.0269899	-0.015722
-0.15	-0.1500001	-0.15	-0.1500001	-0.15	-0.1500001	-0.15	-0.15	-0.15	-0.1500013	-0.150001	-0.1500007	-0.1500006	-0.391999	-0.332346	-0.299406	-0.239703	-0.184518	-0.14255	-0.118514	-0.10511	-0.091268	-0.0774388	-0.0566539	-0.0370377	-0.0216961
-0.2	-0.2000001	-0.2	-0.2	-0.2	-0.2000001	-0.2	-0.2	-0.2	-0.2000001	-0.2000009	-0.2000015	-0.2000002	-0.515533	-0.425086	-0.387184	-0.307445	-0.235359	-0.181386	-0.150183	-0.132556	-0.114646	-0.094904	-0.0700272	-0.0456172	-0.0271216
-0.25	-0.25	-0.25	-0.25	-0.25	-0.25	-0.25	-0.25	-0.25	-0.25	-0.25	-0.25	-0.249999	-0.633812	-0.516112	-0.469056	-0.370046	-0.28168	-0.217113	-0.179299	-0.157518	-0.135846	-0.111787	-0.0821157	-0.0538582	-0.0327476
-0.3	-0.3	-0.3	-0.3	-0.3	-0.3	-0.3	-0.3	-0.3	-0.3	-0.3	-0.299999	-0.299999	-0.744834	-0.60209	-0.544871	-0.427295	-0.324185	-0.250334	-0.20686	-0.181175	-0.15606	-0.127986	-0.094547	-0.0626902	-0.0389828
-0.350001	-0.350001	-0.35	-0.350001	-0.350001	-0.35	-0.35	-0.35	-0.35	-0.35	-0.35	-0.349998	-0.349998	-0.848319	-0.681375	-0.615509	-0.480508	-0.363751	-0.282583	-0.234433	-0.205009	-0.176849	-0.145108	-0.10775	-0.0727707	-0.0460457
-0.4	-0.4	-0.4	-0.4	-0.4	-0.4	-0.4	-0.4	-0.4	-0.4	-0.4	-0.399997	-0.399997	-0.943921	-0.754343	-0.681475	-0.530351	-0.402133	-0.315781	-0.263417	-0.230811	-0.20011	-0.164724	-0.123153	-0.0844046	-0.0539222
-0.45	-0.45	-0.45	-0.45	-0.45	-0.45	-0.45	-0.45	-0.45	-0.45	-0.45	-0.45	-0.449998	-1.02983	-0.826077	-0.743991	-0.579439	-0.441396	-0.351958	-0.296584	-0.26098	-0.227756	-0.187911	-0.141112	-0.100876	-0.0624533
-0.5	-0.5	-0.5	-0.5	-0.5	-0.5	-0.5	-0.5	-0.5	-0.5	-0.5	-0.5	-0.499998	-1.11065	-0.892489	-0.80394	-0.62922	-0.484161	-0.393611	-0.336711	-0.297812	-0.261261	-0.214957	-0.161572	-0.113899	-0.0713697
-0.55	-0.55	-0.55	-0.55	-0.55	-0.55	-0.55	-0.55	-0.55	-0.55	-0.55	-0.55	-0.549998	-1.18486	-0.957714	-0.861248	-0.680904	-0.533471	-0.444081	-0.385817	-0.343137	-0.301004	-0.245325	-0.185184	-0.128645	-0.0804384
-0.6	-0.6	-0.6	-0.6	-0.6	-0.6	-0.6	-0.6	-0.6	-0.6	-0.6	-0.6	-0.6	-1.25484	-1.02766	-0.917773	-0.736515	-0.59204	-0.505579	-0.445522	-0.397607	-0.346462	-0.278824	-0.20861	-0.143922	-0.091079
