# Supplementary material for: Spatial control of doping in conducting polymers enables complementary, conformable, implantable internal ion-gated organic electrochemical transistors
Source: Nat Commun. 2025 Jan 9;16:517. doi: 10.1038/s41467-024-55284-w (PMC11717955; doi:10.1038/s41467-024-55284-w)
Supplement: Supplementary file 6 — Source Data [file 41467_2024_55284_MOESM6_ESM.zip › SourceDataFiles/FigureSI4/FigureSI4A/CIGTSI4A7.csv]

0.599999	0.6	0.6	0.6	0.6	0.6	0.6	0.6	0.6	0.6	0.6	0.6	0.6	1.2612	1.50035	1.59455	1.61004	1.57889	1.50105	1.38776	1.24168	1.06861	0.888521	0.706475	0.541102	0.399916
0.549999	0.549999	0.55	0.55	0.55	0.55	0.55	0.55	0.55	0.55	0.55	0.55	0.55	1.2709	1.48347	1.56024	1.56665	1.53251	1.45501	1.34559	1.20006	1.03369	0.860595	0.68545	0.526508	0.390145
0.5	0.5	0.5	0.5	0.5	0.5	0.5	0.5	0.5	0.5	0.5	0.5	0.5	1.2636	1.45291	1.51676	1.5167	1.48093	1.40495	1.29948	1.1581	0.99896	0.833338	0.665165	0.512243	0.380743
0.449999	0.45	0.45	0.45	0.45	0.45	0.45	0.45	0.45	0.45	0.45	0.45	0.45	1.23969	1.40641	1.45932	1.45527	1.41881	1.34565	1.2453	1.11086	0.96027	0.802719	0.642419	0.496242	0.370023
0.4	0.4	0.4	0.4	0.4	0.4	0.4	0.4	0.4	0.4	0.4	0.4	0.4	1.19652	1.34225	1.38582	1.37915	1.34294	1.27431	1.18058	1.0551	0.91459	0.766578	0.615642	0.477234	0.357064
0.35	0.35	0.35	0.35	0.35	0.35	0.35	0.35	0.35	0.35	0.35	0.35	0.35	1.13248	1.25798	1.29343	1.28535	1.25093	1.18793	1.10269	0.98807	0.859564	0.723237	0.583088	0.453785	0.341207
0.3	0.3	0.3	0.3	0.3	0.3	0.3	0.3	0.3	0.3	0.3	0.3	0.3	1.04684	1.15194	1.18038	1.17173	1.14002	1.0841	1.00892	0.9075	0.792623	0.66969	0.542395	0.424024	0.320938
0.25	0.25	0.25	0.25	0.25	0.25	0.25	0.25	0.25	0.25	0.25	0.25	0.25	0.93673	1.02231	1.04469	1.036	1.00836	0.96072	0.896881	0.810275	0.710885	0.603779	0.49145	0.386551	0.294561
0.1999999	0.2	0.2	0.2	0.2	0.2	0.2	0.2	0.2	0.2	0.2	0.2	0.2	0.802175	0.868753	0.885438	0.877276	0.854583	0.816151	0.764408	0.693554	0.612062	0.522714	0.428201	0.33908	0.260443
0.1499999	0.15	0.15	0.15	0.15	0.15	0.1499999	0.1499999	0.15	0.1499999	0.15	0.1499999	0.15	0.640902	0.689586	0.70096	0.693943	0.676853	0.647951	0.609202	0.55549	0.493128	0.424117	0.349992	0.279312	0.2164
0.0999999	0.0999999	0.0999999	0.0999999	0.0999999	0.1	0.1	0.1	0.0999999	0.1	0.1	0.0999999	0.0999999	0.453509	0.484892	0.491652	0.486609	0.475088	0.455977	0.430382	0.394594	0.352584	0.305586	0.254286	0.20473	0.160257
0.05	0.05	0.05	0.05	0.05	0.05	0.05	0.05	0.05	0.05	0.05	0.05	0.0499991	0.240252	0.255234	0.258224	0.255637	0.249851	0.240368	0.227727	0.209987	0.18898	0.16517	0.138819	0.112936	0.0894727
-3e-07	-1e-07	-3e-07	-2e-07	-4e-07	-3e-07	-3e-07	-3e-07	0	-2e-07	-1e-07	-1e-07	0	0.0016347	0.0016646	0.0016585	0.0016547	0.0016407	0.0016294	0.0016056	0.0015801	0.0015422	0.001516	0.0014695	0.0014379	0.001405
-0.05	-0.05	-0.05	-0.05	-0.05	-0.05	-0.05	-0.05	-0.05	-0.05	-0.05	-0.05	-0.05	-0.261576	-0.274558	-0.276773	-0.273987	-0.268469	-0.259433	-0.247539	-0.230525	-0.209969	-0.186231	-0.159586	-0.132313	-0.106974
-0.1	-0.1	-0.1	-0.1	-0.1	-0.1	-0.1	-0.1	-0.1	-0.1	-0.1	-0.1	-0.1	-0.547677	-0.571838	-0.575642	-0.569892	-0.559058	-0.541562	-0.518435	-0.485221	-0.445223	-0.39826	-0.34471	-0.289391	-0.237206
-0.15	-0.15	-0.15	-0.15	-0.15	-0.15	-0.15	-0.15	-0.15	-0.15	-0.15	-0.15	-0.15	-0.855206	-0.889032	-0.893962	-0.885317	-0.868902	-0.843528	-0.809744	-0.761435	-0.703038	-0.634052	-0.554357	-0.470831	-0.391058
-0.2	-0.2	-0.2	-0.2	-0.2	-0.2	-0.2	-0.2	-0.2	-0.2	-0.2	-0.2	-0.2	-1.18357	-1.22507	-1.23096	-1.21915	-1.19773	-1.16483	-1.12155	-1.05923	-0.982567	-0.892356	-0.787757	-0.676778	-0.569189
-0.25	-0.25	-0.25	-0.25	-0.25	-0.25	-0.25	-0.25	-0.25	-0.25	-0.25	-0.25	-0.25	-1.53033	-1.57879	-1.58445	-1.56919	-1.54244	-1.50305	-1.45001	-1.37475	-1.28469	-1.17394	-1.04388	-0.906252	-0.771084
-0.3	-0.3	-0.3	-0.3	-0.3	-0.3	-0.3	-0.3	-0.3	-0.3	-0.3	-0.3	-0.3	-1.89419	-1.94819	-1.95309	-1.93442	-1.90267	-1.85629	-1.79412	-1.70711	-1.60176	-1.47287	-1.32036	-1.15506	-0.994174
-0.35	-0.35	-0.35	-0.35	-0.35	-0.35	-0.35	-0.35	-0.35	-0.35	-0.350001	-0.350001	-0.350001	-2.2738	-2.33252	-2.33618	-2.31425	-2.27725	-2.22397	-2.15382	-2.05482	-1.9353	-1.78835	-1.61327	-1.42291	-1.22533
-0.4	-0.4	-0.4	-0.4	-0.4	-0.4	-0.4	-0.4	-0.4	-0.4	-0.4	-0.4	-0.4	-2.66845	-2.7304	-2.73254	-2.70654	-2.66472	-2.6052	-2.52639	-2.41576	-2.28262	-2.11693	-1.91918	-1.70337	-1.48059
-0.45	-0.45	-0.45	-0.45	-0.45	-0.45	-0.45	-0.45	-0.45	-0.45	-0.45	-0.45	-0.450001	-3.07538	-3.14041	-3.14038	-3.11033	-3.06314	-2.99648	-2.90868	-2.78664	-2.63751	-2.4524	-2.2311	-1.98972	-1.74215
-0.5	-0.5	-0.5	-0.5	-0.5	-0.500001	-0.500001	-0.500001	-0.500001	-0.500001	-0.500001	-0.500001	-0.500001	-3.49319	-3.55922	-3.55648	-3.52263	-3.46851	-3.3944	-3.2966	-3.16116	-2.99463	-2.78886	-2.54353	-2.27626	-2.00313
-0.55	-0.55	-0.55	-0.55	-0.55	-0.55	-0.55	-0.55	-0.550001	-0.550001	-0.550001	-0.550001	-0.550001	-3.91921	-3.98395	-3.97788	-3.93906	-3.87797	-3.79386	-3.68351	-3.53242	-3.34708	-3.12077	-2.85078	-2.55764	-2.26097
-0.600001	-0.600001	-0.600001	-0.600001	-0.600001	-0.600001	-0.600001	-0.600001	-0.600001	-0.600001	-0.600001	-0.600001	-0.600001	-4.34499	-4.40814	-4.39914	-4.35277	-4.28333	-4.18857	-4.06434	-3.89744	-3.69303	-3.44539	-3.15041	-2.83263	-2.51529
