# Supplementary material for: Spatial control of doping in conducting polymers enables complementary, conformable, implantable internal ion-gated organic electrochemical transistors
Source: Nat Commun. 2025 Jan 9;16:517. doi: 10.1038/s41467-024-55284-w (PMC11717955; doi:10.1038/s41467-024-55284-w)
Supplement: Supplementary file 6 — Source Data [file 41467_2024_55284_MOESM6_ESM.zip › SourceDataFiles/FigureSI4/FigureSI4A/CIGTSI4A6.csv]

0.599999	0.599999	0.6	0.6	0.6	0.6	0.6	0.6	0.6	0.6	0.6	0.6	0.6	3.0159	3.09289	3.0314	2.8958	2.7187	2.49357	2.2098	1.85014	1.47343	1.11576	0.826631	0.612943	0.476214
0.549999	0.549999	0.549999	0.55	0.55	0.55	0.55	0.55	0.55	0.55	0.55	0.55	0.55	2.87862	2.93072	2.85394	2.7163	2.54185	2.32892	2.06182	1.72808	1.37433	1.0424	0.773894	0.575951	0.44985
0.499999	0.5	0.5	0.5	0.5	0.5	0.5	0.5	0.5	0.5	0.5	0.5	0.5	2.71374	2.74233	2.66179	2.52681	2.36141	2.16355	1.91512	1.60661	1.2776	0.9697	0.720656	0.537832	0.421604
0.449999	0.449999	0.45	0.45	0.45	0.45	0.45	0.45	0.45	0.45	0.45	0.45	0.45	2.52139	2.53208	2.451	2.32439	2.17152	1.99108	1.76313	1.48224	1.17977	0.895463	0.665711	0.497976	0.39152
0.399999	0.4	0.4	0.4	0.4	0.4	0.4	0.4	0.4	0.4	0.4	0.4	0.4	2.30401	2.30333	2.22597	2.10944	1.97202	1.81061	1.60591	1.35327	1.07815	0.818087	0.608518	0.455994	0.359304
0.35	0.35	0.35	0.35	0.35	0.35	0.35	0.35	0.35	0.35	0.35	0.35	0.35	2.06585	2.05687	1.98589	1.88229	1.76199	1.62044	1.44129	1.21694	0.97106	0.736722	0.548462	0.411631	0.325016
0.3	0.3	0.3	0.3	0.3	0.3	0.3	0.3	0.3	0.3	0.3	0.3	0.3	1.80933	1.79618	1.73268	1.64394	1.54136	1.4206	1.26661	1.07264	0.857406	0.650967	0.48484	0.364589	0.288489
0.25	0.25	0.25	0.25	0.25	0.25	0.25	0.25	0.25	0.25	0.25	0.25	0.25	1.53694	1.52149	1.46793	1.39455	1.31002	1.21044	1.08221	0.91925	0.736709	0.559752	0.417437	0.314588	0.249671
0.2	0.2	0.2	0.2	0.2	0.2	0.2	0.2	0.2	0.2	0.2	0.2	0.2	1.25067	1.23629	1.19331	1.13535	1.06874	0.99005	0.888044	0.756489	0.607825	0.462706	0.345833	0.261431	0.208065
0.15	0.15	0.15	0.15	0.15	0.15	0.15	0.15	0.15	0.15	0.15	0.15	0.15	0.95344	0.9407	0.90844	0.865893	0.816755	0.75848	0.682291	0.583408	0.470327	0.359122	0.269224	0.20415	0.163213
0.1	0.0999999	0.1	0.0999999	0.0999999	0.0999999	0.1	0.1	0.0999999	0.1	0.1	0.1	0.0999999	0.645276	0.63606	0.614565	0.58667	0.55442	0.516245	0.465758	0.399822	0.323761	0.248296	0.186976	0.142347	0.114357
0.05	0.05	0.05	0.05	0.05	0.05	0.05	0.05	0.05	0.05	0.05	0.05	0.05	0.327443	0.322844	0.312145	0.298494	0.282672	0.263781	0.238732	0.20594	0.167657	0.129352	0.098062	0.0751572	0.0607711
-4e-07	-3e-07	-2e-07	-5e-07	-4e-07	-3e-07	-2e-07	-3e-07	-1e-07	-1e-07	-1e-07	5e-06	0	0.001767	0.0017675	0.0017607	0.0017391	0.0017152	0.0016924	0.0016505	0.0016073	0.0015435	0.0014769	0.0014328	0.0014042	0.0013679
-0.05	-0.05	-0.05	-0.05	-0.05	-0.05	-0.05	-0.05	-0.05	-0.05	-0.05	-0.05	-0.0499998	-0.331374	-0.326805	-0.316096	-0.303095	-0.287914	-0.269518	-0.245269	-0.213067	-0.174972	-0.136081	-0.103862	-0.0800972	-0.0652241
-0.1	-0.1	-0.1	-0.1	-0.1	-0.1	-0.1	-0.1	-0.1	-0.1	-0.1	-0.1	-0.1	-0.671783	-0.66255	-0.641384	-0.615785	-0.585798	-0.549797	-0.502085	-0.438492	-0.362526	-0.284616	-0.219402	-0.171375	-0.14085
-0.15	-0.15	-0.15	-0.15	-0.1500001	-0.15	-0.15	-0.15	-0.15	-0.15	-0.1500001	-0.15	-0.15	-1.01926	-1.0055	-0.973902	-0.935972	-0.891691	-0.838707	-0.768324	-0.674135	-0.560827	-0.444653	-0.346232	-0.273591	-0.226377
-0.2	-0.2	-0.2	-0.2	-0.2	-0.2	-0.2	-0.2	-0.2	-0.2	-0.2	-0.2	-0.2	-1.37256	-1.3547	-1.31304	-1.26316	-1.20514	-1.13525	-1.04301	-0.919444	-0.770367	-0.616495	-0.484905	-0.387572	-0.323257
-0.25	-0.25	-0.25	-0.25	-0.25	-0.25	-0.25	-0.25	-0.25	-0.25	-0.25	-0.25	-0.25	-1.73388	-1.7107	-1.65901	-1.59785	-1.52679	-1.44124	-1.32815	-1.17415	-0.991253	-0.800355	-0.636304	-0.51396	-0.431873
-0.3	-0.3	-0.3	-0.3	-0.3	-0.3	-0.3	-0.3	-0.3	-0.3	-0.3	-0.3	-0.3	-2.10032	-2.07141	-2.01032	-1.9385	-1.85457	-1.75342	-1.62014	-1.43875	-1.21969	-0.995307	-0.799547	-0.652109	-0.5511
-0.350001	-0.35	-0.35	-0.350001	-0.35	-0.35	-0.350001	-0.350001	-0.350001	-0.350001	-0.350001	-0.350001	-0.350001	-2.47027	-2.43743	-2.36693	-2.28462	-2.18891	-2.07234	-1.91834	-1.71071	-1.45952	-1.19638	-0.973488	-0.800547	-0.677242
-0.4	-0.4	-0.4	-0.4	-0.4	-0.4	-0.4	-0.4	-0.4	-0.4	-0.4	-0.4	-0.4	-2.84384	-2.80742	-2.72818	-2.63646	-2.52894	-2.39734	-2.22186	-1.98751	-1.70471	-1.40991	-1.14735	-0.954626	-0.804035
-0.45	-0.45	-0.45	-0.45	-0.45	-0.45	-0.45	-0.45	-0.45	-0.45	-0.45	-0.45	-0.450001	-3.21859	-3.17984	-3.09359	-2.99176	-2.87279	-2.72542	-2.52802	-2.26492	-1.95058	-1.62452	-1.33375	-1.0873	-0.926482
-0.500001	-0.500001	-0.500001	-0.500001	-0.500001	-0.500001	-0.500001	-0.500001	-0.500001	-0.500001	-0.500001	-0.500001	-0.500001	-3.58944	-3.55273	-3.46039	-3.35054	-3.21914	-3.05344	-2.83185	-2.53826	-2.18918	-1.83286	-1.51186	-1.24385	-1.02165
-0.55	-0.55	-0.55	-0.55	-0.55	-0.55	-0.550001	-0.550001	-0.550001	-0.550001	-0.550001	-0.550001	-0.550001	-3.9543	-3.9206	-3.82672	-3.70929	-3.56414	-3.37726	-3.12704	-2.7988	-2.41567	-2.02574	-1.67613	-1.38734	-1.16251
-0.600001	-0.600001	-0.600001	-0.600001	-0.600001	-0.600001	-0.600001	-0.600001	-0.600001	-0.600001	-0.600001	-0.600001	-0.600001	-4.30902	-4.28287	-4.18776	-4.06452	-3.90423	-3.69138	-3.40427	-3.03893	-2.62224	-2.20141	-1.82832	-1.5248	-1.29413
